# Supplementary material for: Calibration of in-frame indel variant effect predictors for clinical variant classification
Source: bioRxiv. 2026 Apr 18:2026.04.15.718599. Preprint. [Version 1] doi: 10.64898/2026.04.15.718599 (PMC13105015; doi:10.64898/2026.04.15.718599)
Supplement: Supplement 2 [file media-2.xlsx]

## Sheet: ClinVar 2023
name	consq_label	clinical_significance	gene	b37_chr	b37_pos	b37_ref	b37_alt	b38_chr	b38_pos	b38_ref	b38_alt
NM_080605.4(B3GALT6):c.22_36dup (p.Trp8_Ala12dup)	inframe_insertion	Benign	B3GALT6	1	1167669	T	TGCGGCGGGCGTGGCG	1	1232289	T	TGCGGCGGGCGTGGCG
NM_001330311.2(DVL1):c.1702CAG[1] (p.Gln569del)	inframe_deletion	Likely benign	DVL1	1	1273363	TCTG	T	1	1337983	TCTG	T
NM_001170535.3(ATAD3A):c.1752_1754del (p.Pro585del)	inframe_deletion	Likely benign	ATAD3A	1	1469441	TCCC	T	1	1534061	TCCC	T
NM_022114.4(PRDM16):c.3366CGA[3] (p.Asp1125dup)	inframe_insertion	Benign/Likely benign	PRDM16	1	3347514	G	GGAC	1	3430950	G	GGAC
NM_031475.3(ESPN):c.1797_1808del (p.Pro602_Pro605del)	inframe_deletion	Benign/Likely benign	ESPN	1	6509021	GCCACCGCCGCCC	G	1	6448961	GCCACCGCCGCCC	G
NM_031475.3(ESPN):c.1803GCC[5] (p.Pro605dup)	inframe_insertion	Likely benign	ESPN	1	6509036	A	ACCG	1	6448976	A	ACCG
NM_020631.6(PLEKHG5):c.2145GGA[5] (p.Glu721_Glu723del)	inframe_deletion	Likely benign	PLEKHG5	1	6529182	TTCCTCCTCC	T	1	6469122	TTCCTCCTCC	T
NM_020631.6(PLEKHG5):c.2160_2163delinsA (p.Glu723del)	inframe_deletion	Benign	PLEKHG5	1	6529188	CTCC	T	1	6469128	CTCC	T
NM_020631.6(PLEKHG5):c.2163delinsTGAGCAGGAGGAGGAAGAGGAGGAGGAGGAGGAGGAA (p.Glu720_Glu721insAspGluGlnGluGluGluGluGluGluGluGluGlu)	inframe_insertion	Likely benign	PLEKHG5	1	6529188	C	TTCCTCCTCCTCCTCCTCCTCTTCCTCCTCCTGCTCA	1	6469128	C	TTCCTCCTCCTCCTCCTCCTCTTCCTCCTCCTGCTCA
NM_020631.6(PLEKHG5):c.112GAG[5] (p.Glu43del)	inframe_deletion	Likely benign	PLEKHG5	1	6536010	TCTC	T	1	6475950	TCTC	T
NM_015215.4(CAMTA1):c.2039_2050del (p.Asn680_Ala683del)	inframe_deletion	Likely benign	CAMTA1	1	7724635	GTTCCAGGCCAAC	G	1	7664575	GTTCCAGGCCAAC	G
NM_001042681.2(RERE):c.3925ATCCGAGAGCGGGAG[1] (p.1309IRERE[1])	inframe_deletion	Benign	RERE	1	8418640	GCTCCCGCTCTCGGAT	G	1	8358580	GCTCCCGCTCTCGGAT	G
NM_001042681.2(RERE):c.3588_3599del (p.1192_1193RE[3])	inframe_deletion	Likely benign	RERE	1	8419842	GCGCTCCCGCTCT	G	1	8359782	GCGCTCCCGCTCT	G
NM_001042681.2(RERE):c.3594_3599del (p.1192_1193RE[4])	inframe_deletion	Likely benign	RERE	1	8419842	GCGCTCC	G	1	8359782	GCGCTCC	G
NM_001042681.2(RERE):c.3588_3593del (p.1192RE[4])	inframe_deletion	Likely benign	RERE	1	8419848	CCGCTCT	C	1	8359788	CCGCTCT	C
NM_001042681.2(RERE):c.3570GGAGCG[4] (p.1192RE[6])	inframe_insertion	Benign/Likely benign	RERE	1	8419854	T	TCGCTCC	1	8359794	T	TCGCTCC
NM_001042681.2(RERE):c.3570GGAGCG[5] (p.Glu1201_Ala1202insArgGluArgGlu)	inframe_insertion	Benign	RERE	1	8419854	T	TCGCTCCCGCTCC	1	8359794	T	TCGCTCCCGCTCC
NM_001042681.2(RERE):c.3556AAGGAG[2] (p.1186KE[2])	inframe_deletion	Benign/Likely benign	RERE	1	8419868	GCTCCTT	G	1	8359808	GCTCCTT	G
NM_001042681.2(RERE):c.2449_2460del (p.Pro817_Pro820del)	inframe_deletion	Likely benign	RERE	1	8421106	AGGGATGCGGCGG	A	1	8361046	AGGGATGCGGCGG	A
NM_001042681.2(RERE):c.39GGACCG[3] (p.14DR[5])	inframe_insertion	Benign	RERE	1	8716306	T	TCGGTCC	1	8656247	T	TCGGTCC
NM_001042681.2(RERE):c.12CAAAGA[5] (p.4DK[5])	inframe_insertion	Likely benign	RERE	1	8716321	C	CTCTTTG	1	8656262	C	CTCTTTG
NM_004958.4(MTOR):c.7308_7310dup (p.Thr2436_Lys2437insAsn)	inframe_insertion	Likely benign	MTOR	1	11172964	T	TTTG	1	11112907	T	TTTG
NM_004958.4(MTOR):c.5516_5527del (p.Thr1839_Ala1842del)	inframe_deletion	Likely benign	MTOR	1	11190671	CTGGCAGTGGTGG	C	1	11130614	CTGGCAGTGGTGG	C
NM_004958.4(MTOR):c.5502_5522del (p.Ala1836_Ala1842del)	inframe_deletion	Likely benign	MTOR	1	11190676	AGTGGTGGTGGCAGTGGCGGCC	A	1	11130619	AGTGGTGGTGGCAGTGGCGGCC	A
NM_004958.4(MTOR):c.5500_5511del (p.1830TAAT[1])	inframe_deletion	Likely benign	MTOR	1	11190687	CAGTGGCGGCCGT	C	1	11130630	CAGTGGCGGCCGT	C
NM_004958.4(MTOR):c.5490_5501del (p.1830_1833TAAT[1])	inframe_deletion	Benign	MTOR	1	11190697	CGTGGTGGCGGCA	C	1	11130640	CGTGGTGGCGGCA	C
NM_004958.4(MTOR):c.5439GAA[2] (p.Lys1816del)	inframe_deletion	Likely benign	MTOR	1	11190751	TTTC	T	1	11130694	TTTC	T
NM_015001.3(SPEN):c.2900_2909delinsT (p.Glu967_Ala970delinsVal)	inframe_indel	Likely benign	SPEN	1	16255635	AGCAGCCTGC	T	1	15929140	AGCAGCCTGC	T
NM_015001.3(SPEN):c.5887GAG[2] (p.Glu1965del)	inframe_deletion	Benign	SPEN	1	16258621	AGAG	A	1	15932126	AGAG	A
NM_001009999.3(KDM1A):c.27_53del (p.Ala10_Ala18del)	inframe_deletion	Benign	KDM1A	1	23346107	GGCGGCAGCCGCGGCGGCGGCGGCTGCA	G	1	23019614	GGCGGCAGCCGCGGCGGCGGCGGCTGCA	G
NM_001009999.3(KDM1A):c.30GGC[5] (p.Ala18dup)	inframe_insertion	Likely benign	KDM1A	1	23346116	C	CGCG	1	23019623	C	CGCG
NM_006015.6(ARID1A):c.48GCC[3] (p.Pro20_Pro21del)	inframe_deletion	Likely benign	ARID1A	1	27022939	CCCGCCG	C	1	26696448	CCCGCCG	C
NM_006015.6(ARID1A):c.48GCC[4] (p.Pro21del)	inframe_deletion	Likely benign	ARID1A	1	27022939	CCCG	C	1	26696448	CCCG	C
NM_006015.6(ARID1A):c.48GCC[7] (p.Pro20_Pro21dup)	inframe_insertion	Benign/Likely benign	ARID1A	1	27022939	C	CCCGCCG	1	26696448	C	CCCGCCG
NM_006015.6(ARID1A):c.114GGC[6] (p.Ala45dup)	inframe_insertion	Benign/Likely benign	ARID1A	1	27023007	A	AGGC	1	26696516	A	AGGC
NM_006015.6(ARID1A):c.250_267del (p.Gly84_Gly89del)	inframe_deletion	Likely benign	ARID1A	1	27023140	TGGCGGCGGCGGCGGAGCC	T	1	26696649	TGGCGGCGGCGGCGGAGCC	T
NM_006015.6(ARID1A):c.263_277del (p.Ala88_Gly92del)	inframe_deletion	Likely benign	ARID1A	1	27023155	AGCCGGCAGCGGCGGC	A	1	26696664	AGCCGGCAGCGGCGGC	A
NM_006015.6(ARID1A):c.513ACA[1] (p.Gln172del)	inframe_deletion	Likely benign	ARID1A	1	27023404	CCAA	C	1	26696913	CCAA	C
NM_006015.6(ARID1A):c.1029_1043del (p.Ala345_Ala349del)	inframe_deletion	Benign/Likely benign	ARID1A	1	27023908	GGCTGCGGCGGCGGCA	G	1	26697417	GGCTGCGGCGGCGGCA	G
NM_006015.6(ARID1A):c.1029_1043dup (p.Ala349_Ser350insAlaAlaAlaAlaAla)	inframe_insertion	Likely benign	ARID1A	1	27023908	G	GGCTGCGGCGGCGGCA	1	26697417	G	GGCTGCGGCGGCGGCA
NM_006015.6(ARID1A):c.3978GCA[10] (p.Gln1333_Gln1334dup)	inframe_insertion	Likely benign	ARID1A	1	27100181	C	CGCAGCA	1	26773690	C	CGCAGCA
NM_006015.6(ARID1A):c.3978GCA[7] (p.Gln1334del)	inframe_deletion	Benign	ARID1A	1	27100181	CGCA	C	1	26773690	CGCA	C
NM_006015.6(ARID1A):c.3978GCA[9] (p.Gln1334dup)	inframe_insertion	Benign/Likely benign	ARID1A	1	27100181	C	CGCA	1	26773690	C	CGCA
NM_006015.6(ARID1A):c.6797TGA[1] (p.Met2267del)	inframe_deletion	Likely benign	ARID1A	1	27107185	TTGA	T	1	26780694	TTGA	T
NM_003047.5(SLC9A1):c.1807_1809del (p.Thr603del)	inframe_deletion	Benign	SLC9A1	1	27428886	CGGT	C	1	27102395	CGGT	C
NM_001371928.1(AHDC1):c.3254CCT[5] (p.Ser1090_Ser1091del)	inframe_deletion	Likely benign	AHDC1	1	27875352	AAGGAGG	A	1	27548841	AAGGAGG	A
NM_001371928.1(AHDC1):c.3254CCT[8] (p.Ser1091dup)	inframe_insertion	Benign/Likely benign	AHDC1	1	27875352	A	AAGG	1	27548841	A	AAGG
NM_001371928.1(AHDC1):c.3234_3242del (p.Thr1079_Ala1081del)	inframe_deletion	Benign	AHDC1	1	27875384	TGCAGAGGTG	T	1	27548873	TGCAGAGGTG	T
NM_001371928.1(AHDC1):c.1758ACG[1] (p.Arg590del)	inframe_deletion	Likely benign	AHDC1	1	27876863	CCGT	C	1	27550352	CCGT	C
NM_001242908.2(RSPO1):c.741GCA[5] (p.Gln251dup)	inframe_insertion	Benign	RSPO1	1	38078466	T	TTGC	1	37612794	T	TTGC
NM_001394062.1(MACF1):c.22450GGGAGTCGAGCC[1] (p.7480GSRA[2])	inframe_deletion	Likely benign	MACF1	1	39951247	TGGGAGTCGAGCC	T	1	39485575	TGGGAGTCGAGCC	T
NM_004700.4(KCNQ4):c.191_202dup (p.62_63GS[5])	inframe_insertion	Likely benign	KCNQ4	1	41249946	C	CCGGGCTCCGGCT	1	40784274	C	CCGGGCTCCGGCT
NM_152268.4(PARS2):c.103AGA[1] (p.Arg36del)	inframe_deletion	Benign/Likely benign	PARS2	1	55224726	CTCT	C	1	54759053	CTCT	C
NM_174936.4(PCSK9):c.42_44del (p.Leu23del)	inframe_deletion	Likely benign	PCSK9	1	55505551	CACT	C	1	55039878	CACT	C
NM_174936.4(PCSK9):c.45GCT[5] (p.Leu22_Leu23del)	inframe_deletion	Likely benign	PCSK9	1	55505552	ACTGCTG	A	1	55039879	ACTGCTG	A
NM_174936.4(PCSK9):c.52_53insCGC (p.Leu17_Leu18insPro)	inframe_insertion	Likely benign	PCSK9	1	55505560	T	TGCC	1	55039887	T	TGCC
NM_174936.4(PCSK9):c.65_66insGCTCCT (p.Leu23_Gly24insLeuLeu)	inframe_insertion	Likely benign	PCSK9	1	55505573	G	GCTGCTC	1	55039900	G	GCTGCTC
NM_174936.4(PCSK9):c.95AGGACG[3] (p.32ED[3])	inframe_insertion	Likely benign	PCSK9	1	55505603	G	GGAGGAC	1	55039930	G	GGAGGAC
NM_001918.5(DBT):c.641_643del (p.Gly214del)	inframe_deletion	Likely benign	DBT	1	100681667	GCTC	G	1	100216111	GCTC	G
NM_013386.5(SLC25A24):c.842AAG[1] (p.Glu282del)	inframe_deletion	Likely benign	SLC25A24	1	108690983	CCTT	C	1	108148361	CCTT	C
NM_013296.5(GPSM2):c.1560AAC[2] (p.Thr523del)	inframe_deletion	Benign/Likely benign	GPSM2	1	109465156	TCAA	T	1	108922534	TCAA	T
NM_001232.4(CASQ2):c.1188TGA[2] (p.Asp398del)	inframe_deletion	Likely benign	CASQ2	1	116243865	TTCA	T	1	115701244	TTCA	T
NM_213653.4(HJV):c.189AGG[7] (p.Gly69dup)	inframe_insertion	Likely benign	HJV	1	145415368	C	CGAG	1	146019625	G	GCCT
NM_015100.4(POGZ):c.2157CTC[1] (p.Ser721del)	inframe_deletion	Benign/Likely benign	POGZ	1	151380956	TGAG	T	1	151408480	TGAG	T
NM_000427.3(LORICRIN):c.69TGGCGG[4] (p.Gly28_Ser29insGlyGlyGlyGly)	inframe_insertion	Likely benign	LORICRIN	1	153233488	C	CGGCGGTGGCGGT	1	153261012	C	CGGCGGTGGCGGT
NM_000427.3(LORICRIN):c.288_302dup (p.Ser101_Gly102insSerGlyGlyGlySer)	inframe_insertion	Likely benign	LORICRIN	1	153233707	C	CGGCTCCTCCGGCGGG	1	153261231	C	CGGCTCCTCCGGCGGG
NM_000427.3(LORICRIN):c.409_423del (p.Ser137_Ser141del)	inframe_deletion	Likely benign	LORICRIN	1	153233821	TGGGGGCGGCTCCTCC	T	1	153261345	TGGGGGCGGCTCCTCC	T
NM_006118.4(HAX1):c.105_107del (p.Glu40del)	inframe_deletion	Likely benign	HAX1	1	154245860	TGAG	T	1	154273384	TGAG	T
NM_006118.4(HAX1):c.107AAG[4] (p.Glu40del)	inframe_deletion	Likely benign	HAX1	1	154245863	GGAA	G	1	154273387	GGAA	G
NM_002249.6(KCNN3):c.200AGC[10] (p.Gln77_Gln80del)	inframe_deletion	Benign/Likely benign	KCNN3	1	154842199	GGCTGCTGCTGCT	G	1	154869723	GGCTGCTGCTGCT	G
NM_002249.6(KCNN3):c.200AGC[11] (p.Gln78_Gln80del)	inframe_deletion	Benign	KCNN3	1	154842199	GGCTGCTGCT	G	1	154869723	GGCTGCTGCT	G
NM_002249.6(KCNN3):c.200AGC[22] (p.Gln73_Gln80dup)	inframe_insertion	Benign	KCNN3	1	154842199	G	GGCTGCTGCTGCTGCTGCTGCTGCT	1	154869723	G	GGCTGCTGCTGCTGCTGCTGCTGCT
NM_002249.6(KCNN3):c.200AGC[23] (p.Gln72_Gln80dup)	inframe_insertion	Benign	KCNN3	1	154842199	G	GGCTGCTGCTGCTGCTGCTGCTGCTGCT	1	154869723	G	GGCTGCTGCTGCTGCTGCTGCTGCTGCT
NM_002249.6(KCNN3):c.200AGC[24] (p.Gln71_Gln80dup)	inframe_insertion	Benign	KCNN3	1	154842199	G	GGCTGCTGCTGCTGCTGCTGCTGCTGCTGCT	1	154869723	G	GGCTGCTGCTGCTGCTGCTGCTGCTGCTGCT
NM_002249.6(KCNN3):c.200AGC[5] (p.Gln72_Gln80del)	inframe_deletion	Benign	KCNN3	1	154842199	GGCTGCTGCTGCTGCTGCTGCTGCTGCT	G	1	154869723	GGCTGCTGCTGCTGCTGCTGCTGCTGCT	G
NM_002249.6(KCNN3):c.200AGC[7] (p.Gln74_Gln80del)	inframe_deletion	Benign	KCNN3	1	154842199	GGCTGCTGCTGCTGCTGCTGCT	G	1	154869723	GGCTGCTGCTGCTGCTGCTGCT	G
NM_002249.6(KCNN3):c.200AGC[8] (p.Gln75_Gln80del)	inframe_deletion	Benign	KCNN3	1	154842199	GGCTGCTGCTGCTGCTGCT	G	1	154869723	GGCTGCTGCTGCTGCTGCT	G
NM_002249.6(KCNN3):c.200AGC[9] (p.Gln76_Gln80del)	inframe_deletion	Benign	KCNN3	1	154842199	GGCTGCTGCTGCTGCT	G	1	154869723	GGCTGCTGCTGCTGCT	G
NM_002249.6(KCNN3):c.241_242insAGCACCAGCAGC (p.Gln80_Pro81insGlnHisGlnGln)	inframe_insertion	Benign	KCNN3	1	154842199	G	GGCTGCTGGTGCT	1	154869723	G	GGCTGCTGGTGCT
NM_002249.6(KCNN3):c.241_242insAGCAGCAGCAGCCAC (p.Gln80_Pro81insGlnGlnGlnGlnPro)	inframe_insertion	Benign	KCNN3	1	154842199	G	GGTGGCTGCTGCTGCT	1	154869723	G	GGTGGCTGCTGCTGCT
NM_002249.6(KCNN3):c.87GCA[10] (p.Gln41_Pro42insGlnGln)	inframe_insertion	Likely benign	KCNN3	1	154842330	T	TTGCTGC	1	154869854	T	TTGCTGC
NM_002249.6(KCNN3):c.87GCA[5] (p.Gln39_Gln41del)	inframe_deletion	Benign	KCNN3	1	154842330	TTGCTGCTGC	T	1	154869854	TTGCTGCTGC	T
NM_002249.6(KCNN3):c.87GCA[9] (p.Gln41_Pro42insGln)	inframe_insertion	Benign	KCNN3	1	154842330	T	TTGC	1	154869854	T	TTGC
NM_018489.3(ASH1L):c.1686_1691dup (p.Val564_Asn565insSerVal)	inframe_insertion	Likely benign	ASH1L	1	155450969	A	AACAGAT	1	155481178	A	AACAGAT
NM_006996.3(SLC19A2):c.30GGC[7] (p.Ala16dup)	inframe_insertion	Likely benign	SLC19A2	1	169454957	G	GGCC	1	169485719	G	GGCC
NM_015602.4(TOR1AIP1):c.531_532insTCA (p.Val177_Arg178insSer)	inframe_insertion	Benign/Likely benign	TOR1AIP1	1	179853882	C	CTCA	1	179884747	C	CTCA
NM_033343.4(LHX4):c.724_726del (p.Lys242del)	inframe_deletion	Benign/Likely benign	LHX4	1	180241084	GAGA	G	1	180271949	GAGA	G
NM_001205293.3(CACNA1E):c.2504GCCTGGCCCTGG[1] (p.835GLAL[1])	inframe_deletion	Benign/Likely benign	CACNA1E	1	181701723	AGGGCCTGGCCCT	A	1	181732587	AGGGCCTGGCCCT	A
NM_001205293.3(CACNA1E):c.6465TCG[1] (p.Arg2157del)	inframe_deletion	Likely benign	CACNA1E	1	181767491	AGTC	A	1	181798355	AGTC	A
NM_005562.3(LAMC2):c.2396_2398del (p.Glu799del)	inframe_deletion	Likely benign	LAMC2	1	183204803	TGAA	T	1	183235668	TGAA	T
NM_005807.6(PRG4):c.867TAC[1] (p.Thr292del)	inframe_deletion	Benign	PRG4	1	186275715	AACT	A	1	186306583	AACT	A
NM_005807.6(PRG4):c.1887_1891delinsTGAGAAGCCCGCACCCACCACCCCTGAGG (p.Lys631_Leu632insProAlaProThrThrProGluGlu)	inframe_insertion	Likely benign	PRG4	1	186276738	CGAGA	TGAGAAGCCCGCACCCACCACCCCTGAGG	1	186307606	CGAGA	TGAGAAGCCCGCACCCACCACCCCTGAGG
NM_201253.3(CRB1):c.289_294del (p.Lys97_Cys98del)	inframe_deletion	Likely benign	CRB1	1	197297769	CAAATGT	C	1	197328639	CAAATGT	C
NM_012134.3(LMOD1):c.1474AAG[1] (p.Lys493del)	inframe_deletion	Likely benign	LMOD1	1	201868661	CCTT	C	1	201899533	CCTT	C
NM_005401.5(PTPN14):c.2132AGG[4] (p.Glu715_Glu716del)	inframe_deletion	Benign	PTPN14	1	214557048	GCCTCCT	G	1	214383705	GCCTCCT	G
NM_001379403.1(WDR26):c.339CGG[5] (p.Gly125_Gln126insGly)	inframe_insertion	Likely benign	WDR26	1	224621757	A	ACCG	1	224434055	A	ACCG
NM_001379403.1(WDR26):c.318AGG[5] (p.Gly125del)	inframe_deletion	Benign	WDR26	1	224621772	ACCT	A	1	224434070	ACCT	A
NM_001379403.1(WDR26):c.178TCC[10] (p.Ser67_Val68insSerSer)	inframe_insertion	Likely benign	WDR26	1	224621906	C	CGGAGGA	1	224434204	C	CGGAGGA
NM_001379403.1(WDR26):c.178TCC[11] (p.Ser67_Val68insSerSerSer)	inframe_insertion	Likely benign	WDR26	1	224621906	C	CGGAGGAGGA	1	224434204	C	CGGAGGAGGA
NM_001379403.1(WDR26):c.178TCC[6] (p.Ser66_Ser67del)	inframe_deletion	Benign	WDR26	1	224621906	CGGAGGA	C	1	224434204	CGGAGGA	C
NM_001384479.1(AGT):c.1180_1182dup (p.Ala394dup)	inframe_insertion	Likely benign	AGT	1	230839998	T	TGGC	1	230704252	T	TGGC
NM_022051.3(EGLN1):c.372_392del (p.Ser125_Ala131del)	inframe_deletion	Likely benign	EGLN1	1	231557242	GGCGGCCGCACGACACGGCGAC	G	1	231421496	GGCGGCCGCACGACACGGCGAC	G
NM_022051.3(EGLN1):c.-19_-17CGC[7]	inframe_insertion	Likely benign	EGLN1	1	231557634	T	TGGC	1	231421888	T	TGGC
NM_020066.5(FMN2):c.617AGC[8] (p.Gln212dup)	inframe_insertion	Benign	FMN2	1	240256023	T	TGCA	1	240092723	T	TGCA
NM_020066.5(FMN2):c.659AGC[7] (p.Gln225dup)	inframe_insertion	Benign	FMN2	1	240256066	A	ACAG	1	240092766	A	ACAG
NM_020066.5(FMN2):c.2844_2876del (p.Ala952_Ala962del)	inframe_deletion	Benign/Likely benign	FMN2	1	240370941	TCCTCCGCCCCCTCTACCCGGAGCGGCAATACCC	T	1	240207641	TCCTCCGCCCCCTCTACCCGGAGCGGCAATACCC	T
NM_020066.5(FMN2):c.3324TCC[1] (p.Pro1112del)	inframe_deletion	Benign/Likely benign	FMN2	1	240371433	ACCT	A	1	240208133	ACCT	A
NM_020066.5(FMN2):c.3339ACCCGGAGCGGGCATACCCCCTCCTCCCCCTCT[1] (p.1115GAGIPPPPPLP[2])	inframe_deletion	Likely benign	FMN2	1	240371442	GCCCCCTCTACCCGGAGCGGGCATACCCCCTCCT	G	1	240208142	GCCCCCTCTACCCGGAGCGGGCATACCCCCTCCT	G
NM_205768.3(ZBTB18):c.1037TGA[1] (p.Met347del)	inframe_deletion	Likely benign	ZBTB18	1	244218110	AGAT	A	1	244054808	AGAT	A
NM_031844.3(HNRNPU):c.1200TGA[1] (p.Asp401del)	inframe_deletion	Likely benign	HNRNPU	1	245022055	TTCA	T	1	244858753	TTCA	T
NM_031844.3(HNRNPU):c.266_283del (p.Glu89_Glu94del)	inframe_deletion	Likely benign	HNRNPU	1	245027326	CCTTCCTCCTCCTCTTCCT	C	1	244864024	CCTTCCTCCTCCTCTTCCT	C
NM_031844.3(HNRNPU):c.264AGAGGA[1] (p.Glu93_Glu94del)	inframe_deletion	Likely benign	HNRNPU	1	245027334	CTCCTCT	C	1	244864032	CTCCTCT	C
NM_031844.3(HNRNPU):c.264AGAGGA[3] (p.Glu93_Glu94dup)	inframe_insertion	Likely benign	HNRNPU	1	245027334	C	CTCCTCT	1	244864032	C	CTCCTCT
NM_031844.3(HNRNPU):c.255GGA[1] (p.Glu93_Glu94del)	inframe_deletion	Likely benign	HNRNPU	1	245027346	TTCCTCC	T	1	244864044	TTCCTCC	T
NM_031844.3(HNRNPU):c.255GGA[2] (p.Glu94del)	inframe_deletion	Likely benign	HNRNPU	1	245027346	TTCC	T	1	244864044	TTCC	T
NM_031844.3(HNRNPU):c.255GGA[5] (p.Glu93_Glu94dup)	inframe_insertion	Likely benign	HNRNPU	1	245027346	T	TTCCTCC	1	244864044	T	TTCCTCC
NM_001303052.2(MYT1L):c.468GGA[8] (p.Glu167dup)	inframe_insertion	Benign/Likely benign	MYT1L	2	1946770	T	TTCC	2	1942998	T	TTCC
NM_001303052.2(MYT1L):c.388GAG[4] (p.Glu134del)	inframe_deletion	Likely benign	MYT1L	2	1946856	TCTC	T	2	1943084	TCTC	T
NM_003108.4(SOX11):c.1039AGCGGCAGCAGC[3] (p.347SGSS[3])	inframe_insertion	Benign/Likely benign	SOX11	2	5833884	C	CCAGCAGCAGCGG	2	5693752	C	CCAGCAGCAGCGG
NM_000384.3(APOB):c.49CTG[5] (p.Leu22del)	inframe_deletion	Benign	APOB	2	21266751	CCAG	C	2	21043879	CCAG	C
NM_000384.3(APOB):c.49CTG[8] (p.Leu21_Leu22dup)	inframe_insertion	Benign/Likely benign	APOB	2	21266751	C	CCAGCAG	2	21043879	C	CCAGCAG
NM_018263.6(ASXL2):c.2028_2045dup (p.Ala679_Ala684dup)	inframe_insertion	Likely benign	ASXL2	2	25967160	T	TGCAGCAGCTGCGGCGGCA	2	25744291	T	TGCAGCAGCTGCGGCGGCA
NM_018263.6(ASXL2):c.2031CGC[4] (p.Ala683_Ala684dup)	inframe_insertion	Benign	ASXL2	2	25967169	T	TGCGGCG	2	25744300	T	TGCGGCG
NM_000183.3(HADHB):c.5_6insCTA (p.Thr2_Ile3insTyr)	inframe_insertion	Benign	HADHB	2	26477127	C	CCTA	2	26254259	C	CCTA
NM_145038.5(DRC1):c.1720_1734del (p.Lys574_Glu578del)	inframe_deletion	Likely benign	DRC1	2	26676203	CAGGCGAGCATGGAGA	C	2	26453335	CAGGCGAGCATGGAGA	C
NM_004304.5(ALK):c.4297GAG[2] (p.Glu1435del)	inframe_deletion	Benign/Likely benign	ALK	2	29416647	GCTC	G	2	29193781	GCTC	G
NM_022437.3(ABCG8):c.1829GAA[1] (p.Arg611del)	inframe_deletion	Likely benign	ABCG8	2	44104770	CAGA	C	2	43877631	CAGA	C
NM_000251.3(MSH2):c.273TCT[2] (p.Leu94del)	inframe_deletion	Benign	MSH2	2	47635600	ATCT	A	2	47408461	ATCT	A
NM_001190274.2(FBXO11):c.221_223del (p.Val74del)	inframe_deletion	Benign	FBXO11	2	48132636	CCGA	C	2	47905497	CCGA	C
NM_001190274.2(FBXO11):c.183_203dup (p.Pro62_Pro68dup)	inframe_insertion	Likely benign	FBXO11	2	48132656	A	AGGCAGCGGCGGAGGCGGCGGT	2	47905517	A	AGGCAGCGGCGGAGGCGGCGGT
NM_001190274.2(FBXO11):c.179_199del (p.Pro60_Pro66del)	inframe_deletion	Likely benign	FBXO11	2	48132660	AGCGGCGGAGGCGGCGGTGGCG	A	2	47905521	AGCGGCGGAGGCGGCGGTGGCG	A
NM_001190274.2(FBXO11):c.180_191del (p.Pro63_Pro66del)	inframe_deletion	Likely benign	FBXO11	2	48132668	AGGCGGCGGTGGC	A	2	47905529	AGGCGGCGGTGGC	A
NM_001190274.2(FBXO11):c.183_188dup (p.Pro65_Pro66dup)	inframe_insertion	Likely benign	FBXO11	2	48132671	C	CGGCGGT	2	47905532	C	CGGCGGT
NM_001190274.2(FBXO11):c.147_182del (p.Gln50_Pro61del)	inframe_deletion	Likely benign	FBXO11	2	48132677	TGGCGGCGGCGGAGGCTGCTGCTGCTGCTGCTGCTGC	T	2	47905538	TGGCGGCGGCGGAGGCTGCTGCTGCTGCTGCTGCTGC	T
NM_001190274.2(FBXO11):c.147_182dup (p.Gln50_Pro61dup)	inframe_insertion	Likely benign	FBXO11	2	48132677	T	TGGCGGCGGCGGAGGCTGCTGCTGCTGCTGCTGCTGC	2	47905538	T	TGGCGGCGGCGGAGGCTGCTGCTGCTGCTGCTGCTGC
NM_001190274.2(FBXO11):c.174GCC[2] (p.Pro66del)	inframe_deletion	Likely benign	FBXO11	2	48132677	TGGC	T	2	47905538	TGGC	T
NM_001190274.2(FBXO11):c.171_179dup (p.Pro64_Pro66dup)	inframe_insertion	Likely benign	FBXO11	2	48132680	C	CGGCGGCGGA	2	47905541	C	CGGCGGCGGA
NM_001190274.2(FBXO11):c.149AGC[10] (p.Gln54_Gln56dup)	inframe_insertion	Likely benign	FBXO11	2	48132690	G	GGCTGCTGCT	2	47905551	G	GGCTGCTGCT
NM_001190274.2(FBXO11):c.149AGC[11] (p.Gln56_Pro57insGlnGlnGlnGln)	inframe_insertion	Likely benign	FBXO11	2	48132690	G	GGCTGCTGCTGCT	2	47905551	G	GGCTGCTGCTGCT
NM_001190274.2(FBXO11):c.149AGC[4] (p.Gln54_Gln56del)	inframe_deletion	Likely benign	FBXO11	2	48132690	GGCTGCTGCT	G	2	47905551	GGCTGCTGCT	G
NM_001190274.2(FBXO11):c.149AGC[5] (p.Gln55_Gln56del)	inframe_deletion	Likely benign	FBXO11	2	48132690	GGCTGCT	G	2	47905551	GGCTGCT	G
NM_001190274.2(FBXO11):c.149AGC[6] (p.Gln56del)	inframe_deletion	Likely benign	FBXO11	2	48132690	GGCT	G	2	47905551	GGCT	G
NM_001190274.2(FBXO11):c.149AGC[9] (p.Gln55_Gln56dup)	inframe_insertion	Likely benign	FBXO11	2	48132690	G	GGCTGCT	2	47905551	G	GGCTGCT
NM_001190274.2(FBXO11):c.134_160del (p.Pro45_Gln53del)	inframe_deletion	Likely benign	FBXO11	2	48132699	TGCTGCTGCTGCTGCGGCGGCGGCGGAG	T	2	47905560	TGCTGCTGCTGCTGCGGCGGCGGCGGAG	T
NM_001190274.2(FBXO11):c.134_157dup (p.Pro45_Gln52dup)	inframe_insertion	Likely benign	FBXO11	2	48132702	T	TGCTGCTGCTGCGGCGGCGGCGGAG	2	47905563	T	TGCTGCTGCTGCGGCGGCGGCGGAG
NM_001190274.2(FBXO11):c.134_154del (p.Pro45_Gln51del)	inframe_deletion	Likely benign	FBXO11	2	48132705	TGCTGCTGCGGCGGCGGCGGAG	T	2	47905566	TGCTGCTGCGGCGGCGGCGGAG	T
NM_001190274.2(FBXO11):c.137CGC[5] (p.Pro49dup)	inframe_insertion	Likely benign	FBXO11	2	48132711	T	TGCG	2	47905572	T	TGCG
NM_001190274.2(FBXO11):c.123_146del (p.Pro45_Gln52del)	inframe_deletion	Likely benign	FBXO11	2	48132713	CGGCGGCGGCGGAGGCTGCTGCTGG	C	2	47905574	CGGCGGCGGCGGAGGCTGCTGCTGG	C
NM_001190274.2(FBXO11):c.120_146delinsTCCGCCGCCGCCGCA (p.Gln42_Pro49delinsProProProGln)	inframe_indel	Likely benign	FBXO11	2	48132714	GGCGGCGGCGGAGGCTGCTGCTGGGGC	TGCGGCGGCGGCGGA	2	47905575	GGCGGCGGCGGAGGCTGCTGCTGGGGC	TGCGGCGGCGGCGGA
NM_001190274.2(FBXO11):c.135_143del (p.Pro47_Pro49del)	inframe_deletion	Likely benign	FBXO11	2	48132716	CGGCGGCGGA	C	2	47905577	CGGCGGCGGA	C
NM_001190274.2(FBXO11):c.125_136del (p.Gln42_Pro45del)	inframe_deletion	Likely benign	FBXO11	2	48132723	GGAGGCTGCTGCT	G	2	47905584	GGAGGCTGCTGCT	G
NM_001190274.2(FBXO11):c.105GCCCCAGCAGCAGCC[1] (p.37QQQPP[1])	inframe_deletion	Benign/Likely benign	FBXO11	2	48132725	AGGCTGCTGCTGGGGC	A	2	47905586	AGGCTGCTGCTGGGGC	A
NM_001190274.2(FBXO11):c.105GCCCCAGCAGCAGCC[3] (p.37QQQPP[3])	inframe_insertion	Likely benign	FBXO11	2	48132725	A	AGGCTGCTGCTGGGGC	2	47905586	A	AGGCTGCTGCTGGGGC
NM_001190274.2(FBXO11):c.119_130del (p.Pro40_Gln43del)	inframe_deletion	Likely benign	FBXO11	2	48132729	TGCTGCTGGGGCG	T	2	47905590	TGCTGCTGGGGCG	T
NM_001190274.2(FBXO11):c.96_122del (p.Pro33_Pro41del)	inframe_deletion	Likely benign	FBXO11	2	48132737	GGGCGGCTGCTGCTGGGGCGGCTGCGGC	G	2	47905598	GGGCGGCTGCTGCTGGGGCGGCTGCGGC	G
NM_001190274.2(FBXO11):c.96_122dup (p.Pro41_Gln42insProGlnProProGlnGlnGlnProPro)	inframe_insertion	Likely benign	FBXO11	2	48132737	G	GGGCGGCTGCTGCTGGGGCGGCTGCGGC	2	47905598	G	GGGCGGCTGCTGCTGGGGCGGCTGCGGC
NM_001190274.2(FBXO11):c.99_122del (p.Pro35_Gln42del)	inframe_deletion	Likely benign	FBXO11	2	48132737	GGGCGGCTGCTGCTGGGGCGGCTGC	G	2	47905598	GGGCGGCTGCTGCTGGGGCGGCTGC	G
NM_001190274.2(FBXO11):c.77_118del (p.Gln26_Gln39del)	inframe_deletion	Likely benign	FBXO11	2	48132741	GGCTGCTGCTGGGGCGGCTGCGGCGGCGGCTGCTGCGGGGGCT	G	2	47905602	GGCTGCTGCTGGGGCGGCTGCGGCGGCGGCTGCTGCGGGGGCT	G
NM_001190274.2(FBXO11):c.77_118dup (p.Gln39_Pro40insGlnProProGlnGlnProProProGlnProProGlnGlnGln)	inframe_insertion	Likely benign	FBXO11	2	48132741	G	GGCTGCTGCTGGGGCGGCTGCGGCGGCGGCTGCTGCGGGGGCT	2	47905602	G	GGCTGCTGCTGGGGCGGCTGCGGCGGCGGCTGCTGCGGGGGCT
NM_001190274.2(FBXO11):c.83_109del (p.Pro28_Pro36del)	inframe_deletion	Likely benign	FBXO11	2	48132750	TGGGGCGGCTGCGGCGGCGGCTGCTGCG	T	2	47905611	TGGGGCGGCTGCGGCGGCGGCTGCTGCG	T
NM_001190274.2(FBXO11):c.96_107del (p.Pro33_Pro36del)	inframe_deletion	Likely benign	FBXO11	2	48132752	GGGCGGCTGCGGC	G	2	47905613	GGGCGGCTGCGGC	G
NM_001190274.2(FBXO11):c.89_103del (p.Gln30_Gln34del)	inframe_deletion	Likely benign	FBXO11	2	48132756	GGCTGCGGCGGCGGCT	G	2	47905617	GGCTGCGGCGGCGGCT	G
NM_001190274.2(FBXO11):c.92CGC[2] (p.Pro33del)	inframe_deletion	Likely benign	FBXO11	2	48132759	TGCG	T	2	47905620	TGCG	T
NM_001190274.2(FBXO11):c.86_97del (p.25QQPP[1])	inframe_deletion	Likely benign	FBXO11	2	48132762	GGCGGCGGCTGCT	G	2	47905623	GGCGGCGGCTGCT	G
NM_001190274.2(FBXO11):c.81_92del (p.25QQPP[1])	inframe_deletion	Benign	FBXO11	2	48132767	CGGCTGCTGCGGG	C	2	47905628	CGGCTGCTGCGGG	C
NM_001190274.2(FBXO11):c.81_92dup (p.25QQPP[3])	inframe_insertion	Likely benign	FBXO11	2	48132767	C	CGGCTGCTGCGGG	2	47905628	C	CGGCTGCTGCGGG
NM_001190274.2(FBXO11):c.86AGC[3] (p.Gln30dup)	inframe_insertion	Likely benign	FBXO11	2	48132768	G	GGCT	2	47905629	G	GGCT
NM_001190274.2(FBXO11):c.68AGC[5] (p.Gln26dup)	inframe_insertion	Benign/Likely benign	FBXO11	2	48132780	G	GGCT	2	47905641	G	GGCT
NM_001190274.2(FBXO11):c.66_71del (p.Gln25_Gln26del)	inframe_deletion	Likely benign	FBXO11	2	48132788	CTGCTGT	C	2	47905649	CTGCTGT	C
NM_018062.4(FANCL):c.694AAT[1] (p.Asn233del)	inframe_deletion	Benign	FANCL	2	58390644	CATT	C	2	58163509	CATT	C
NM_001130987.2(DYSF):c.46AAG[1] (p.Lys17del)	inframe_deletion	Likely benign	DYSF	2	71694016	CGAA	C	2	71466886	CGAA	C
NM_001378454.1(ALMS1):c.35_36insCGAGGAGGAGGA (p.Glu28_Ala29insGluGluGluGlu)	inframe_insertion	Likely benign	ALMS1	2	73613031	T	TCGAGGAGGAGGA	2	73385903	T	TCGAGGAGGAGGA
NM_001378454.1(ALMS1):c.36GGA[10] (p.Glu26_Glu28del)	inframe_deletion	Benign/Likely benign	ALMS1	2	73613031	TGGAGGAGGA	T	2	73385903	TGGAGGAGGA	T
NM_001378454.1(ALMS1):c.36GGA[18] (p.Glu24_Glu28dup)	inframe_insertion	Benign/Likely benign	ALMS1	2	73613031	T	TGGAGGAGGAGGAGGA	2	73385903	T	TGGAGGAGGAGGAGGA
NM_001378454.1(ALMS1):c.36GGA[19] (p.Glu23_Glu28dup)	inframe_insertion	Benign/Likely benign	ALMS1	2	73613031	T	TGGAGGAGGAGGAGGAGGA	2	73385903	T	TGGAGGAGGAGGAGGAGGA
NM_001378454.1(ALMS1):c.36GGA[20] (p.Glu22_Glu28dup)	inframe_insertion	Benign	ALMS1	2	73613031	T	TGGAGGAGGAGGAGGAGGAGGA	2	73385903	T	TGGAGGAGGAGGAGGAGGAGGA
NM_001378454.1(ALMS1):c.36GGA[9] (p.Glu25_Glu28del)	inframe_deletion	Benign	ALMS1	2	73613031	TGGAGGAGGAGGA	T	2	73385903	TGGAGGAGGAGGA	T
NM_001378454.1(ALMS1):c.38_39insAGA (p.Glu28dup)	inframe_insertion	Likely benign	ALMS1	2	73613032	G	GGAA	2	73385904	G	GGAA
NM_001378454.1(ALMS1):c.65_66insAGAGGAGGA (p.Glu26_Glu28dup)	inframe_insertion	Likely benign	ALMS1	2	73613053	G	GGAGGAGGAA	2	73385925	G	GGAGGAGGAA
NM_001378454.1(ALMS1):c.65_66insAGAGGA (p.Glu28_Ala29insGluGlu)	inframe_insertion	Benign	ALMS1	2	73613056	G	GGAGGAA	2	73385928	G	GGAGGAA
NM_001378454.1(ALMS1):c.75_83del (p.Glu26_Glu28del)	inframe_deletion	Likely benign	ALMS1	2	73613062	GGAGGAGGAA	G	2	73385934	GGAGGAGGAA	G
NM_001378454.1(ALMS1):c.74_75insGGAAGAGGA (p.Glu28_Ala29insGluGluGlu)	inframe_insertion	Likely benign	ALMS1	2	73613065	G	GGAGGAGGAA	2	73385937	G	GGAGGAGGAA
NM_001378454.1(ALMS1):c.77_85del (p.Glu26_Glu28del)	inframe_deletion	Likely benign	ALMS1	2	73613071	AGAGGAGGAG	A	2	73385943	AGAGGAGGAG	A
NM_015120.4(ALMS1):c.1577_1579dup (p.Pro526_Leu527insPro)	inframe_insertion	Benign	ALMS1	2	73675227	T	TCTCCTC	2	73448097	T	TCTC
NM_001370.2(DNAH6):c.1509AGA[2] (p.Glu505del)	inframe_deletion	Likely benign	DNAH6	2	84780063	CAAG	C	2	84552939	CAAG	C
NM_000542.5(SFTPB):c.29TGC[4] (p.Leu14del)	inframe_deletion	Likely benign	SFTPB	2	85895263	GGCA	G	2	85668140	GGCA	G
NM_001135649.3(FOXI3):c.889_891dup (p.Thr297dup)	inframe_insertion	Benign	FOXI3	2	88748097	C	CAGT	2	88448578	C	CAGT
NM_001135649.3(FOXI3):c.337GCGCCCGCC[3] (p.113APA[3])	inframe_insertion	Likely benign	FOXI3	2	88751700	A	AGGCGGGCGC	2	88452181	A	AGGCGGGCGC
NM_001135649.3(FOXI3):c.67_75del (p.Thr23_Ala25del)	inframe_deletion	Likely benign	FOXI3	2	88751978	CGGCGGCGGT	C	2	88452460	CGGCGGCGGT	C
NM_020184.4(CNNM4):c.2203_2211del (p.Gly735_Thr737del)	inframe_deletion	Likely benign	CNNM4	2	97475127	ACGGGTGCAC	A	2	96809390	ACGGGTGCAC	A
NM_006236.3(POU3F3):c.105CGG[7] (p.Gly43_Ala44insGly)	inframe_insertion	Likely benign	POU3F3	2	105472070	T	TGGC	2	104855612	T	TGGC
NM_006236.3(POU3F3):c.122_130del (p.Gly41_Gly43del)	inframe_deletion	Likely benign	POU3F3	2	105472082	CGGCGGCGGG	C	2	104855624	CGGCGGCGGG	C
NM_006236.3(POU3F3):c.131_148del (p.Ala44_Gly49del)	inframe_deletion	Likely benign	POU3F3	2	105472085	CGGCGGGGGCGGCGCAGGG	C	2	104855627	CGGCGGGGGCGGCGCAGGG	C
NM_006236.3(POU3F3):c.123_125dup (p.Gly43_Ala44insGly)	inframe_insertion	Benign	POU3F3	2	105472088	C	CGGG	2	104855630	C	CGGG
NM_006236.3(POU3F3):c.593_594insAGC (p.Ala204_His205insAla)	inframe_insertion	Likely benign	POU3F3	2	105472559	C	CGCA	2	104856101	C	CGCA
NM_006236.3(POU3F3):c.884GCG[3] (p.Gly298_Gly300del)	inframe_deletion	Likely benign	POU3F3	2	105472849	ACGGCGGCGG	A	2	104856391	ACGGCGGCGG	A
NM_014795.4(ZEB2):c.1516_1518del (p.Pro506del)	inframe_deletion	Likely benign	ZEB2	2	145157235	TAGG	T	2	144399668	TAGG	T
NM_001378120.1(MBD5):c.1476_1496del (p.Ser495_Arg501del)	inframe_deletion	Likely benign	MBD5	2	149226983	AGGTCACCAAGGTCAACAATAG	A	2	148469414	AGGTCACCAAGGTCAACAATAG	A
NM_001378120.1(MBD5):c.1484CAA[1] (p.Thr496del)	inframe_deletion	Likely benign	MBD5	2	149226995	TCAA	T	2	148469426	TCAA	T
NM_006593.4(TBR1):c.1345GCGGGC[3] (p.Gly452_Pro453insAlaGly)	inframe_insertion	Benign	TBR1	2	162280028	C	CCGGGCG	2	161423517	C	CCGGGCG
NM_001375834.1(WIPF1):c.851CTC[5] (p.Pro287dup)	inframe_insertion	Likely benign	WIPF1	2	175436670	T	TGAG	2	174571942	T	TGAG
NM_000523.4(HOXD13):c.168GGC[6] (p.Ala71dup)	inframe_insertion	Likely benign	HOXD13	2	176957785	G	GGGC	2	176093057	G	GGGC
NM_000523.4(HOXD13):c.183_206del (p.Ala64_Ala71del)	inframe_deletion	Likely benign	HOXD13	2	176957786	GGCGGCGGCGGCGGCAGCGGCGGCT	G	2	176093058	GGCGGCGGCGGCGGCAGCGGCGGCT	G
NM_000523.4(HOXD13):c.183_191del (p.Ala69_Ala71del)	inframe_deletion	Benign/Likely benign	HOXD13	2	176957792	GGCGGCGGCA	G	2	176093064	GGCGGCGGCA	G
NM_000523.4(HOXD13):c.192_200del (p.Ala69_Ala71del)	inframe_deletion	Likely benign	HOXD13	2	176957801	AGCGGCGGCT	A	2	176093073	AGCGGCGGCT	A
NM_001267550.2(TTN):c.51270GAG[1] (p.Arg17092del)	inframe_deletion	Likely benign	TTN	2	179474977	TCTC	T	2	178610250	TCTC	T
NM_001267550.2(TTN):c.38067delinsAGTGCCAGTGCCAGTGCCTCCTCCTAAAAAGCCTGAA (p.Pro12689_Glu12690insValProValProValProProProLysLysProGlu)	inframe_insertion	Likely benign	TTN	2	179519694	A	TTCAGGCTTTTTAGGAGGAGGCACTGGCACTGGCACT	2	178654967	A	TTCAGGCTTTTTAGGAGGAGGCACTGGCACTGGCACT
NM_001267550.2(TTN):c.32263GAA[2] (p.Glu10757del)	inframe_deletion	Likely benign	TTN	2	179552877	TTTC	T	2	178688150	TTTC	T
NM_173651.4(FSIP2):c.4487GTG[1] (p.Gly1497del)	inframe_deletion	Likely benign	FSIP2	2	186656349	TGTG	T	2	185791622	TGTG	T
NM_014585.6(SLC40A1):c.718_720del (p.Lys240del)	inframe_deletion	Likely benign	SLC40A1	2	190430119	CTTT	C	2	189565393	CTTT	C
NM_001348768.2(HECW2):c.1341GAG[1] (p.Arg448del)	inframe_deletion	Benign/Likely benign	HECW2	2	197184267	ACTC	A	2	196319543	ACTC	A
NM_002156.5(HSPD1):c.1689_1700dup (p.565GGGM[3])	inframe_insertion	Likely benign	HSPD1	2	198351791	A	ACCACCTCCCATT	2	197487067	A	ACCACCTCCCATT
NM_015488.5(PNKD):c.1140_1145del (p.Met381_His382del)	inframe_deletion	Benign/Likely benign	PNKD	2	219209684	GATATGC	G	2	218344961	GATATGC	G
NM_000091.5(COL4A3):c.43_54del (p.Pro15_Leu18del)	inframe_deletion	Likely benign	COL4A3	2	228029474	TGCTCCTGCTGCC	T	2	227164758	TGCTCCTGCTGCC	T
NM_001103146.3(GIGYF2):c.3626_3649del (p.Leu1209_Gln1216del)	inframe_deletion	Likely benign	GIGYF2	2	233712209	TCAGCAGCAGCAGCTGCCACAGCAG	T	2	232847499	TCAGCAGCAGCAGCTGCCACAGCAG	T
NM_001103146.3(GIGYF2):c.3673_3684del (p.Pro1225_Gln1228del)	inframe_deletion	Benign	GIGYF2	2	233712262	CACAGCAGCCACA	C	2	232847552	CACAGCAGCCACA	C
NM_004369.4(COL6A3):c.8865_8867del (p.Ala2960del)	inframe_deletion	Likely benign	COL6A3	2	238244875	AGCG	A	2	237336232	AGCG	A
NM_004369.4(COL6A3):c.8670_8690del (p.2878TTTKPVT[2])	inframe_deletion	Benign/Likely benign	COL6A3	2	238245052	CACAGGCTTTGTTGTGGTGGTT	C	2	237336409	CACAGGCTTTGTTGTGGTGGTT	C
NM_001244008.2(KIF1A):c.2757GGA[3] (p.Glu922del)	inframe_deletion	Benign	KIF1A	2	241696825	GTCC	G	2	240757408	GTCC	G
NM_001244008.2(KIF1A):c.2754_2765dup (p.Glu921_Glu922insAspGluGluGlu)	inframe_insertion	Likely benign	KIF1A	2	241696828	C	CTCCTCCTCCTCA	2	240757411	C	CTCCTCCTCCTCA
NM_001244008.2(KIF1A):c.2721GGA[7] (p.Glu914_Glu917del)	inframe_deletion	Benign/Likely benign	KIF1A	2	241696840	ATCCTCCTCCTCC	A	2	240757423	ATCCTCCTCCTCC	A
NM_182916.3(TRNT1):c.810_811insAAACTT (p.Pro270_Ala271insLysLeu)	inframe_insertion	Benign/Likely benign	TRNT1	3	3189140	C	CTAAACT	3	3147456	C	CTAAACT
NM_001080517.3(SETD5):c.2456_2458dup (p.Ser819_Ile820insSer)	inframe_insertion	Likely benign	SETD5	3	9495529	C	CTAG	3	9453845	C	CTAG
NM_002971.6(SATB1):c.1801CAG[8] (p.Gln607_Ala608insGln)	inframe_insertion	Likely benign	SATB1	3	18391132	C	CCTG	3	18349640	C	CCTG
NM_002971.6(SATB1):c.1801CAG[9] (p.Gln607_Ala608insGlnGln)	inframe_insertion	Likely benign	SATB1	3	18391132	C	CCTGCTG	3	18349640	C	CCTGCTG
NM_147196.3(TMIE):c.367AAG[11] (p.Lys130_Lys131dup)	inframe_insertion	Likely benign	TMIE	3	46751073	T	TAAGAAG	3	46709583	T	TAAGAAG
NM_147196.3(TMIE):c.367AAG[7] (p.Lys130_Lys131del)	inframe_deletion	Benign/Likely benign	TMIE	3	46751073	TAAGAAG	T	3	46709583	TAAGAAG	T
NM_014159.7(SETD2):c.5949_5951del (p.Glu1985del)	inframe_deletion	Likely benign	SETD2	3	47125318	CTCT	C	3	47083828	CTCT	C
NM_014159.7(SETD2):c.1589GTT[1] (p.Cys531del)	inframe_deletion	Likely benign	SETD2	3	47164531	GAAC	G	3	47123041	GAAC	G
NM_014159.7(SETD2):c.14AGCCGC[3] (p.5QP[3])	inframe_insertion	Likely benign	SETD2	3	47205389	G	GGCGGCT	3	47163899	G	GGCGGCT
NM_015466.4(PTPN23):c.3886_3888del (p.Lys1296del)	inframe_deletion	Benign	PTPN23	3	47453171	GAGA	G	3	47411681	GAGA	G
NM_015512.5(DNAH1):c.12201CAA[1] (p.Asn4069del)	inframe_deletion	Likely benign	DNAH1	3	52432975	TACA	T	3	52398959	TACA	T
NM_001128840.3(CACNA1D):c.5767_5769del (p.Phe1923del)	inframe_deletion	Benign/Likely benign	CACNA1D	3	53842691	CCTT	C	3	53808664	CCTT	C
NM_001377405.1(ATXN7):c.89AGC[14] (p.Gln39_Pro40insGlnGlnGlnGln)	inframe_insertion	Benign	ATXN7	3	63898360	G	GGCAGCAGCAGCA	3	63912684	G	GGCAGCAGCAGCA
NM_001377405.1(ATXN7):c.89AGC[15] (p.Gln39_Pro40insGlnGlnGlnGlnGln)	inframe_insertion	Benign	ATXN7	3	63898360	G	GGCAGCAGCAGCAGCA	3	63912684	G	GGCAGCAGCAGCAGCA
NM_001377405.1(ATXN7):c.117GCC[4] (p.Pro43_Gln44insPro)	inframe_insertion	Benign	ATXN7	3	63898390	A	AGCC	3	63912714	A	AGCC
NM_001377405.1(ATXN7):c.118_119insAGCCGC (p.Gln39_Pro40insGlnPro)	inframe_insertion	Likely benign	ATXN7	3	63898390	A	AGCAGCC	3	63912714	A	AGCAGCC
NM_001377405.1(ATXN7):c.2654_2656del (p.Leu885del)	inframe_deletion	Benign	ATXN7	3	63982150	CCTT	C	3	63996474	CCTT	C
NM_198271.5(LMOD3):c.456TGA[3] (p.Asp157del)	inframe_deletion	Likely benign	LMOD3	3	69169038	GTCA	G	3	69119887	GTCA	G
NM_198271.5(LMOD3):c.444AGA[5] (p.Glu151dup)	inframe_insertion	Likely benign	LMOD3	3	69169050	A	ATCT	3	69119899	A	ATCT
NM_004526.4(MCM2):c.490_498dup (p.Asp164_Glu166dup)	inframe_insertion	Likely benign	MCM2	3	127323808	G	GCGAGGAGGA	3	127604965	G	GCGAGGAGGA
NM_016216.4(DBR1):c.1625_1627dup (p.Asp542_Ala543insAsp)	inframe_insertion	Likely benign	DBR1	3	137880738	G	GCAT	3	138161896	G	GCAT
NM_023067.4(FOXL2):c.669_695del (p.Ala226_Ala234del)	inframe_deletion	Likely benign	FOXL2	3	138664869	TGCAGCCGCAGCTGCTGCAGCCGCTGCG	T	3	138946027	TGCAGCCGCAGCTGCTGCAGCCGCTGCG	T
NM_001041.4(SI):c.276CTG[2] (p.Cys94del)	inframe_deletion	Likely benign	SI	3	164786954	CCAG	C	3	165069166	CCAG	C
NM_004423.4(DVL3):c.1638_1652del (p.Tyr547_Pro551del)	inframe_deletion	Likely benign	DVL3	3	183887923	CCCCGCACCCATACAA	C	3	184170135	CCCCGCACCCATACAA	C
NM_178335.3(CCDC50):c.1078GAA[2] (p.Glu362del)	inframe_deletion	Likely benign	CCDC50	3	191098046	CAAG	C	3	191380257	CAAG	C
NM_022042.4(SLC26A1):c.1732_1758del (p.Ser578_Gly586del)	inframe_deletion	Likely benign	SLC26A1	4	982968	GGCCTCCCTCACCGACCCCCGTCTCTGA	G	4	989180	GGCCTCCCTCACCGACCCCCGTCTCTGA	G
NM_022042.4(SLC26A1):c.331_345dup (p.Ile111_Met115dup)	inframe_insertion	Likely benign	SLC26A1	4	985146	C	CCATGAGGAAGTAGAT	4	991358	C	CCATGAGGAAGTAGAT
NM_001122681.2(SH3BP2):c.1280_1282del (p.Ser427del)	inframe_deletion	Likely benign	SH3BP2	4	2833333	TCTC	T	4	2831606	TCTC	T
NM_001388492.1(HTT):c.54GCA[31] (p.Gln38_Pro39insGlnGlnGlnGlnGlnGlnGlnGlnGlnGlnGlnGln)	inframe_insertion	Likely benign	HTT	4	3076603	C	CCAGCAGCAGCAGCAGCAGCAGCAGCAGCAG	4	3074876	C	CCAGCAGCAGCAGCAGCAGCAGCAGCAGCAG
NM_001388492.1(HTT):c.54GCA[13] (p.Gln33_Gln38del)	inframe_deletion	Likely benign	HTT	4	3076638	AGCAGCAGCAGCAGCAGCAGCAG	A	4	3074911	AGCAGCAGCAGCAGCAGCAGCAG	A
NM_001388492.1(HTT):c.123GCC[8] (p.Pro49dup)	inframe_insertion	Benign	HTT	4	3076672	A	ACCG	4	3074945	A	ACCG
NM_006005.3(WFS1):c.2387ACG[3] (p.Asp797dup)	inframe_insertion	Benign/Likely benign	WFS1	4	6303907	G	GGAC	4	6302180	G	GGAC
NM_003924.4(PHOX2B):c.765_779del (p.Ala256_Ala260del)	inframe_deletion	Benign/Likely benign	PHOX2B	4	41747989	AGCTGCCGCCGCTGCC	A	4	41745972	AGCTGCCGCCGCTGCC	A
NM_003924.4(PHOX2B):c.771_779del (p.Ala258_Ala260del)	inframe_deletion	Likely benign	PHOX2B	4	41747989	AGCTGCCGCC	A	4	41745972	AGCTGCCGCC	A
NM_003924.4(PHOX2B):c.738_776del (p.Ala248_Ala260del)	inframe_deletion	Benign/Likely benign	PHOX2B	4	41747992	TGCCGCCGCTGCCGCTGCCGCCGCCGCCGCTGCCGCGGCC	T	4	41745975	TGCCGCCGCTGCCGCTGCCGCCGCCGCCGCTGCCGCGGCC	T
NM_003924.4(PHOX2B):c.756_776del (p.Ala254_Ala260del)	inframe_deletion	Benign/Likely benign	PHOX2B	4	41747992	TGCCGCCGCTGCCGCTGCCGCC	T	4	41745975	TGCCGCCGCTGCCGCTGCCGCC	T
NM_003924.4(PHOX2B):c.747_773del (p.Ala252_Ala260del)	inframe_deletion	Likely benign	PHOX2B	4	41747995	CGCCGCTGCCGCTGCCGCCGCCGCCGCT	C	4	41745978	CGCCGCTGCCGCTGCCGCCGCCGCCGCT	C
NM_003924.4(PHOX2B):c.735_767del (p.Ala250_Ala260del)	inframe_deletion	Likely benign	PHOX2B	4	41748001	TGCCGCTGCCGCCGCCGCCGCTGCCGCGGCCGCC	T	4	41745984	TGCCGCTGCCGCCGCCGCCGCTGCCGCGGCCGCC	T
NM_003924.4(PHOX2B):c.741_767del (p.Ala252_Ala260del)	inframe_deletion	Likely benign	PHOX2B	4	41748001	TGCCGCTGCCGCCGCCGCCGCTGCCGCG	T	4	41745984	TGCCGCTGCCGCCGCCGCCGCTGCCGCG	T
NM_003924.4(PHOX2B):c.753_767del (p.Ala256_Ala260del)	inframe_deletion	Likely benign	PHOX2B	4	41748001	TGCCGCTGCCGCCGCC	T	4	41745984	TGCCGCTGCCGCCGCC	T
NM_003924.4(PHOX2B):c.735_761del (p.Ala252_Ala260del)	inframe_deletion	Likely benign	PHOX2B	4	41748007	TGCCGCCGCCGCCGCTGCCGCGGCCGCC	T	4	41745990	TGCCGCCGCCGCCGCTGCCGCGGCCGCC	T
NM_003924.4(PHOX2B):c.741_761del (p.Ala254_Ala260del)	inframe_deletion	Benign/Likely benign	PHOX2B	4	41748007	TGCCGCCGCCGCCGCTGCCGCG	T	4	41745990	TGCCGCCGCCGCCGCTGCCGCG	T
NM_003924.4(PHOX2B):c.750GGC[3] (p.Ala260del)	inframe_deletion	Likely benign	PHOX2B	4	41748007	TGCC	T	4	41745990	TGCC	T
NM_003924.4(PHOX2B):c.741_758del (p.Ala255_Ala260del)	inframe_deletion	Benign/Likely benign	PHOX2B	4	41748010	CGCCGCCGCCGCTGCCGCG	C	4	41745993	CGCCGCCGCCGCTGCCGCG	C
NM_003924.4(PHOX2B):c.723_743del (p.Ala254_Ala260del)	inframe_deletion	Likely benign	PHOX2B	4	41748025	CGCGGCCGCCGCCGCTGCTGCT	C	4	41746008	CGCGGCCGCCGCCGCTGCTGCT	C
NM_005612.5(REST):c.183CTG[1] (p.Cys63del)	inframe_deletion	Likely benign	REST	4	57776985	AGCT	A	4	56910819	AGCT	A
NM_001099403.2(PRDM8):c.1778_1795del (p.Ala593_Ala598del)	inframe_deletion	Benign	PRDM8	4	81124386	AGCCGCGGCTGCGGCGGCG	A	4	80203232	AGCCGCGGCTGCGGCGGCG	A
NM_001099403.2(PRDM8):c.1779_1796del (p.Ala594_Gly599del)	inframe_deletion	Likely benign	PRDM8	4	81124394	CTGCGGCGGCGGCCGCGGG	C	4	80203240	CTGCGGCGGCGGCCGCGGG	C
NM_031372.4(HNRNPDL):c.98_112del (p.Arg33_Gln37del)	inframe_deletion	Benign	HNRNPDL	4	83350731	AGCTGCCGCGGCGGCC	A	4	82429578	AGCTGCCGCGGCGGCC	A
NM_014208.3(DSPP):c.2424TAGCAGTGA[1] (p.807SDS[3])	inframe_deletion	Likely benign	DSPP	4	88536229	CAGCAGTGAT	C	4	87615077	CAGCAGTGAT	C
NM_014208.3(DSPP):c.2569_2604del (p.Asn857_Ser868del)	inframe_deletion	Likely benign	DSPP	4	88536373	CGACAGCAGCAATAGAAGTGACAGTAGTAATAGTAGT	C	4	87615221	CGACAGCAGCAATAGAAGTGACAGTAGTAATAGTAGT	C
NM_014208.3(DSPP):c.2582GTA[1] (p.Ser862del)	inframe_deletion	Benign	DSPP	4	88536394	CAGT	C	4	87615242	CAGT	C
NM_014208.3(DSPP):c.2857AGT[1] (p.Ser954del)	inframe_deletion	Likely benign	DSPP	4	88536669	ATAG	A	4	87615517	ATAG	A
NM_014208.3(DSPP):c.2889_2906dup (p.Ser969_Asp970insAsnSerSerAspSerSer)	inframe_insertion	Benign	DSPP	4	88536688	T	TAGCAGTGACAGCAGCAAC	4	87615536	T	TAGCAGTGACAGCAGCAAC
NM_014208.3(DSPP):c.2976_3002dup (p.984DSS[9])	inframe_insertion	Likely benign	DSPP	4	88536766	T	TAGCAGTGACAGCAGTGATAGCAGTGAC	4	87615614	T	TAGCAGTGACAGCAGTGATAGCAGTGAC
NM_014208.3(DSPP):c.3055_3075del (p.Ser1019_Ser1025del)	inframe_deletion	Likely benign	DSPP	4	88536865	TAGTAGTGACAGCAGCAATAGC	T	4	87615713	TAGTAGTGACAGCAGCAATAGC	T
NM_014208.3(DSPP):c.3263_3264insCGATAGCAG (p.1086DSS[3])	inframe_insertion	Likely benign	DSPP	4	88537069	T	TGATAGCAGC	4	87615917	T	TGATAGCAGC
NM_014208.3(DSPP):c.3318_3326del (p.1095DSS[8])	inframe_deletion	Benign	DSPP	4	88537126	CAGCAGCGAT	C	4	87615974	CAGCAGCGAT	C
NM_014208.3(DSPP):c.3336_3344del (p.1095DSS[8])	inframe_deletion	Likely benign	DSPP	4	88537144	CAGCAGCGAT	C	4	87615992	CAGCAGCGAT	C
NM_014208.3(DSPP):c.3364_3372del (p.Asn1122_Ser1124del)	inframe_deletion	Likely benign	DSPP	4	88537177	CAATAGCAGT	C	4	87616025	CAATAGCAGT	C
NM_014208.3(DSPP):c.3364_3399del (p.Asn1122_Ser1133del)	inframe_deletion	Benign	DSPP	4	88537177	CAATAGCAGTGACAGCAGTGACAGCAGCGACAGCAGT	C	4	87616025	CAATAGCAGTGACAGCAGTGACAGCAGCGACAGCAGT	C
NM_014208.3(DSPP):c.3416_3417insTGG (p.Ser1139_Asn1140insGly)	inframe_insertion	Likely benign	DSPP	4	88537229	A	AGTG	4	87616077	A	AGTG
NM_014208.3(DSPP):c.3416_3417insTGA (p.Ser1139_Asn1140insAsp)	inframe_insertion	Benign	DSPP	4	88537230	G	GTGA	4	87616078	G	GTGA
NM_014208.3(DSPP):c.3501CAGCAGCGA[1] (p.1152DSS[8])	inframe_deletion	Likely benign	DSPP	4	88537306	TAGCAGCGAC	T	4	87616154	TAGCAGCGAC	T
NM_014208.3(DSPP):c.3506_3507insTGACAGCAGCGACAGCAG (p.1152DSS[11])	inframe_insertion	Likely benign	DSPP	4	88537306	T	TAGCAGCGACAGCAGTGAC	4	87616154	T	TAGCAGCGACAGCAGTGAC
NM_014208.3(DSPP):c.3569_3570insCGACAGCAG (p.1181SDS[18])	inframe_insertion	Likely benign	DSPP	4	88537378	T	TAGCAGCGAC	4	87616226	T	TAGCAGCGAC
NM_014208.3(DSPP):c.3570_3578del (p.1181SDS[16])	inframe_deletion	Likely benign	DSPP	4	88537378	TAGCAGTGAC	T	4	87616226	TAGCAGTGAC	T
NM_014208.3(DSPP):c.3581_3582insTAGCAGCGA (p.1181SDS[18])	inframe_insertion	Likely benign	DSPP	4	88537387	C	CAGCAGCGAT	4	87616235	C	CAGCAGCGAT
NM_014208.3(DSPP):c.3618_3635del (p.1181SDS[15])	inframe_deletion	Likely benign	DSPP	4	88537426	TAGTGATAGCAGTGACAGC	T	4	87616274	TAGTGATAGCAGTGACAGC	T
NM_014208.3(DSPP):c.3618_3653del (p.1181SDS[13])	inframe_deletion	Benign	DSPP	4	88537426	TAGTGATAGCAGTGACAGCAGTGACAGCAGCGACAGC	T	4	87616274	TAGTGATAGCAGTGACAGCAGTGACAGCAGCGACAGC	T
NM_014208.3(DSPP):c.3642_3686dup (p.1181SDS[22])	inframe_insertion	Likely benign	DSPP	4	88537447	T	TGACAGCAGCGACAGCAGTGACAGCAGCGACAGCAGTGACAGCAGC	4	87616295	T	TGACAGCAGCGACAGCAGTGACAGCAGCGACAGCAGTGACAGCAGC
NM_014208.3(DSPP):c.3655AGC[1] (p.Ser1220del)	inframe_deletion	Benign	DSPP	4	88537467	ACAG	A	4	87616315	ACAG	A
NM_004407.4(DMP1):c.293GAG[1] (p.Gly99del)	inframe_deletion	Benign	DMP1	4	88583220	AAGG	A	4	87662068	AAGG	A
NM_000297.4(PKD2):c.290AGG[5] (p.Glu102del)	inframe_deletion	Benign	PKD2	4	88929173	CGAG	C	4	88008021	CGAG	C
NM_000297.4(PKD2):c.290AGG[7] (p.Glu102dup)	inframe_insertion	Benign/Likely benign	PKD2	4	88929173	C	CGAG	4	88008021	C	CGAG
NM_016648.4(LARP7):c.62AAG[1] (p.Glu22del)	inframe_deletion	Likely benign	LARP7	4	113565886	AAAG	A	4	112644730	AAAG	A
NM_001148.6(ANK2):c.6791_6805dup (p.Glu2268_Thr2269insSerThrLysThrGlu)	inframe_insertion	Likely benign	ANK2	4	114276560	G	GGAAAGCACCAAGACA	4	113355404	G	GGAAAGCACCAAGACA
NM_001148.6(ANK2):c.11198_11200del (p.Gly3733del)	inframe_deletion	Likely benign	ANK2	4	114288884	AGGG	A	4	113367728	AGGG	A
NM_005429.5(VEGFC):c.79GCC[6] (p.Ala31dup)	inframe_insertion	Benign	VEGFC	4	177713372	A	AGGC	4	176792218	A	AGGC
NM_001332.4(CTNND2):c.735CGC[5] (p.Ala251del)	inframe_deletion	Benign	CTNND2	5	11385201	CGCG	C	5	11385089	CGCG	C
NM_001332.4(CTNND2):c.735CGC[8] (p.Ala250_Ala251dup)	inframe_insertion	Benign	CTNND2	5	11385201	C	CGCGGCG	5	11385089	C	CGCGGCG
NM_001332.4(CTNND2):c.656CGC[10] (p.Pro225_Pro226dup)	inframe_insertion	Likely benign	CTNND2	5	11385274	C	CGCGGCG	5	11385162	C	CGCGGCG
NM_001332.4(CTNND2):c.656CGC[11] (p.Pro224_Pro226dup)	inframe_insertion	Likely benign	CTNND2	5	11385274	C	CGCGGCGGCG	5	11385162	C	CGCGGCGGCG
NM_001332.4(CTNND2):c.656CGC[6] (p.Pro225_Pro226del)	inframe_deletion	Likely benign	CTNND2	5	11385274	CGCGGCG	C	5	11385162	CGCGGCG	C
NM_001332.4(CTNND2):c.656CGC[7] (p.Pro226del)	inframe_deletion	Likely benign	CTNND2	5	11385274	CGCG	C	5	11385162	CGCG	C
NM_001332.4(CTNND2):c.656CGC[9] (p.Pro226dup)	inframe_insertion	Benign/Likely benign	CTNND2	5	11385274	C	CGCG	5	11385162	C	CGCG
NM_007118.4(TRIO):c.6877GGC[3] (p.Gly2296_Gly2298del)	inframe_deletion	Likely benign	TRIO	5	14487613	GGGCGGCGGC	G	5	14487504	GGGCGGCGGC	G
NM_007118.4(TRIO):c.6877GGC[4] (p.Gly2297_Gly2298del)	inframe_deletion	Likely benign	TRIO	5	14487613	GGGCGGC	G	5	14487504	GGGCGGC	G
NM_007118.4(TRIO):c.6877GGC[5] (p.Gly2298del)	inframe_deletion	Likely benign	TRIO	5	14487613	GGGC	G	5	14487504	GGGC	G
NM_007118.4(TRIO):c.6912_6929del (p.2301GSGGGG[1])	inframe_deletion	Likely benign	TRIO	5	14487634	CGGGGGCAGCGGCGGGGGT	C	5	14487525	CGGGGGCAGCGGCGGGGGT	C
NM_007118.4(TRIO):c.6912_6929dup (p.2301_2306GSGGGG[3])	inframe_insertion	Likely benign	TRIO	5	14487634	C	CGGGGGCAGCGGCGGGGGT	5	14487525	C	CGGGGGCAGCGGCGGGGGT
NM_007118.4(TRIO):c.6904_6915del (p.Ser2302_Gly2305del)	inframe_deletion	Likely benign	TRIO	5	14487640	CAGCGGCGGGGGT	C	5	14487531	CAGCGGCGGGGGT	C
NM_007118.4(TRIO):c.6922_6924del (p.Ser2308del)	inframe_deletion	Likely benign	TRIO	5	14487656	GGCA	G	5	14487547	GGCA	G
NM_007118.4(TRIO):c.7457_7468del (p.Trp2486_Pro2490delinsSer)	inframe_indel	Benign/Likely benign	TRIO	5	14488193	TGGAGCTCCATCC	T	5	14488084	TGGAGCTCCATCC	T
NM_133433.4(NIPBL):c.700_705del (p.His234_His235del)	inframe_deletion	Likely benign	NIPBL	5	36971064	AATCATC	A	5	36970962	AATCATC	A
NM_000065.5(C6):c.2391AGA[1] (p.Glu798del)	inframe_deletion	Likely benign	C6	5	41149569	ATCT	A	5	41149467	ATCT	A
NM_021072.4(HCN1):c.200_223del (p.Gly67_Gly74del)	inframe_deletion	Likely benign	HCN1	5	45695972	TCGCCGCCGCCGCCGCCGCCGCCAC	T	5	45695870	TCGCCGCCGCCGCCGCCGCCGCCAC	T
NM_021072.4(HCN1):c.203GCG[10] (p.Gly72_Gly74dup)	inframe_insertion	Likely benign	HCN1	5	45695972	T	TCGCCGCCGC	5	45695870	T	TCGCCGCCGC
NM_021072.4(HCN1):c.203GCG[4] (p.Gly72_Gly74del)	inframe_deletion	Benign/Likely benign	HCN1	5	45695972	TCGCCGCCGC	T	5	45695870	TCGCCGCCGC	T
NM_021072.4(HCN1):c.203GCG[5] (p.Gly73_Gly74del)	inframe_deletion	Benign/Likely benign	HCN1	5	45695972	TCGCCGC	T	5	45695870	TCGCCGC	T
NM_021072.4(HCN1):c.192TGGCGGCGG[3] (p.Gly72_Gly74dup)	inframe_insertion	Likely benign	HCN1	5	45695986	G	GCCGCCGCCA	5	45695884	G	GCCGCCGCCA
NM_021072.4(HCN1):c.201_206del (p.Gly73_Gly74del)	inframe_deletion	Likely benign	HCN1	5	45695989	GCCGCCA	G	5	45695887	GCCGCCA	G
NM_005921.2(MAP3K1):c.2824ACA[4] (p.Thr946_Thr949del)	inframe_deletion	Likely benign	MAP3K1	5	56177848	TCAACAACAACAA	T	5	56882021	TCAACAACAACAA	T
NM_005921.2(MAP3K1):c.2824ACA[9] (p.Thr949_Glu950insThr)	inframe_insertion	Likely benign	MAP3K1	5	56177848	T	TCAA	5	56882021	T	TCAA
NM_005921.2(MAP3K1):c.2953_2955del (p.Thr985del)	inframe_deletion	Benign	MAP3K1	5	56177979	AACC	A	5	56882152	AACC	A
NM_020928.2(ZSWIM6):c.57CGG[3] (p.Gly24_Gly26del)	inframe_deletion	Likely benign	ZSWIM6	5	60628153	GGGCGGCGGC	G	5	61332326	GGGCGGCGGC	G
NM_020928.2(ZSWIM6):c.57CGG[5] (p.Gly26del)	inframe_deletion	Benign/Likely benign	ZSWIM6	5	60628153	GGGC	G	5	61332326	GGGC	G
NM_020928.2(ZSWIM6):c.57CGG[8] (p.Gly25_Gly26dup)	inframe_insertion	Likely benign	ZSWIM6	5	60628153	G	GGGCGGC	5	61332326	G	GGGCGGC
NM_020928.2(ZSWIM6):c.74_100del (p.Gly25_Gly33del)	inframe_deletion	Benign	ZSWIM6	5	60628154	GGCGGCGGCGGCGGCGGCGGGGGCAGCA	G	5	61332327	GGCGGCGGCGGCGGCGGCGGGGGCAGCA	G
NM_020928.2(ZSWIM6):c.75_95dup (p.Gly33_Ala34insSerSerGlyGlyGlyGlyGly)	inframe_insertion	Likely benign	ZSWIM6	5	60628160	G	GGCGGCGGCGGCGGGGGCAGCA	5	61332333	G	GGCGGCGGCGGCGGGGGCAGCA
NM_020928.2(ZSWIM6):c.71_72insGGG (p.Gly26_Ser27insGly)	inframe_insertion	Likely benign	ZSWIM6	5	60628168	C	CGGG	5	61332341	C	CGGG
NM_020928.2(ZSWIM6):c.76_78dup (p.Gly26dup)	inframe_insertion	Likely benign	ZSWIM6	5	60628174	G	GGGC	5	61332347	G	GGGC
NM_020928.2(ZSWIM6):c.151GCG[3] (p.Ala54_Ala56del)	inframe_deletion	Likely benign	ZSWIM6	5	60628249	CGCGGCGGCG	C	5	61332422	CGCGGCGGCG	C
NM_020928.2(ZSWIM6):c.442GGC[6] (p.Gly154del)	inframe_deletion	Likely benign	ZSWIM6	5	60628540	GGGC	G	5	61332713	GGGC	G
NM_020928.2(ZSWIM6):c.498_506del (p.Thr167_Ala169del)	inframe_deletion	Benign/Likely benign	ZSWIM6	5	60628594	CGCAACCTCG	C	5	61332767	CGCAACCTCG	C
NM_020928.2(ZSWIM6):c.519_524del (p.Ala183_Ala184del)	inframe_deletion	Benign	ZSWIM6	5	60628612	CGCCGCT	C	5	61332785	CGCCGCT	C
NM_020928.2(ZSWIM6):c.519_521del (p.Ala184del)	inframe_deletion	Benign	ZSWIM6	5	60628615	CGCT	C	5	61332788	CGCT	C
NM_020928.2(ZSWIM6):c.522CGC[11] (p.Ala184_Gly185insAla)	inframe_insertion	Benign	ZSWIM6	5	60628618	T	TGCC	5	61332791	T	TGCC
NM_001098511.3(KIF2A):c.2031AGA[1] (p.Glu678del)	inframe_deletion	Likely benign	KIF2A	5	61676961	TAGA	T	5	62381134	TAGA	T
NM_005909.5(MAP1B):c.2045AAG[1] (p.Glu683del)	inframe_deletion	Likely benign	MAP1B	5	71491226	AAAG	A	5	72195399	AAAG	A
NM_000046.5(ARSB):c.113_121del (p.Gly38_Gly40del)	inframe_deletion	Benign/Likely benign	ARSB	5	78280950	GCCCCGGCGC	G	5	78985127	GCCCCGGCGC	G
NM_000046.5(ARSB):c.76CTG[4] (p.Leu32del)	inframe_deletion	Likely benign	ARSB	5	78280981	ACAG	A	5	78985158	ACAG	A
NM_000791.4(DHFR):c.-406CGCTGCAGC[1]	inframe_deletion	Benign/Likely benign	DHFR	5	79950696	CGCTGCAGCG	C	5	80654877	CGCTGCAGCG	C
NM_000791.4(DHFR):c.-418GGCCGCTGC[3]	inframe_insertion	Benign/Likely benign	DHFR	5	79950708	T	TGCAGCGGCC	5	80654889	T	TGCAGCGGCC
NM_000791.4(DHFR):c.-428_-411dup	inframe_insertion	Likely benign	DHFR	5	79950718	G	GCAGCGGCCGCAGCGCCCC	5	80654899	G	GCAGCGGCCGCAGCGCCCC
NM_000791.4(DHFR):c.-420GGGGGCGCT[2]G[5]CG[1]	inframe_insertion	Likely benign	DHFR	5	79950727	G	GCGCCCCCAGCGCCCCCAGCGCCCC	5	80654908	G	GCGCCCCCAGCGCCCCCAGCGCCCC
NM_000791.4(DHFR):c.-420G[5]CG[1]	inframe_insertion	Likely benign	DHFR	5	79950727	G	GCGCCCC	5	80654908	G	GCGCCCC
NM_000791.4(DHFR):c.-420_-419insGGGGCGCTGCGGCCGCTG	inframe_insertion	Likely benign	DHFR	5	79950727	G	GCAGCGGCCGCAGCGCCCC	5	80654908	G	GCAGCGGCCGCAGCGCCCC
NM_000791.4(DHFR):c.-437GGGGCGCTG[5]	inframe_insertion	Benign/Likely benign	DHFR	5	79950727	G	GCAGCGCCCCCAGCGCCCCCAGCGCCCC	5	80654908	G	GCAGCGCCCCCAGCGCCCCCAGCGCCCC
NM_004385.5(VCAN):c.4056AGA[1] (p.Glu1353del)	inframe_deletion	Likely benign	VCAN	5	82832876	AAAG	A	5	83537057	AAAG	A
NM_004385.5(VCAN):c.4170AGA[3] (p.Glu1394_Glu1395del)	inframe_deletion	Likely benign	VCAN	5	82832989	TGAAGAA	T	5	83537170	TGAAGAA	T
NM_005654.6(NR2F1):c.92GCG[5] (p.Gly36del)	inframe_deletion	Likely benign	NR2F1	5	92920820	CGCG	C	5	93585114	CGCG	C
NM_000038.6(APC):c.3462AGA[2] (p.Glu1157del)	inframe_deletion	Benign/Likely benign	APC	5	112174750	TGAA	T	5	112839053	TGAA	T
NM_000038.6(APC):c.6354TGC[5] (p.Ala2122dup)	inframe_insertion	Benign	APC	5	112177642	A	AGCT	5	112841945	A	AGCT
NM_001046.3(SLC12A2):c.288GGC[8] (p.Ala107dup)	inframe_insertion	Likely benign	SLC12A2	5	127419931	T	TGCG	5	128084239	T	TGCG
NM_001046.3(SLC12A2):c.300_320del (p.Ala101_Ala107del)	inframe_deletion	Likely benign	SLC12A2	5	127419934	GGCGGCGGCGGCGGCGGCGGCA	G	5	128084242	GGCGGCGGCGGCGGCGGCGGCA	G
NM_001046.3(SLC12A2):c.309_320del (p.Ala104_Ala107del)	inframe_deletion	Likely benign	SLC12A2	5	127419943	GGCGGCGGCGGCA	G	5	128084251	GGCGGCGGCGGCA	G
NM_001046.3(SLC12A2):c.562GGC[6] (p.Gly192dup)	inframe_insertion	Likely benign	SLC12A2	5	127420206	C	CCGG	5	128084514	C	CCGG
NM_005732.4(RAD50):c.1000_1002del (p.Lys334del)	inframe_deletion	Likely benign	RAD50	5	131923729	TAAA	T	5	132588037	TAAA	T
NM_005859.5(PURA):c.78_83dup (p.26_27SG[4])	inframe_insertion	Benign/Likely benign	PURA	5	139493838	C	CGGCTCG	5	140114253	C	CGGCTCG
NM_005859.5(PURA):c.102_119dup (p.Gly37_Gly42dup)	inframe_insertion	Likely benign	PURA	5	139493855	C	CCGGCGGGGGCGGTGGTGG	5	140114270	C	CCGGCGGGGGCGGTGGTGG
NM_005859.5(PURA):c.105_131del (p.Gly41_Gly49del)	inframe_deletion	Likely benign	PURA	5	139493866	GGTGGTGGCGGCGGGGGCGGCGGCGGCA	G	5	140114281	GGTGGTGGCGGCGGGGGCGGCGGCGGCA	G
NM_005859.5(PURA):c.114_137del (p.Gly42_Gly49del)	inframe_deletion	Likely benign	PURA	5	139493869	GGTGGCGGCGGGGGCGGCGGCGGCA	G	5	140114284	GGTGGCGGCGGGGGCGGCGGCGGCA	G
NM_005859.5(PURA):c.114_122del (p.Gly40_Gly42del)	inframe_deletion	Likely benign	PURA	5	139493871	TGGCGGCGGG	T	5	140114286	TGGCGGCGGG	T
NM_005859.5(PURA):c.115GGC[1] (p.Gly40_Gly42del)	inframe_deletion	Likely benign	PURA	5	139493880	GGGCGGCGGC	G	5	140114295	GGGCGGCGGC	G
NM_005859.5(PURA):c.115GGC[5] (p.Gly42_Ser43insGly)	inframe_insertion	Likely benign	PURA	5	139493880	G	GGGC	5	140114295	G	GGGC
NM_005859.5(PURA):c.123_146del (p.Gly42_Gly49del)	inframe_deletion	Likely benign	PURA	5	139493880	GGGCGGCGGCGGCAGTGGCGGCGGC	G	5	140114295	GGGCGGCGGCGGCAGTGGCGGCGGC	G
NM_005859.5(PURA):c.126_146del (p.Ser43_Gly49del)	inframe_deletion	Likely benign	PURA	5	139493880	GGGCGGCGGCGGCAGTGGCGGC	G	5	140114295	GGGCGGCGGCGGCAGTGGCGGC	G
NM_005859.5(PURA):c.126_146dup (p.Ser43_Gly49dup)	inframe_insertion	Likely benign	PURA	5	139493880	G	GGGCGGCGGCGGCAGTGGCGGC	5	140114295	G	GGGCGGCGGCGGCAGTGGCGGC
NM_005859.5(PURA):c.127_141del (p.Ser43_Gly47del)	inframe_deletion	Likely benign	PURA	5	139493880	GGGCGGCGGCGGCAGT	G	5	140114295	GGGCGGCGGCGGCAGT	G
NM_005859.5(PURA):c.127_141dup (p.Ser43_Gly47dup)	inframe_insertion	Likely benign	PURA	5	139493880	G	GGGCGGCGGCGGCAGT	5	140114295	G	GGGCGGCGGCGGCAGT
NM_005859.5(PURA):c.127_144del (p.Ser43_Gly48del)	inframe_deletion	Likely benign	PURA	5	139493880	GGGCGGCGGCGGCAGTGGC	G	5	140114295	GGGCGGCGGCGGCAGTGGC	G
NM_005859.5(PURA):c.127_138del (p.Ser43_Gly46del)	inframe_deletion	Likely benign	PURA	5	139493883	CGGCGGCGGCAGT	C	5	140114298	CGGCGGCGGCAGT	C
NM_005859.5(PURA):c.123_128dup (p.Ser43_Gly44dup)	inframe_insertion	Likely benign	PURA	5	139493887	G	GGCGGCA	5	140114302	G	GGCGGCA
NM_005859.5(PURA):c.132CGG[4] (p.Gly49del)	inframe_deletion	Benign/Likely benign	PURA	5	139493895	TGGC	T	5	140114310	TGGC	T
NM_005859.5(PURA):c.132CGG[7] (p.Gly48_Gly49dup)	inframe_insertion	Likely benign	PURA	5	139493895	T	TGGCGGC	5	140114310	T	TGGCGGC
NM_005219.5(DIAPH1):c.1821TCC[16] (p.Pro616_Pro620dup)	inframe_insertion	Benign/Likely benign	DIAPH1	5	140953563	T	TGGAGGAGGAGGAGGA	5	141573996	T	TGGAGGAGGAGGAGGA
NM_016580.4(PCDH12):c.3528CAG[5] (p.Ser1181del)	inframe_deletion	Likely benign	PCDH12	5	141324955	CCTG	C	5	141945390	CCTG	C
NM_016580.4(PCDH12):c.3528CAG[8] (p.Ser1180_Ser1181dup)	inframe_insertion	Benign	PCDH12	5	141324955	C	CCTGCTG	5	141945390	C	CCTGCTG
NM_016580.4(PCDH12):c.2230AAG[1] (p.Lys745del)	inframe_deletion	Benign	PCDH12	5	141335181	CCTT	C	5	141955616	CCTT	C
NM_006846.4(SPINK5):c.2088TGG[2] (p.Gly701del)	inframe_deletion	Benign	SPINK5	5	147496003	AGTG	A	5	148116440	AGTG	A
NM_000440.3(PDE6A):c.2476AAG[1] (p.Lys827del)	inframe_deletion	Likely benign	PDE6A	5	149242706	GCTT	G	5	149863143	GCTT	G
NM_001371623.1(TCOF1):c.827_844del (p.Gly276_Glu281del)	inframe_deletion	Benign/Likely benign	TCOF1	5	149751745	TAGTGAGGAGGGATCTGAA	T	5	150372182	TAGTGAGGAGGGATCTGAA	T
NM_001371623.1(TCOF1):c.839AGG[2] (p.Glu282del)	inframe_deletion	Benign	TCOF1	5	149751766	TGAG	T	5	150372203	TGAG	T
NM_001371623.1(TCOF1):c.4326GAA[2] (p.Lys1445del)	inframe_deletion	Benign	TCOF1	5	149776384	GAGA	G	5	150396821	GAGA	G
NM_001371623.1(TCOF1):c.4374GAA[2] (p.Lys1461del)	inframe_deletion	Benign	TCOF1	5	149777942	AAAG	A	5	150398379	AAAG	A
NM_001371727.1(GABRB2):c.51AAT[1] (p.Ile19del)	inframe_deletion	Likely benign	GABRB2	5	160973593	GATT	G	5	161546587	GATT	G
NM_198904.4(GABRG2):c.1116GAA[1] (p.Lys374del)	inframe_deletion	Likely benign	GABRG2	5	161576304	AAAG	A	5	162149298	AAAG	A
NM_001017995.3(SH3PXD2B):c.1612GAGCGG[2] (p.538ER[2])	inframe_deletion	Benign/Likely benign	SH3PXD2B	5	171766479	GCCGCTC	G	5	172339475	GCCGCTC	G
NM_022455.5(NSD1):c.7942_7980del (p.Ser2648_Gln2660del)	inframe_deletion	Likely benign	NSD1	5	176722302	CTGGCACAGTCTTGCTGGTCTGCTGGGAGCACACAGACAT	C	5	177295301	CTGGCACAGTCTTGCTGGTCTGCTGGGAGCACACAGACAT	C
NM_000843.4(GRM6):c.68_82del (p.Gln23_Ala27del)	inframe_deletion	Likely benign	GRM6	5	178421863	CGCGCCAGGCCCGCCT	C	5	178994862	CGCGCCAGGCCCGCCT	C
NM_001453.3(FOXC1):c.83CGGCGGCCG[1] (p.Ala31_Ala33del)	inframe_deletion	Benign/Likely benign	FOXC1	6	1610760	GCGCGGCGGC	G	6	1610525	GCGCGGCGGC	G
NM_001453.3(FOXC1):c.1124_1125insGCG (p.Gly375_Gly376insArg)	inframe_insertion	Benign	FOXC1	6	1611803	G	GGGC	6	1611568	G	GGGC
NM_001453.3(FOXC1):c.1139_1140insGCG (p.Gly380_Ala381insArg)	inframe_insertion	Benign	FOXC1	6	1611818	G	GGGC	6	1611583	G	GGGC
NM_001453.3(FOXC1):c.1142_1144dup (p.Ala381dup)	inframe_insertion	Benign	FOXC1	6	1611820	C	CGCG	6	1611585	C	CGCG
NM_001453.3(FOXC1):c.1338CGG[10] (p.Gly455_Gly456dup)	inframe_insertion	Likely benign	FOXC1	6	1612017	A	ACGGCGG	6	1611782	A	ACGGCGG
NM_001453.3(FOXC1):c.1338CGG[11] (p.Gly454_Gly456dup)	inframe_insertion	Likely benign	FOXC1	6	1612017	A	ACGGCGGCGG	6	1611782	A	ACGGCGGCGG
NM_001453.3(FOXC1):c.1338CGG[5] (p.Gly454_Gly456del)	inframe_deletion	Likely benign	FOXC1	6	1612017	ACGGCGGCGG	A	6	1611782	ACGGCGGCGG	A
NM_001453.3(FOXC1):c.1338CGG[6] (p.Gly455_Gly456del)	inframe_deletion	Likely benign	FOXC1	6	1612017	ACGGCGG	A	6	1611782	ACGGCGG	A
NM_001453.3(FOXC1):c.1338CGG[7] (p.Gly456del)	inframe_deletion	Benign/Likely benign	FOXC1	6	1612017	ACGG	A	6	1611782	ACGG	A
NM_001453.3(FOXC1):c.1338_1339insCGG (p.His446_Gly447insArg)	inframe_insertion	Benign	FOXC1	6	1612018	C	CCGG	6	1611783	C	CCGG
NM_001453.3(FOXC1):c.1359_1360insCGG (p.Gly453_Gly454insArg)	inframe_insertion	Benign	FOXC1	6	1612039	C	CCGG	6	1611804	C	CCGG
NM_001453.3(FOXC1):c.1464GGC[3] (p.Ala493_Ala495del)	inframe_deletion	Benign	FOXC1	6	1612141	CGCGGCGGCG	C	6	1611906	CGCGGCGGCG	C
NM_001453.3(FOXC1):c.1464GGC[5] (p.Ala495del)	inframe_deletion	Likely benign	FOXC1	6	1612141	CGCG	C	6	1611906	CGCG	C
NM_004415.4(DSP):c.8111AGA[2] (p.Lys2706del)	inframe_deletion	Benign/Likely benign	DSP	6	7585604	AAAG	A	6	7585371	AAAG	A
NM_004415.4(DSP):c.8484_8495del (p.2827_2830SGSR[4])	inframe_deletion	Likely benign	DSP	6	7585976	CGGCTCCCGCTCG	C	6	7585743	CGGCTCCCGCTCG	C
NM_004415.4(DSP):c.8493_8504del (p.2827SGSR[4])	inframe_deletion	Likely benign	DSP	6	7585982	CCGCTCGGGATCT	C	6	7585749	CCGCTCGGGATCT	C
NM_004415.4(DSP):c.8529_8540del (p.2827_2830SGSR[4])	inframe_deletion	Likely benign	DSP	6	7586021	CAGTGGGTCCCGG	C	6	7585788	CAGTGGGTCCCGG	C
NM_001242957.3(MAK):c.1477AAG[1] (p.Lys494del)	inframe_deletion	Likely benign	MAK	6	10775675	CCTT	C	6	10775442	CCTT	C
NM_004752.4(GCM2):c.1177_1185dup (p.Ala393_Gln395dup)	inframe_insertion	Likely benign	GCM2	6	10874563	G	GCTGGTAGGC	6	10874330	G	GCTGGTAGGC
NM_004752.4(GCM2):c.1149CAC[5] (p.Thr387_Lys388insThr)	inframe_insertion	Benign	GCM2	6	10874588	A	AGTG	6	10874355	A	AGTG
NM_001128164.2(ATXN1):c.627_644del (p.His209_Gln214del)	inframe_deletion	Benign	ATXN1	6	16327897	CTGCTGCTGCTGATGCTGA	C	6	16327666	CTGCTGCTGCTGATGCTGA	C
NM_001128164.2(ATXN1):c.638_639insTCAGCAGCA (p.Gln212_Gln213insHisGlnGln)	inframe_insertion	Likely benign	ATXN1	6	16327903	C	CTGCTGCTGA	6	16327672	C	CTGCTGCTGA
NM_001128164.2(ATXN1):c.623_624insTCA (p.Gln207_Gln208insHis)	inframe_insertion	Benign	ATXN1	6	16327918	C	CTGA	6	16327687	C	CTGA
NM_003107.3(SOX4):c.496_507del (p.His166_Gly169del)	inframe_deletion	Likely benign	SOX4	6	21595251	CGGGGGCGGCCAT	C	6	21595020	CGGGGGCGGCCAT	C
NM_003107.3(SOX4):c.666CGG[4] (p.Gly227del)	inframe_deletion	Benign	SOX4	6	21595428	AGGC	A	6	21595197	AGGC	A
NM_003107.3(SOX4):c.666CGG[6] (p.Gly227_Lys228insGly)	inframe_insertion	Likely benign	SOX4	6	21595428	A	AGGC	6	21595197	A	AGGC
NM_003107.3(SOX4):c.1155CTC[2] (p.Ser392del)	inframe_deletion	Benign/Likely benign	SOX4	6	21595919	ACTC	A	6	21595688	ACTC	A
NM_006772.3(SYNGAP1):c.2804CTG[1] (p.Ala936del)	inframe_deletion	Likely benign	SYNGAP1	6	33411131	GGCT	G	6	33443354	GGCT	G
NM_006772.3(SYNGAP1):c.2874CCA[2] (p.His964_His966del)	inframe_deletion	Likely benign	SYNGAP1	6	33411200	TCACCACCAC	T	6	33443423	TCACCACCAC	T
NM_006772.3(SYNGAP1):c.2874CCA[4] (p.His966del)	inframe_deletion	Likely benign	SYNGAP1	6	33411200	TCAC	T	6	33443423	TCAC	T
NM_006772.3(SYNGAP1):c.2874CCA[6] (p.His966dup)	inframe_insertion	Likely benign	SYNGAP1	6	33411200	T	TCAC	6	33443423	T	TCAC
NM_006772.3(SYNGAP1):c.3156_3167del (p.1053SGGG[1])	inframe_deletion	Likely benign	SYNGAP1	6	33411482	TGGGAGCGGTGGG	T	6	33443705	TGGGAGCGGTGGG	T
NM_006772.3(SYNGAP1):c.3168_3179del (p.1053_1056SGGG[1])	inframe_deletion	Benign/Likely benign	SYNGAP1	6	33411485	GAGCGGTGGGGGC	G	6	33443708	GAGCGGTGGGGGC	G
NM_006772.3(SYNGAP1):c.3343_3354del (p.Ile1115_Ser1118del)	inframe_deletion	Likely benign	SYNGAP1	6	33411664	AGGGCAGCATTGG	A	6	33443887	AGGGCAGCATTGG	A
NM_006772.3(SYNGAP1):c.3343_3363del (p.Ile1115_Ser1121del)	inframe_deletion	Likely benign	SYNGAP1	6	33411664	AGGGCAGCATTGGGGGCAGCGG	A	6	33443887	AGGGCAGCATTGGGGGCAGCGG	A
NM_021922.3(FANCE):c.733GGA[1] (p.Gly246del)	inframe_deletion	Benign/Likely benign	FANCE	6	35424007	TGGA	T	6	35456230	TGGA	T
NM_003322.6(TULP1):c.371_394del (p.Asp124_Glu131del)	inframe_deletion	Benign/Likely benign	TULP1	6	35478742	GCCTCCTCTTCCTCGTCCTCCTCGT	G	6	35510965	GCCTCCTCTTCCTCGTCCTCCTCGT	G
NM_014780.5(CUL7):c.1168GAG[1] (p.Glu391del)	inframe_deletion	Benign/Likely benign	CUL7	6	43018765	TCTC	T	6	43051027	TCTC	T
NM_001024630.4(RUNX2):c.159_185del (p.Gln63_Gln71del)	inframe_deletion	Likely benign	RUNX2	6	45390414	CGCAACAGCAGCAGCAACAGCAGCAGCA	C	6	45422677	CGCAACAGCAGCAGCAACAGCAGCAGCA	C
NM_012120.3(CD2AP):c.1286_1288dup (p.Glu429dup)	inframe_insertion	Likely benign	CD2AP	6	47567046	G	GGAA	6	47599310	G	GGAA
NM_014920.5(CILK1):c.1106_1117del (p.Pro369_Leu372del)	inframe_deletion	Benign/Likely benign	CILK1	6	52878494	AGCAACGGGCTTG	A	6	53013696	AGCAACGGGCTTG	A
NM_019842.4(KCNQ5):c.68CGG[6] (p.Ala27dup)	inframe_insertion	Likely benign	KCNQ5	6	73331983	A	AGCG	6	72622255	A	AGCG
NM_019842.4(KCNQ5):c.68CGG[8] (p.Ala27_Gly28insAlaAlaAla)	inframe_insertion	Likely benign	KCNQ5	6	73331983	A	AGCGGCGGCG	6	72622255	A	AGCGGCGGCG
NM_017633.3(TENT5A):c.527AGA[1] (p.Lys177del)	inframe_deletion	Likely benign	TENT5A	6	82461326	ATCT	A	6	81751609	ATCT	A
NM_017633.3(TENT5A):c.136_137insACTTCGGCGGCGGCG (p.26DFGGG[5])	inframe_insertion	Likely benign	TENT5A	6	82461722	C	CCGCCGCCGCCGAAGT	6	81752005	C	CCGCCGCCGCCGAAGT
NM_017633.3(TENT5A):c.131_132insCGGCGACTTCGGTGG (p.Gly45_Gly46insAspPheGlyGlyGly)	inframe_insertion	Likely benign	TENT5A	6	82461727	A	ACCACCGAAGTCGCCG	6	81752010	A	ACCACCGAAGTCGCCG
NM_017633.3(TENT5A):c.72CGGCGACTTCGGCGG[2] (p.26DFGGG[2])	inframe_deletion	Benign	TENT5A	6	82461727	ACCGCCGAAGTCGCCGCCGCCGAAGTCGCCG	A	6	81752010	ACCGCCGAAGTCGCCGCCGCCGAAGTCGCCG	A
NM_017633.3(TENT5A):c.72CGGCGACTTCGGCGG[7] (p.26DFGGG[7])	inframe_insertion	Benign	TENT5A	6	82461727	A	ACCGCCGAAGTCGCCGCCGCCGAAGTCGCCGCCGCCGAAGTCGCCG	6	81752010	A	ACCGCCGAAGTCGCCGCCGCCGAAGTCGCCGCCGCCGAAGTCGCCG
NM_017633.3(TENT5A):c.80_81insTGGCGGCGGCGACTT (p.26DFGGG[5])	inframe_insertion	Likely benign	TENT5A	6	82461778	G	GAAGTCGCCGCCGCCA	6	81752061	G	GAAGTCGCCGCCGCCA
NM_017633.3(TENT5A):c.74_75insTGACTTCGGCGGCGG (p.26DFGGG[5])	inframe_insertion	Likely benign	TENT5A	6	82461784	G	GCCGCCGCCGAAGTCA	6	81752067	G	GCCGCCGCCGAAGTCA
NM_001080508.3(TBX18):c.244_255dup (p.Thr82_Pro85dup)	inframe_insertion	Benign	TBX18	6	85473644	C	CCGGCCCAGACGT	6	84763926	C	CCGGCCCAGACGT
NM_015021.3(ZNF292):c.2500CCT[1] (p.Pro835del)	inframe_deletion	Likely benign	ZNF292	6	87965844	ACTC	A	6	87256126	ACTC	A
NM_015021.3(ZNF292):c.7537_7539del (p.Asp2513del)	inframe_deletion	Likely benign	ZNF292	6	87970881	AATG	A	6	87261163	AATG	A
NM_021620.4(PRDM13):c.1116GCC[4] (p.Pro377_Pro378del)	inframe_deletion	Benign	PRDM13	6	100061624	CCCGCCG	C	6	99613748	CCCGCCG	C
NM_021620.4(PRDM13):c.1124_1125insACC (p.Pro378dup)	inframe_insertion	Likely benign	PRDM13	6	100061633	G	GCCA	6	99613757	G	GCCA
NM_021620.4(PRDM13):c.1133_1134insACC (p.Pro378dup)	inframe_insertion	Likely benign	PRDM13	6	100061642	G	GCCA	6	99613766	G	GCCA
NM_021620.4(PRDM13):c.1224_1241del (p.Pro409_Ala414del)	inframe_deletion	Likely benign	PRDM13	6	100061731	GCGCCCCGCCCGCAGCCGC	G	6	99613855	GCGCCCCGCCCGCAGCCGC	G
NM_007214.5(SEC63):c.1625_1626insTAC (p.Pro542_Gln543insThr)	inframe_insertion	Likely benign	SEC63	6	108214734	T	TGTA	6	107893530	T	TGTA
NM_147686.4(TRAF3IP2):c.99ACC[3] (p.Pro35dup)	inframe_insertion	Benign	TRAF3IP2	6	111913185	A	AGGT	6	111591982	A	AGGT
NM_003309.4(TSPYL1):c.572_574del (p.Glu191del)	inframe_deletion	Likely benign	TSPYL1	6	116600419	ACCT	A	6	116279256	ACCT	A
NM_006073.4(TRDN):c.497AAAAAG[1] (p.166EK[1])	inframe_deletion	Benign	TRDN	6	123837327	CCTTTTT	C	6	123516182	CCTTTTT	C
NM_000426.4(LAMA2):c.6338_6343del (p.Leu2113_Lys2114del)	inframe_deletion	Likely benign	LAMA2	6	129766870	TAAACTC	T	6	129445725	TAAACTC	T
NM_000416.3(IFNGR1):c.1204_1230dup (p.Cys402_Asn410dup)	inframe_insertion	Likely benign	IFNGR1	6	137519407	C	CATTTCTGGAGTGATCACTCTCAGAACA	6	137198270	C	CATTTCTGGAGTGATCACTCTCAGAACA
NM_006079.5(CITED2):c.581GCGGCA[2] (p.196SG[1])	inframe_deletion	Likely benign	CITED2	6	139694483	TTGCCGC	T	6	139373346	TTGCCGC	T
NM_006079.5(CITED2):c.574_579del (p.Ser192_Gly193del)	inframe_deletion	Benign	CITED2	6	139694502	CGCCGCT	C	6	139373365	CGCCGCT	C
NM_001374828.1(ARID1B):c.42GCGGGC[1] (p.15RA[1])	inframe_deletion	Likely benign	ARID1B	6	157098852	CGGCGCGGGCGCG	C	6	156777718	CGGCGCGGGCGCG	C
NM_001374828.1(ARID1B):c.141GGC[7] (p.Ala53_Pro54insAla)	inframe_insertion	Likely benign	ARID1B	6	157098952	C	CGCG	6	156777818	C	CGCG
NM_001374828.1(ARID1B):c.266_274dup (p.Gly89_Ala91dup)	inframe_insertion	Likely benign	ARID1B	6	157099074	A	ACGCGGGCGC	6	156777940	A	ACGCGGGCGC
NM_001374828.1(ARID1B):c.352TCC[8] (p.Ser124dup)	inframe_insertion	Benign/Likely benign	ARID1B	6	157099165	G	GTCC	6	156778031	G	GTCC
NM_001374828.1(ARID1B):c.373GCGGCGGCA[1] (p.Ala128_Ala130del)	inframe_deletion	Benign/Likely benign	ARID1B	6	157099186	CGCGGCGGCA	C	6	156778052	CGCGGCGGCA	C
NM_001374828.1(ARID1B):c.373GCGGCGGCA[3] (p.Ala128_Ala130dup)	inframe_insertion	Likely benign	ARID1B	6	157099186	C	CGCGGCGGCA	6	156778052	C	CGCGGCGGCA
NM_001374828.1(ARID1B):c.519CCA[5] (p.His179del)	inframe_deletion	Benign/Likely benign	ARID1B	6	157099332	CCCA	C	6	156778198	CCCA	C
NM_001374828.1(ARID1B):c.550CAC[3] (p.His187del)	inframe_deletion	Likely benign	ARID1B	6	157099362	TCCA	T	6	156778228	TCCA	T
NM_001374828.1(ARID1B):c.588_614del (p.Phe196_Gln205delinsLeu)	inframe_indel	Likely benign	ARID1B	6	157099401	TCCAGCAGCAGCAGCAGCAGCAGCAACA	T	6	156778267	TCCAGCAGCAGCAGCAGCAGCAGCAACA	T
NM_001374828.1(ARID1B):c.591GCA[10] (p.Gln214_His215insGlnGlnGln)	inframe_insertion	Likely benign	ARID1B	6	157099402	C	CCAGCAGCAG	6	156778268	C	CCAGCAGCAG
NM_001374828.1(ARID1B):c.591GCA[1] (p.Gln209_Gln214del)	inframe_deletion	Likely benign	ARID1B	6	157099402	CCAGCAGCAGCAGCAGCAG	C	6	156778268	CCAGCAGCAGCAGCAGCAG	C
NM_001374828.1(ARID1B):c.591GCA[2] (p.Gln210_Gln214del)	inframe_deletion	Likely benign	ARID1B	6	157099402	CCAGCAGCAGCAGCAG	C	6	156778268	CCAGCAGCAGCAGCAG	C
NM_001374828.1(ARID1B):c.591GCA[3] (p.Gln211_Gln214del)	inframe_deletion	Likely benign	ARID1B	6	157099402	CCAGCAGCAGCAG	C	6	156778268	CCAGCAGCAGCAG	C
NM_001374828.1(ARID1B):c.591GCA[4] (p.Gln212_Gln214del)	inframe_deletion	Benign/Likely benign	ARID1B	6	157099402	CCAGCAGCAG	C	6	156778268	CCAGCAGCAG	C
NM_001374828.1(ARID1B):c.591GCA[5] (p.Gln213_Gln214del)	inframe_deletion	Likely benign	ARID1B	6	157099402	CCAGCAG	C	6	156778268	CCAGCAG	C
NM_001374828.1(ARID1B):c.591GCA[6] (p.Gln214del)	inframe_deletion	Benign/Likely benign	ARID1B	6	157099402	CCAG	C	6	156778268	CCAG	C
NM_001374828.1(ARID1B):c.594GCAGCAGCAGCAGCAGCAACAGCA[1] (p.Gln207_Gln214del)	inframe_deletion	Likely benign	ARID1B	6	157099402	CCAGCAGCAGCAGCAGCAGCAGCAA	C	6	156778268	CCAGCAGCAGCAGCAGCAGCAGCAA	C
NM_001374828.1(ARID1B):c.594GCAGCAGCAGCAGCAGCAACAGCA[3] (p.Gln207_Gln214dup)	inframe_insertion	Benign/Likely benign	ARID1B	6	157099402	C	CCAGCAGCAGCAGCAGCAGCAGCAA	6	156778268	C	CCAGCAGCAGCAGCAGCAGCAGCAA
NM_001374828.1(ARID1B):c.594GCAGCAGCAGCAGCAGCAACAGCA[4] (p.Gln214_His215insGlnGlnGlnGlnGlnGlnGlnGlnGlnGlnGlnGlnGlnGlnGlnGln)	inframe_insertion	Likely benign	ARID1B	6	157099402	C	CCAGCAGCAGCAGCAGCAGCAGCAACAGCAGCAGCAGCAGCAGCAGCAA	6	156778268	C	CCAGCAGCAGCAGCAGCAGCAGCAACAGCAGCAGCAGCAGCAGCAGCAA
NM_001374828.1(ARID1B):c.609_635del (p.Gln206_Gln214del)	inframe_deletion	Likely benign	ARID1B	6	157099402	CCAGCAGCAGCAGCAGCAGCAGCAACAG	C	6	156778268	CCAGCAGCAGCAGCAGCAGCAGCAACAG	C
NM_001374828.1(ARID1B):c.612_632del (p.Gln208_Gln214del)	inframe_deletion	Likely benign	ARID1B	6	157099405	GCAGCAGCAGCAGCAGCAGCAA	G	6	156778271	GCAGCAGCAGCAGCAGCAGCAA	G
NM_001374828.1(ARID1B):c.612_632dup (p.Gln214_His215insGlnGlnGlnGlnGlnGlnGln)	inframe_insertion	Likely benign	ARID1B	6	157099405	G	GCAGCAGCAGCAGCAGCAGCAA	6	156778271	G	GCAGCAGCAGCAGCAGCAGCAA
NM_001374828.1(ARID1B):c.612_626del (p.Gln210_Gln214del)	inframe_deletion	Likely benign	ARID1B	6	157099411	GCAGCAGCAGCAGCAA	G	6	156778277	GCAGCAGCAGCAGCAA	G
NM_001374828.1(ARID1B):c.612_623del (p.Gln211_Gln214del)	inframe_deletion	Likely benign	ARID1B	6	157099414	GCAGCAGCAGCAA	G	6	156778280	GCAGCAGCAGCAA	G
NM_001374828.1(ARID1B):c.612_623dup (p.Gln214_His215insGlnGlnGlnGln)	inframe_insertion	Likely benign	ARID1B	6	157099414	G	GCAGCAGCAGCAA	6	156778280	G	GCAGCAGCAGCAA
NM_001374828.1(ARID1B):c.612_620del (p.Gln212_Gln214del)	inframe_deletion	Likely benign	ARID1B	6	157099417	GCAGCAGCAA	G	6	156778283	GCAGCAGCAA	G
NM_001374828.1(ARID1B):c.612_617del (p.Gln213_Gln214del)	inframe_deletion	Likely benign	ARID1B	6	157099420	GCAGCAA	G	6	156778286	GCAGCAA	G
NM_001374828.1(ARID1B):c.611_612insGCAACA (p.Gln213_Gln214dup)	inframe_insertion	Likely benign	ARID1B	6	157099423	G	GCAGCAA	6	156778289	G	GCAGCAA
NM_001374828.1(ARID1B):c.612_614del (p.Gln214del)	inframe_deletion	Benign	ARID1B	6	157099423	GCAA	G	6	156778289	GCAA	G
NM_001374828.1(ARID1B):c.615GCA[10] (p.Gln212_Gln214dup)	inframe_insertion	Benign/Likely benign	ARID1B	6	157099426	A	ACAGCAGCAG	6	156778292	A	ACAGCAGCAG
NM_001374828.1(ARID1B):c.615GCA[11] (p.Gln211_Gln214dup)	inframe_insertion	Likely benign	ARID1B	6	157099426	A	ACAGCAGCAGCAG	6	156778292	A	ACAGCAGCAGCAG
NM_001374828.1(ARID1B):c.615GCA[12] (p.Gln214_His215insGlnGlnGlnGlnGln)	inframe_insertion	Likely benign	ARID1B	6	157099426	A	ACAGCAGCAGCAGCAG	6	156778292	A	ACAGCAGCAGCAGCAG
NM_001374828.1(ARID1B):c.615GCA[2] (p.Gln210_Gln214del)	inframe_deletion	Likely benign	ARID1B	6	157099426	ACAGCAGCAGCAGCAG	A	6	156778292	ACAGCAGCAGCAGCAG	A
NM_001374828.1(ARID1B):c.615GCA[4] (p.Gln212_Gln214del)	inframe_deletion	Likely benign	ARID1B	6	157099426	ACAGCAGCAG	A	6	156778292	ACAGCAGCAG	A
NM_001374828.1(ARID1B):c.615GCA[5] (p.Gln213_Gln214del)	inframe_deletion	Likely benign	ARID1B	6	157099426	ACAGCAG	A	6	156778292	ACAGCAG	A
NM_001374828.1(ARID1B):c.615GCA[6] (p.Gln214del)	inframe_deletion	Benign/Likely benign	ARID1B	6	157099426	ACAG	A	6	156778292	ACAG	A
NM_001374828.1(ARID1B):c.615GCA[8] (p.Gln214dup)	inframe_insertion	Benign/Likely benign	ARID1B	6	157099426	A	ACAG	6	156778292	A	ACAG
NM_001374828.1(ARID1B):c.615GCA[9] (p.Gln213_Gln214dup)	inframe_insertion	Benign/Likely benign	ARID1B	6	157099426	A	ACAGCAG	6	156778292	A	ACAGCAG
NM_001374828.1(ARID1B):c.641_642insGCAGCAGCAGCAGCAGCAACAGCAGCAGCAGCAGCAGCAACAGCA (p.Gln214_His215insGlnGlnGlnGlnGlnGlnGlnGlnGlnGlnGlnGlnGlnGlnGln)	inframe_insertion	Likely benign	ARID1B	6	157099429	G	GCAGCAGCAGCAGCAGCAGCAACAGCAGCAGCAGCAGCAGCAGCAA	6	156778295	G	GCAGCAGCAGCAGCAGCAGCAACAGCAGCAGCAGCAGCAGCAGCAA
NM_001374828.1(ARID1B):c.633_641dup (p.Gln212_Gln214dup)	inframe_insertion	Likely benign	ARID1B	6	157099441	G	GCAGCAGCAA	6	156778307	G	GCAGCAGCAA
NM_001374828.1(ARID1B):c.679_690del (p.Gly227_Ala230del)	inframe_deletion	Likely benign	ARID1B	6	157099483	GGGCGGCGCGGGC	G	6	156778349	GGGCGGCGCGGGC	G
NM_001374828.1(ARID1B):c.907GGC[3] (p.Gly306del)	inframe_deletion	Likely benign	ARID1B	6	157099720	GGGC	G	6	156778586	GGGC	G
NM_001374828.1(ARID1B):c.1058CCG[4] (p.Ala357del)	inframe_deletion	Benign	ARID1B	6	157099871	TCCG	T	6	156778737	TCCG	T
NM_001374828.1(ARID1B):c.1058CCG[6] (p.Ala357dup)	inframe_insertion	Benign/Likely benign	ARID1B	6	157099871	T	TCCG	6	156778737	T	TCCG
NM_001374828.1(ARID1B):c.1170CGG[10] (p.Gly401_Gly402dup)	inframe_insertion	Benign/Likely benign	ARID1B	6	157099981	G	GGGCGGC	6	156778847	G	GGGCGGC
NM_001374828.1(ARID1B):c.1170CGG[3] (p.Gly398_Gly402del)	inframe_deletion	Likely benign	ARID1B	6	157099981	GGGCGGCGGCGGCGGC	G	6	156778847	GGGCGGCGGCGGCGGC	G
NM_001374828.1(ARID1B):c.1170CGG[5] (p.Gly400_Gly402del)	inframe_deletion	Benign/Likely benign	ARID1B	6	157099981	GGGCGGCGGC	G	6	156778847	GGGCGGCGGC	G
NM_001374828.1(ARID1B):c.1170CGG[6] (p.Gly401_Gly402del)	inframe_deletion	Benign/Likely benign	ARID1B	6	157099981	GGGCGGC	G	6	156778847	GGGCGGC	G
NM_001374828.1(ARID1B):c.1170CGG[7] (p.Gly402del)	inframe_deletion	Benign/Likely benign	ARID1B	6	157099981	GGGC	G	6	156778847	GGGC	G
NM_001374828.1(ARID1B):c.1170CGG[9] (p.Gly402dup)	inframe_insertion	Benign/Likely benign	ARID1B	6	157099981	G	GGGC	6	156778847	G	GGGC
NM_001374828.1(ARID1B):c.1185_1196dup (p.Gly402_Ser403insGlyGlyGlyGly)	inframe_insertion	Likely benign	ARID1B	6	157099996	C	CGGCGGCGGCGGA	6	156778862	C	CGGCGGCGGCGGA
NM_001374828.1(ARID1B):c.1190_1191insAGG (p.Gly402dup)	inframe_insertion	Likely benign	ARID1B	6	157100002	C	CGGA	6	156778868	C	CGGA
NM_001374828.1(ARID1B):c.1191_1196del (p.Gly401_Gly402del)	inframe_deletion	Likely benign	ARID1B	6	157100002	CGGCGGA	C	6	156778868	CGGCGGA	C
NM_001374828.1(ARID1B):c.1206_1223del (p.Ser403_Gly408del)	inframe_deletion	Likely benign	ARID1B	6	157100003	GGCGGAGGAGGAGGAGGCA	G	6	156778869	GGCGGAGGAGGAGGAGGCA	G
NM_001374828.1(ARID1B):c.1194AGG[3] (p.Gly402del)	inframe_deletion	Benign/Likely benign	ARID1B	6	157100005	CGGA	C	6	156778871	CGGA	C
NM_001374828.1(ARID1B):c.1194AGG[5] (p.Gly402dup)	inframe_insertion	Benign/Likely benign	ARID1B	6	157100005	C	CGGA	6	156778871	C	CGGA
NM_001374828.1(ARID1B):c.1206_1229del (p.Ser403_Gly410del)	inframe_deletion	Likely benign	ARID1B	6	157100005	CGGAGGAGGAGGAGGCAGCGGAGGA	C	6	156778871	CGGAGGAGGAGGAGGCAGCGGAGGA	C
NM_001374828.1(ARID1B):c.1207_1209del (p.Ser403del)	inframe_deletion	Likely benign	ARID1B	6	157100018	GGCA	G	6	156778884	GGCA	G
NM_001374828.1(ARID1B):c.1211GAG[10] (p.Gly410_Gly411dup)	inframe_insertion	Benign/Likely benign	ARID1B	6	157100023	C	CGGAGGA	6	156778889	C	CGGAGGA
NM_001374828.1(ARID1B):c.1211GAG[11] (p.Gly409_Gly411dup)	inframe_insertion	Benign/Likely benign	ARID1B	6	157100023	C	CGGAGGAGGA	6	156778889	C	CGGAGGAGGA
NM_001374828.1(ARID1B):c.1211GAG[4] (p.Gly408_Gly411del)	inframe_deletion	Likely benign	ARID1B	6	157100023	CGGAGGAGGAGGA	C	6	156778889	CGGAGGAGGAGGA	C
NM_001374828.1(ARID1B):c.1211GAG[6] (p.Gly410_Gly411del)	inframe_deletion	Benign/Likely benign	ARID1B	6	157100023	CGGAGGA	C	6	156778889	CGGAGGA	C
NM_001374828.1(ARID1B):c.1211GAG[7] (p.Gly411del)	inframe_deletion	Benign	ARID1B	6	157100023	CGGA	C	6	156778889	CGGA	C
NM_001374828.1(ARID1B):c.1211GAG[9] (p.Gly411dup)	inframe_insertion	Benign/Likely benign	ARID1B	6	157100023	C	CGGA	6	156778889	C	CGGA
NM_001374828.1(ARID1B):c.1222_1223insCAG (p.Gly407_Gly408insAla)	inframe_insertion	Likely benign	ARID1B	6	157100034	G	GAGC	6	156778900	G	GAGC
NM_001374828.1(ARID1B):c.1227AGGAGGAGCAGGAGC[1] (p.411GAGAG[1])	inframe_deletion	Benign/Likely benign	ARID1B	6	157100040	GAGGAGGAGCAGGAGC	G	6	156778906	GAGGAGGAGCAGGAGC	G
NM_001374828.1(ARID1B):c.1235CAGGAG[3] (p.412AG[3])	inframe_insertion	Benign/Likely benign	ARID1B	6	157100043	G	GAGGAGC	6	156778909	G	GAGGAGC
NM_001374828.1(ARID1B):c.1238GAGCAGGAG[3] (p.Gly418_Ala419insGlyAlaGly)	inframe_insertion	Likely benign	ARID1B	6	157100049	C	CAGGAGCAGG	6	156778915	C	CAGGAGCAGG
NM_001374828.1(ARID1B):c.1244GAG[1] (p.Gly416del)	inframe_deletion	Likely benign	ARID1B	6	157100055	CAGG	C	6	156778921	CAGG	C
NM_001374828.1(ARID1B):c.1245AGGAGC[3] (p.416GA[4])	inframe_insertion	Likely benign	ARID1B	6	157100058	G	GAGGAGC	6	156778924	G	GAGGAGC
NM_001374828.1(ARID1B):c.1265_1270dup (p.Val422_Ala423dup)	inframe_insertion	Benign/Likely benign	ARID1B	6	157100077	T	TGTGGCG	6	156778943	T	TGTGGCG
NM_001374828.1(ARID1B):c.1266GGC[1] (p.Ala431_Ala433del)	inframe_deletion	Likely benign	ARID1B	6	157100079	TGGCGGCGGC	T	6	156778945	TGGCGGCGGC	T
NM_001374828.1(ARID1B):c.1266GGC[5] (p.Ala433dup)	inframe_insertion	Likely benign	ARID1B	6	157100079	T	TGGC	6	156778945	T	TGGC
NM_001374828.1(ARID1B):c.1266GGC[6] (p.Ala432_Ala433dup)	inframe_insertion	Likely benign	ARID1B	6	157100079	T	TGGCGGC	6	156778945	T	TGGCGGC
NM_001374828.1(ARID1B):c.1278_1289del (p.Ala430_Ala433del)	inframe_deletion	Likely benign	ARID1B	6	157100080	GGCGGCGGCGGCC	G	6	156778946	GGCGGCGGCGGCC	G
NM_001374828.1(ARID1B):c.1278_1286del (p.Ala431_Ala433del)	inframe_deletion	Likely benign	ARID1B	6	157100083	GGCGGCGGCC	G	6	156778949	GGCGGCGGCC	G
NM_001374828.1(ARID1B):c.1281GGC[5] (p.Ala433dup)	inframe_insertion	Likely benign	ARID1B	6	157100092	C	CGCG	6	156778958	C	CGCG
NM_001374828.1(ARID1B):c.1290_1295dup (p.Ala432_Ala433dup)	inframe_insertion	Likely benign	ARID1B	6	157100101	G	GGCGGCA	6	156778967	G	GGCGGCA
NM_001374828.1(ARID1B):c.1292CAG[5] (p.Ala432_Ala433dup)	inframe_insertion	Likely benign	ARID1B	6	157100104	G	GGCAGCA	6	156778970	G	GGCAGCA
NM_001374828.1(ARID1B):c.1303GGC[4] (p.Gly439_Gly440del)	inframe_deletion	Likely benign	ARID1B	6	157100116	AGGCGGC	A	6	156778982	AGGCGGC	A
NM_001374828.1(ARID1B):c.1585CCG[2] (p.Pro531_Pro533del)	inframe_deletion	Likely benign	ARID1B	6	157100396	GCGCCGCCGC	G	6	156779262	GCGCCGCCGC	G
NM_001374828.1(ARID1B):c.1585CCG[7] (p.Pro533_Ser534insProPro)	inframe_insertion	Likely benign	ARID1B	6	157100396	G	GCGCCGC	6	156779262	G	GCGCCGC
NM_001374828.1(ARID1B):c.1619CGG[2] (p.Ala542_Ala543del)	inframe_deletion	Likely benign	ARID1B	6	157100430	AGGCGGC	A	6	156779296	AGGCGGC	A
NM_001374828.1(ARID1B):c.1619CGG[3] (p.Ala543del)	inframe_deletion	Benign/Likely benign	ARID1B	6	157100430	AGGC	A	6	156779296	AGGC	A
NM_001374828.1(ARID1B):c.1619CGG[5] (p.Ala543dup)	inframe_insertion	Benign/Likely benign	ARID1B	6	157100430	A	AGGC	6	156779296	A	AGGC
NM_001374828.1(ARID1B):c.1619CGG[6] (p.Ala543_Gly544insAlaAla)	inframe_insertion	Likely benign	ARID1B	6	157100430	A	AGGCGGC	6	156779296	A	AGGCGGC
NM_001374828.1(ARID1B):c.1634CGG[4] (p.Ala547dup)	inframe_insertion	Likely benign	ARID1B	6	157100445	G	GGGC	6	156779311	G	GGGC
NM_001374828.1(ARID1B):c.5589CGA[1] (p.Asp1864del)	inframe_deletion	Benign	ARID1B	6	157527492	TGAC	T	6	157206358	TGAC	T
NM_005618.4(DLL1):c.1877_1885del (p.Ser626_Asp628del)	inframe_deletion	Likely benign	DLL1	6	170592481	TTGTCGGCGC	T	6	170283393	TTGTCGGCGC	T
NM_005618.4(DLL1):c.1802_1804del (p.Asp601_Ile602delinsVal)	inframe_indel	Benign/Likely benign	DLL1	6	170592562	ATGT	A	6	170283474	ATGT	A
NM_003194.5(TBP):c.216_230del (p.Gln91_Gln95del)	inframe_deletion	Likely benign	TBP	6	170871031	GCAGCAGCAACAGCAA	G	6	170561943	GCAGCAGCAACAGCAA	G
NM_003194.4(TBP):c.276_281dup (p.Gln95_Ala96insGlnGln)	inframe_insertion	Likely benign	TBP	6	170871046	A	ACAGCAG	6	170561958	A	ACAGCAG
NM_003194.5(TBP):c.225GCA[10] (p.Gln87_Gln95del)	inframe_deletion	Benign	TBP	6	170871046	ACAGCAGCAGCAGCAGCAGCAGCAGCAG	A	6	170561958	ACAGCAGCAGCAGCAGCAGCAGCAGCAG	A
NM_003194.5(TBP):c.225GCA[11] (p.Gln88_Gln95del)	inframe_deletion	Benign	TBP	6	170871046	ACAGCAGCAGCAGCAGCAGCAGCAG	A	6	170561958	ACAGCAGCAGCAGCAGCAGCAGCAG	A
NM_003194.5(TBP):c.225GCA[16] (p.Gln93_Gln95del)	inframe_deletion	Benign	TBP	6	170871046	ACAGCAGCAG	A	6	170561958	ACAGCAGCAG	A
NM_003194.5(TBP):c.225GCA[18] (p.Gln95del)	inframe_deletion	Benign	TBP	6	170871046	ACAG	A	6	170561958	ACAG	A
NM_003194.5(TBP):c.225GCA[7] (p.Gln84_Gln95del)	inframe_deletion	Benign	TBP	6	170871046	ACAGCAGCAGCAGCAGCAGCAGCAGCAGCAGCAGCAG	A	6	170561958	ACAGCAGCAGCAGCAGCAGCAGCAGCAGCAGCAGCAG	A
NM_001080453.3(INTS1):c.3019GAG[1] (p.Glu1008del)	inframe_deletion	Likely benign	INTS1	7	1525057	TCTC	T	7	1485421	TCTC	T
NM_014855.3(AP5Z1):c.596TCT[1] (p.Phe200del)	inframe_deletion	Likely benign	AP5Z1	7	4823401	GCTT	G	7	4783770	GCTT	G
NM_001621.5(AHR):c.1481_1483del (p.Arg494del)	inframe_deletion	Likely benign	AHR	7	17378928	CAGA	C	7	17339304	CAGA	C
NM_000474.4(TWIST1):c.256_276del (p.Gly86_Gly92del)	inframe_deletion	Benign	TWIST1	7	19156668	TGCCGCCGCCGCCGCCCGCGCC	T	7	19117045	TGCCGCCGCCGCCGCCCGCGCC	T
NM_000474.4(TWIST1):c.256_276dup (p.Gly86_Gly92dup)	inframe_insertion	Benign	TWIST1	7	19156668	T	TGCCGCCGCCGCCGCCCGCGCC	7	19117045	T	TGCCGCCGCCGCCGCCCGCGCC
NM_000474.4(TWIST1):c.259_276del (p.Ala87_Gly92del)	inframe_deletion	Benign/Likely benign	TWIST1	7	19156668	TGCCGCCGCCGCCGCCCGC	T	7	19117045	TGCCGCCGCCGCCGCCCGC	T
NM_000474.4(TWIST1):c.260_274dup (p.Ala87_Gly91dup)	inframe_insertion	Benign/Likely benign	TWIST1	7	19156670	C	CCGCCGCCGCCGCCCG	7	19117047	C	CCGCCGCCGCCGCCCG
NM_001277115.2(DNAH11):c.106GAG[4] (p.Glu40del)	inframe_deletion	Benign	DNAH11	7	21582968	CGAG	C	7	21543350	CGAG	C
NM_005522.5(HOXA1):c.215_223del (p.His72_His74del)	inframe_deletion	Benign	HOXA1	7	27135308	GGGTGGCGAT	G	7	27095689	GGGTGGCGAT	G
NM_005522.5(HOXA1):c.192CCA[10] (p.His71_His72dup)	inframe_insertion	Likely benign	HOXA1	7	27135316	A	ATGGTGG	7	27095697	A	ATGGTGG
NM_005522.5(HOXA1):c.192CCA[11] (p.His70_His72dup)	inframe_insertion	Likely benign	HOXA1	7	27135316	A	ATGGTGGTGG	7	27095697	A	ATGGTGGTGG
NM_005522.5(HOXA1):c.192CCA[5] (p.His70_His72del)	inframe_deletion	Benign	HOXA1	7	27135316	ATGGTGGTGG	A	7	27095697	ATGGTGGTGG	A
NM_005522.5(HOXA1):c.192CCA[6] (p.His71_His72del)	inframe_deletion	Likely benign	HOXA1	7	27135316	ATGGTGG	A	7	27095697	ATGGTGG	A
NM_005522.5(HOXA1):c.192CCA[7] (p.His72del)	inframe_deletion	Likely benign	HOXA1	7	27135316	ATGG	A	7	27095697	ATGG	A
NM_005522.5(HOXA1):c.192CCA[9] (p.His72dup)	inframe_insertion	Benign/Likely benign	HOXA1	7	27135316	A	ATGG	7	27095697	A	ATGG
NM_000522.5(HOXA13):c.598GCC[7] (p.Ala205_Phe206insAla)	inframe_insertion	Likely benign	HOXA13	7	27239081	A	AGGC	7	27199462	A	AGGC
NM_000522.5(HOXA13):c.421_422insAGGCGGGCC (p.Gly140_Pro141insGlnAlaGly)	inframe_insertion	Benign	HOXA13	7	27239275	G	GGGCCCGCCT	7	27199656	G	GGGCCCGCCT
NM_000522.5(HOXA13):c.381CGC[5] (p.Ala133del)	inframe_deletion	Benign	HOXA13	7	27239298	CGCG	C	7	27199679	CGCG	C
NM_000522.5(HOXA13):c.357_386del (p.Ala124_Ala133del)	inframe_deletion	Likely benign	HOXA13	7	27239310	GGCGGCGGCTGCAGCGGCAGCCGCGGCAGCA	G	7	27199691	GGCGGCGGCTGCAGCGGCAGCCGCGGCAGCA	G
NM_000522.5(HOXA13):c.366_386del (p.Ala127_Ala133del)	inframe_deletion	Likely benign	HOXA13	7	27239310	GGCGGCGGCTGCAGCGGCAGCC	G	7	27199691	GGCGGCGGCTGCAGCGGCAGCC	G
NM_000522.5(HOXA13):c.357_383del (p.Ala125_Ala133del)	inframe_deletion	Likely benign	HOXA13	7	27239313	GGCGGCTGCAGCGGCAGCCGCGGCAGCA	G	7	27199694	GGCGGCTGCAGCGGCAGCCGCGGCAGCA	G
NM_000522.5(HOXA13):c.360_377del (p.Ala128_Ala133del)	inframe_deletion	Likely benign	HOXA13	7	27239319	TGCAGCGGCAGCCGCGGCA	T	7	27199700	TGCAGCGGCAGCCGCGGCA	T
NM_017946.4(FKBP14):c.48_50del (p.Leu17del)	inframe_deletion	Benign/Likely benign	FKBP14	7	30066074	CAAA	C	7	30026458	CAAA	C
NM_002047.4(GARS1):c.47TGC[4] (p.Leu20del)	inframe_deletion	Benign	GARS1	7	30634582	TCTG	T	7	30594966	TCTG	T
NM_014396.4(VPS41):c.2514_2537dup (p.Ala848_Ile849insLysAsnArgGlyProGlySerAla)	inframe_insertion	Benign	VPS41	7	38765873	T	TCCTGGTCCACGGTTCTTAGCACTG	7	38726273	T	TCCTGGTCCACGGTTCTTAGCACTG
NM_000168.6(GLI3):c.2740_2748dup (p.Gly914_Pro916dup)	inframe_insertion	Likely benign	GLI3	7	42005922	T	TGGGCAGGCC	7	41966324	T	TGGGCAGGCC
NM_000181.4(GUSB):c.1916_1918dup (p.Val639dup)	inframe_insertion	Likely benign	GUSB	7	65425921	G	GCTA	7	65960934	G	GCTA
NM_015570.4(AUTS2):c.1349_1357dup (p.Ala452_His453insProProAla)	inframe_insertion	Likely benign	AUTS2	7	70229870	G	GCCCCCCGCA	7	70764884	G	GCCCCCCGCA
NM_015570.4(AUTS2):c.3377ACC[10] (p.His1132_His1133dup)	inframe_insertion	Benign	AUTS2	7	70255576	G	GCCACCA	7	70790590	G	GCCACCA
NM_015570.4(AUTS2):c.3377ACC[5] (p.His1131_His1133del)	inframe_deletion	Benign/Likely benign	AUTS2	7	70255576	GCCACCACCA	G	7	70790590	GCCACCACCA	G
NM_015570.4(AUTS2):c.3377ACC[7] (p.His1133del)	inframe_deletion	Benign/Likely benign	AUTS2	7	70255576	GCCA	G	7	70790590	GCCA	G
NM_015570.4(AUTS2):c.3708GAC[1] (p.Thr1238del)	inframe_deletion	Likely benign	AUTS2	7	70255909	GGAC	G	7	70790923	GGAC	G
NM_000501.4(ELN):c.1946_1954dup (p.646GLG[3])	inframe_insertion	Likely benign	ELN	7	73477970	G	GCTCGGAGGA	7	74063640	G	GCTCGGAGGA
NM_001395413.1(POR):c.143AAG[2] (p.Glu50del)	inframe_deletion	Likely benign	POR	7	75583461	AAAG	A	7	75954143	AAAG	A
NM_012301.4(MAGI2):c.4177GGC[6] (p.Gly1395_Gly1396dup)	inframe_insertion	Likely benign	MAGI2	7	77648811	T	TGCCGCC	7	78019494	T	TGCCGCC
NM_005751.5(AKAP9):c.4005_4006insACA (p.Lys1335_Leu1336insThr)	inframe_insertion	Benign	AKAP9	7	91652179	A	AAAC	7	92022865	A	AAAC
NM_005751.5(AKAP9):c.6303_6317del (p.Gln2101_Glu2105del)	inframe_deletion	Likely benign	AKAP9	7	91695830	CCAGCCTATCAGTGAA	C	7	92066516	CCAGCCTATCAGTGAA	C
NM_181552.4(CUX1):c.4330AGC[6] (p.Ser1448_Ala1449insSer)	inframe_insertion	Likely benign	CUX1	7	101892132	A	ACAG	7	102248852	A	ACAG
NM_005045.4(RELN):c.-24GGC[11] (p.Met1_Glu2insGlyGlyGly)	inframe_insertion	Benign/Likely benign	RELN	7	103629803	T	TGCCGCCGCC	7	103989356	T	TGCCGCCGCC
NM_182931.3(KMT2E):c.3692_3697del (p.Thr1231_Ser1232del)	inframe_deletion	Likely benign	KMT2E	7	104749610	AACTAGC	A	7	105109163	AACTAGC	A
NM_182931.3(KMT2E):c.4639CCACCTCCT[1] (p.Pro1550_Pro1552del)	inframe_deletion	Benign/Likely benign	KMT2E	7	104752838	CCCTCCACCT	C	7	105112391	CCCTCCACCT	C
NM_182931.3(KMT2E):c.4639CCACCTCCT[3] (p.Pro1552_Ser1553insProProPro)	inframe_insertion	Likely benign	KMT2E	7	104752838	C	CCCTCCACCT	7	105112391	C	CCCTCCACCT
NM_182931.3(KMT2E):c.5031ACCCCC[2] (p.Pro1683_Pro1684del)	inframe_deletion	Likely benign	KMT2E	7	104753233	TACCCCC	T	7	105112786	TACCCCC	T
NM_014491.4(FOXP2):c.453GCA[4] (p.Gln191del)	inframe_deletion	Likely benign	FOXP2	7	114269915	TGCA	T	7	114629860	TGCA	T
NM_014491.4(FOXP2):c.471GCA[5] (p.Gln191dup)	inframe_insertion	Likely benign	FOXP2	7	114269931	A	ACAG	7	114629876	A	ACAG
NM_014491.4(FOXP2):c.483ACAACAGCAGCA[1] (p.Gln188_Gln191del)	inframe_deletion	Likely benign	FOXP2	7	114269937	GCAGCAGCAACAA	G	7	114629882	GCAGCAGCAACAA	G
NM_014491.4(FOXP2):c.483ACAACAGCAGCA[3] (p.Gln188_Gln191dup)	inframe_insertion	Likely benign	FOXP2	7	114269937	G	GCAGCAGCAACAA	7	114629882	G	GCAGCAGCAACAA
NM_014491.4(FOXP2):c.477_534delinsACAACAGCAGCAGCAACAACAACAACAACAACAGCAGCAG (p.Gln186_Gln191del)	inframe_deletion	Likely benign	FOXP2	7	114269940	GCAGCAACAACAGCAGCAACAACAGCAGCAGCAACAACAACAACAACAGCAGCAACAA	ACAACAGCAGCAGCAACAACAACAACAACAACAGCAGCAG	7	114629885	GCAGCAACAACAGCAGCAACAACAGCAGCAGCAACAACAACAACAACAGCAGCAACAA	ACAACAGCAGCAGCAACAACAACAACAACAACAGCAGCAG
NM_014491.4(FOXP2):c.501_515del (p.Gln187_Gln191del)	inframe_deletion	Likely benign	FOXP2	7	114269949	ACAGCAGCAACAACAG	A	7	114629894	ACAGCAGCAACAACAG	A
NM_014491.4(FOXP2):c.510ACA[4] (p.Gln191del)	inframe_deletion	Benign/Likely benign	FOXP2	7	114269970	GCAA	G	7	114629915	GCAA	G
NM_014491.4(FOXP2):c.519ACAACAGCAGCA[1] (p.Gln188_Gln191del)	inframe_deletion	Likely benign	FOXP2	7	114269979	ACAACAACAGCAG	A	7	114629924	ACAACAACAGCAG	A
NM_014491.4(FOXP2):c.540GCAGCAGCAGCAACAGCA[1] (p.Gln186_Gln191del)	inframe_deletion	Likely benign	FOXP2	7	114269994	ACAACAGCAGCAGCAGCAG	A	7	114629939	ACAACAGCAGCAGCAGCAG	A
NM_014491.4(FOXP2):c.537GCA[6] (p.Gln191_His192insGln)	inframe_insertion	Likely benign	FOXP2	7	114269997	A	ACAG	7	114629942	A	ACAG
NM_014491.4(FOXP2):c.567_575dup (p.Gln191_His192insGlnGlnGln)	inframe_insertion	Likely benign	FOXP2	7	114270024	G	GCAGCAGCAA	7	114629969	G	GCAGCAGCAA
NM_000492.4(CFTR):c.1357TTG[1] (p.Leu454del)	inframe_deletion	Likely benign	CFTR	7	117188840	AGTT	A	7	117548786	AGTT	A
NM_018077.3(RBM28):c.726AGA[1] (p.Glu243del)	inframe_deletion	Benign	RBM28	7	127975978	ATCT	A	7	128335924	ATCT	A
NM_000883.4(IMPDH1):c.1457TCT[1] (p.Phe487del)	inframe_deletion	Benign/Likely benign	IMPDH1	7	128035030	GAGA	G	7	128394976	GAGA	G
NM_004333.6(BRAF):c.96CGC[4] (p.Ala34_Ala35dup)	inframe_insertion	Likely benign	BRAF	7	140624402	C	CGCGGCG	7	140924602	C	CGCGGCG
NM_170606.3(KMT2C):c.1421ATC[1] (p.His475del)	inframe_deletion	Likely benign	KMT2C	7	151949673	GGAT	G	7	152252588	GGAT	G
NM_005515.4(MNX1):c.403_404insCCGCCG (p.Ala133_Ala134dup)	inframe_insertion	Benign	MNX1	7	156802641	C	CCGGCGG	7	157009947	C	CCGGCGG
NM_005515.4(MNX1):c.375CGC[10] (p.Ala134dup)	inframe_insertion	Benign/Likely benign	MNX1	7	156802643	A	AGCG	7	157009949	A	AGCG
NM_005515.4(MNX1):c.375CGC[5] (p.Ala131_Ala134del)	inframe_deletion	Likely benign	MNX1	7	156802643	AGCGGCGGCGGCG	A	7	157009949	AGCGGCGGCGGCG	A
NM_005515.4(MNX1):c.375CGC[6] (p.Ala132_Ala134del)	inframe_deletion	Likely benign	MNX1	7	156802643	AGCGGCGGCG	A	7	157009949	AGCGGCGGCG	A
NM_005515.4(MNX1):c.375CGC[7] (p.Ala133_Ala134del)	inframe_deletion	Likely benign	MNX1	7	156802643	AGCGGCG	A	7	157009949	AGCGGCG	A
NM_005515.4(MNX1):c.375CGC[8] (p.Ala134del)	inframe_deletion	Benign	MNX1	7	156802643	AGCG	A	7	157009949	AGCG	A
NM_005515.4(MNX1):c.377_378insTGCCGCCGCCGC (p.Ala131_Ala134dup)	inframe_insertion	Likely benign	MNX1	7	156802667	G	GGCGGCGGCGGCA	7	157009973	G	GGCGGCGGCGGCA
NM_005515.4(MNX1):c.298GGC[5] (p.Gly105del)	inframe_deletion	Likely benign	MNX1	7	156802729	TGCC	T	7	157010035	TGCC	T
NM_178857.6(RP1L1):c.4732_4734dup (p.Lys1578dup)	inframe_insertion	Likely benign	RP1L1	8	10466873	G	GCTT	8	10609363	G	GCTT
NM_178857.6(RP1L1):c.4018_4019insGGACTAAAACAGAAGAAGGGCTGCAAGAAGAGGGGGTGCAGTTAGAGG (p.Glu1339_Glu1340insGlyThrLysThrGluGluGlyLeuGlnGluGluGlyValGlnLeuGlu)	inframe_insertion	Likely benign	RP1L1	8	10467589	T	TCCTCTAACTGCACCCCCTCTTCTTGCAGCCCTTCTTCTGTTTTAGTCC	8	10610079	T	TCCTCTAACTGCACCCCCTCTTCTTGCAGCCCTTCTTCTGTTTTAGTCC
NM_178857.6(RP1L1):c.3956_4003del (p.Ala1319_Glu1334del)	inframe_deletion	Benign/Likely benign	RP1L1	8	10467604	CCCTCTTCTTGCAGCCCTTCTTCTGTTTTAGTTTCCTCTAACTGCACCG	C	8	10610094	CCCTCTTCTTGCAGCCCTTCTTCTGTTTTAGTTTCCTCTAACTGCACCG	C
NM_178857.6(RP1L1):c.3970_3971insGGACTAAAGTAATAGAAGGGCTGCAAGAAGAGGGGGTGCAGTTAGAGG (p.Glu1323_Glu1324insGlyThrLysValIleGluGlyLeuGlnGluGluGlyValGlnLeuGlu)	inframe_insertion	Likely benign	RP1L1	8	10467637	T	TCCTCTAACTGCACCCCCTCTTCTTGCAGCCCTTCTATTACTTTAGTCC	8	10610127	T	TCCTCTAACTGCACCCCCTCTTCTTGCAGCCCTTCTATTACTTTAGTCC
NM_001693.4(ATP6V1B2):c.18_26del (p.Met6_Gly8del)	inframe_deletion	Benign	ATP6V1B2	8	20054931	CGATGCGGGG	C	8	20197420	CGATGCGGGG	C
NM_006158.5(NEFL):c.1573GAG[2] (p.Glu527del)	inframe_deletion	Benign	NEFL	8	24810373	TCTC	T	8	24952860	TCTC	T
NM_023110.3(FGFR1):c.381TGA[5] (p.Asp133del)	inframe_deletion	Likely benign	FGFR1	8	38285913	GTCA	G	8	38428395	GTCA	G
NM_006766.5(KAT6A):c.5040_5051del (p.1677_1680QQPQ[1])	inframe_deletion	Benign/Likely benign	KAT6A	8	41790686	CTGCGGCTGCTGT	C	8	41933168	CTGCGGCTGCTGT	C
NM_006766.5(KAT6A):c.5022_5033del (p.1677QQPQ[1])	inframe_deletion	Likely benign	KAT6A	8	41790704	CTGCTGCTGGGGT	C	8	41933186	CTGCTGCTGGGGT	C
NM_006766.5(KAT6A):c.5019ACC[3] (p.Pro1675dup)	inframe_insertion	Likely benign	KAT6A	8	41790713	G	GGGT	8	41933195	G	GGGT
NM_006766.5(KAT6A):c.4977_4985dup (p.Gln1660_Pro1662dup)	inframe_insertion	Likely benign	KAT6A	8	41790752	C	CGGCGGCTGT	8	41933234	C	CGGCGGCTGT
NM_006766.5(KAT6A):c.4953_4976del (p.Pro1652_Pro1659del)	inframe_deletion	Benign/Likely benign	KAT6A	8	41790761	TGGCTGCTGTGGAGGCGGTGGTGGC	T	8	41933243	TGGCTGCTGTGGAGGCGGTGGTGGC	T
NM_006766.5(KAT6A):c.4940AGC[5] (p.Gln1650dup)	inframe_insertion	Benign/Likely benign	KAT6A	8	41790786	G	GGCT	8	41933268	G	GGCT
NM_006766.5(KAT6A):c.3886CCAGAG[3] (p.Glu1299_Glu1300insProGlu)	inframe_insertion	Likely benign	KAT6A	8	41791840	C	CCTCTGG	8	41934322	C	CCTCTGG
NM_006766.5(KAT6A):c.3859GAG[2] (p.Glu1289del)	inframe_deletion	Benign/Likely benign	KAT6A	8	41791870	GCTC	G	8	41934352	GCTC	G
NM_006766.5(KAT6A):c.3321AGA[2] (p.Glu1109del)	inframe_deletion	Benign/Likely benign	KAT6A	8	41794796	ATCT	A	8	41937278	ATCT	A
NM_006766.5(KAT6A):c.2370AGA[1] (p.Glu793del)	inframe_deletion	Likely benign	KAT6A	8	41800371	CTCT	C	8	41942853	CTCT	C
NM_006904.7(PRKDC):c.6338_6340del (p.Gly2113del)	inframe_deletion	Benign	PRKDC	8	48771414	TCTC	T	8	47858853	TCTC	T
NM_022454.4(SOX17):c.954GCACCA[6] (p.316QH[7])	inframe_insertion	Benign	SOX17	8	55372258	A	ACACCAGCACCAG	8	54459698	A	ACACCAGCACCAG
NM_017780.4(CHD7):c.8879_8880insAGA (p.Glu2960dup)	inframe_insertion	Benign	CHD7	8	61778375	G	GGAA	8	60865816	G	GGAA
NM_019098.5(CNGB3):c.2201_2221del (p.Gly734_Lys740del)	inframe_deletion	Likely benign	CNGB3	8	87588240	TCTTTATCTTCATTTTCTTTTC	T	8	86576012	TCTTTATCTTCATTTTCTTTTC	T
NM_001001557.4(GDF6):c.96GTC[1] (p.Ser34del)	inframe_deletion	Likely benign	GDF6	8	97172819	GGAC	G	8	96160591	GGAC	G
NM_006265.3(RAD21):c.1560_1583dup (p.Glu528_Lys529insLeuLeuProGluLysGluLysGlu)	inframe_insertion	Likely benign	RAD21	8	117862893	C	CTCCTTCTCTTTTTCTGGCAGAAGT	8	116850654	C	CTCCTTCTCTTTTTCTGGCAGAAGT
NM_006096.4(NDRG1):c.1077_1106dup (p.340TRSRSHTSEG[4])	inframe_insertion	Likely benign	NDRG1	8	134251199	C	CCCCTCGCTGGTGTGCGAGCGGCTGCGGGTG	8	133238956	C	CCCCTCGCTGGTGTGCGAGCGGCTGCGGGTG
NM_078480.3(PUF60):c.1162CCT[1] (p.Pro389del)	inframe_deletion	Likely benign	PUF60	8	144899292	TAGG	T	8	143817122	TAGG	T
NM_078480.3(PUF60):c.60GGC[6] (p.Ala25dup)	inframe_insertion	Benign/Likely benign	PUF60	8	144906519	T	TGCC	8	143824349	T	TGCC
NM_004260.4(RECQL4):c.2557TGCACC[2] (p.853CT[2])	inframe_deletion	Benign	RECQL4	8	145738410	TGGTGCA	T	8	144513027	TGGTGCA	T
NM_004260.4(RECQL4):c.2557TGCACC[4] (p.853CT[4])	inframe_insertion	Benign/Likely benign	RECQL4	8	145738410	T	TGGTGCA	8	144513027	T	TGGTGCA
NM_003070.5(SMARCA2):c.666_683del (p.Gln233_Gln238del)	inframe_deletion	Likely benign	SMARCA2	9	2039764	ACAGCAGCAGCAACAGCAG	A	9	2039764	ACAGCAGCAGCAACAGCAG	A
NM_003070.5(SMARCA2):c.666_686del (p.Gln232_Gln238del)	inframe_deletion	Likely benign	SMARCA2	9	2039764	ACAGCAGCAGCAACAGCAGCAG	A	9	2039764	ACAGCAGCAGCAACAGCAGCAG	A
NM_003070.5(SMARCA2):c.666_668del (p.Gln238del)	inframe_deletion	Likely benign	SMARCA2	9	2039773	GCAA	G	9	2039773	GCAA	G
NM_003070.5(SMARCA2):c.669GCA[10] (p.Gln236_Gln238del)	inframe_deletion	Benign/Likely benign	SMARCA2	9	2039776	ACAGCAGCAG	A	9	2039776	ACAGCAGCAG	A
NM_003070.5(SMARCA2):c.669GCA[11] (p.Gln237_Gln238del)	inframe_deletion	Benign/Likely benign	SMARCA2	9	2039776	ACAGCAG	A	9	2039776	ACAGCAG	A
NM_003070.5(SMARCA2):c.669GCA[15] (p.Gln237_Gln238dup)	inframe_insertion	Benign/Likely benign	SMARCA2	9	2039776	A	ACAGCAG	9	2039776	A	ACAGCAG
NM_003070.5(SMARCA2):c.669GCA[17] (p.Gln235_Gln238dup)	inframe_insertion	Benign/Likely benign	SMARCA2	9	2039776	A	ACAGCAGCAGCAG	9	2039776	A	ACAGCAGCAGCAG
NM_003070.5(SMARCA2):c.669GCA[18] (p.Gln234_Gln238dup)	inframe_insertion	Likely benign	SMARCA2	9	2039776	A	ACAGCAGCAGCAGCAG	9	2039776	A	ACAGCAGCAGCAGCAG
NM_003070.5(SMARCA2):c.669GCA[3] (p.Gln229_Gln238del)	inframe_deletion	Likely benign	SMARCA2	9	2039776	ACAGCAGCAGCAGCAGCAGCAGCAGCAGCAG	A	9	2039776	ACAGCAGCAGCAGCAGCAGCAGCAGCAGCAG	A
NM_003070.5(SMARCA2):c.669GCA[8] (p.Gln234_Gln238del)	inframe_deletion	Benign/Likely benign	SMARCA2	9	2039776	ACAGCAGCAGCAGCAG	A	9	2039776	ACAGCAGCAGCAGCAG	A
NM_003070.5(SMARCA2):c.667_668insCAG (p.Gln223delinsProGlu)	inframe_indel	Likely benign	SMARCA2	9	2039777	C	CCAG	9	2039777	C	CCAG
NM_003070.5(SMARCA2):c.682_683insCGC (p.Gln227_Gln228insPro)	inframe_insertion	Likely benign	SMARCA2	9	2039790	A	AGCC	9	2039790	A	AGCC
NM_003070.5(SMARCA2):c.698_727dup (p.Gln242_Pro243insGlnGlnGlnGlnGlnGlnProGlnGlnGln)	inframe_insertion	Likely benign	SMARCA2	9	2039796	A	AGCAGCAGCAGCAGCAGCAGCAACAGCAGCC	9	2039796	A	AGCAGCAGCAGCAGCAGCAGCAACAGCAGCC
NM_003070.5(SMARCA2):c.695_715del (p.Gln232_Gln238del)	inframe_deletion	Likely benign	SMARCA2	9	2039797	GCAGCAGCAGCAGCAGCAGCAA	G	9	2039797	GCAGCAGCAGCAGCAGCAGCAA	G
NM_003070.5(SMARCA2):c.707_727dup (p.Gln242_Pro243insGlnGlnGlnProGlnGlnGln)	inframe_insertion	Likely benign	SMARCA2	9	2039805	A	AGCAGCAGCAGCAACAGCAGCC	9	2039805	A	AGCAGCAGCAGCAACAGCAGCC
NM_003070.5(SMARCA2):c.707_715dup (p.Gln238_Pro239insGlnGlnGln)	inframe_insertion	Likely benign	SMARCA2	9	2039809	G	GCAGCAGCAA	9	2039809	G	GCAGCAGCAA
NM_003070.5(SMARCA2):c.708_722del (p.Gln238_Gln242del)	inframe_deletion	Likely benign	SMARCA2	9	2039811	AGCAGCAACAGCAGCC	A	9	2039811	AGCAGCAACAGCAGCC	A
NM_003070.5(SMARCA2):c.708_713dup (p.Gln238_Pro239insGlnGln)	inframe_insertion	Likely benign	SMARCA2	9	2039812	G	GCAGCAA	9	2039812	G	GCAGCAA
NM_003070.5(SMARCA2):c.704_705insACAACAGCAGCC (p.236QQQP[3])	inframe_insertion	Likely benign	SMARCA2	9	2039814	A	AACAACAGCAGCC	9	2039814	A	AACAACAGCAGCC
NM_003070.5(SMARCA2):c.1664AGA[3] (p.Lys558del)	inframe_deletion	Likely benign	SMARCA2	9	2060957	GAGA	G	9	2060957	GAGA	G
NM_003070.5(SMARCA2):c.1676GGA[3] (p.Arg562del)	inframe_deletion	Likely benign	SMARCA2	9	2060967	AGAG	A	9	2060967	AGAG	A
NM_001379081.2(FREM1):c.3717TGA[1] (p.Asp1241del)	inframe_deletion	Benign	FREM1	9	14797612	GTCA	G	9	14797614	GTCA	G
NM_025103.4(IFT74):c.1525_1527del (p.Ser509del)	inframe_deletion	Benign	IFT74	9	27056357	TATC	T	9	27056359	TATC	T
NM_005802.5(TOPORS):c.2484_2486del (p.Ser830del)	inframe_deletion	Likely benign	TOPORS	9	32542036	TGAA	T	9	32542038	TGAA	T
NM_014806.5(RUSC2):c.1295_1306del (p.Gly432_Pro435del)	inframe_deletion	Likely benign	RUSC2	9	35547808	ACCAGGCCCTGGC	A	9	35547811	ACCAGGCCCTGGC	A
NM_014806.5(RUSC2):c.3626CCCGGG[1] (p.1209AR[1])	inframe_deletion	Benign	RUSC2	9	35560260	TGGCCCG	T	9	35560263	TGGCCCG	T
NM_138691.3(TMC1):c.238GAA[3] (p.Glu83del)	inframe_deletion	Benign/Likely benign	TMC1	9	75315433	GAGA	G	9	72700517	GAGA	G
NM_001330691.3(CEP78):c.44TCT[1] (p.Phe16del)	inframe_deletion	Likely benign	CEP78	9	80851307	ACTT	A	9	78236391	ACTT	A
NM_000264.5(PTCH1):c.40GGC[1] (p.Gly15_Gly17del)	inframe_deletion	Likely benign	PTCH1	9	98270592	TGCCGCCGCC	T	9	95508310	TGCCGCCGCC	T
NM_000264.5(PTCH1):c.-9_-1dup (p.Met1_Ala2insGlyGlyAsn)	inframe_insertion	Likely benign	PTCH1	9	98270643	T	TGTTGCCGCC	9	95508361	T	TGTTGCCGCC
NM_004473.4(FOXE1):c.505GCC[7] (p.Ala176_Ala179del)	inframe_deletion	Benign/Likely benign	FOXE1	9	100616700	AGCCGCCGCCGCC	A	9	97854418	AGCCGCCGCCGCC	A
NM_005458.8(GABBR2):c.51_56dup (p.Pro20_Ala21insProPro)	inframe_insertion	Likely benign	GABBR2	9	101470963	C	CGGCGGT	9	98708681	C	CGGCGGT
NM_005458.8(GABBR2):c.33GCC[3] (p.Pro18_Pro20del)	inframe_deletion	Likely benign	GABBR2	9	101470969	TGGCGGCGGC	T	9	98708687	TGGCGGCGGC	T
NM_005458.8(GABBR2):c.33GCC[8] (p.Pro19_Pro20dup)	inframe_insertion	Likely benign	GABBR2	9	101470969	T	TGGCGGC	9	98708687	T	TGGCGGC
NM_005458.8(GABBR2):c.33GCC[9] (p.Pro18_Pro20dup)	inframe_insertion	Likely benign	GABBR2	9	101470969	T	TGGCGGCGGC	9	98708687	T	TGGCGGCGGC
NM_004612.4(TGFBR1):c.50_58del (p.Leu17_Ala20delinsPro)	inframe_indel	Benign	TGFBR1	9	101867536	CTGGCGGCGG	C	9	99105254	CTGGCGGCGG	C
NM_004612.4(TGFBR1):c.52GCG[7] (p.Ala25_Ala26del)	inframe_deletion	Benign/Likely benign	TGFBR1	9	101867537	TGGCGGC	T	9	99105255	TGGCGGC	T
NM_004612.4(TGFBR1):c.52GCG[8] (p.Ala26del)	inframe_deletion	Benign/Likely benign	TGFBR1	9	101867537	TGGC	T	9	99105255	TGGC	T
NM_021224.6(ZNF462):c.1701_1715del (p.Gln567_Pro571del)	inframe_deletion	Benign	ZNF462	9	109687882	ACAGCCACCACAGCTG	A	9	106925601	ACAGCCACCACAGCTG	A
NM_003011.4(SET):c.786TGA[2] (p.Asp264del)	inframe_deletion	Likely benign	SET	9	131456294	AGAT	A	9	128694015	AGAT	A
NM_021619.3(PRDM12):c.1041CGC[10] (p.Ala358_Ala359del)	inframe_deletion	Benign/Likely benign	PRDM12	9	133556992	TCGCCGC	T	9	130681605	TCGCCGC	T
NM_021619.3(PRDM12):c.1041CGC[16] (p.Ala356_Ala359dup)	inframe_insertion	Benign	PRDM12	9	133556992	T	TCGCCGCCGCCGC	9	130681605	T	TCGCCGCCGCCGC
NM_021619.3(PRDM12):c.1041CGC[6] (p.Ala354_Ala359del)	inframe_deletion	Benign/Likely benign	PRDM12	9	133556992	TCGCCGCCGCCGCCGCCGC	T	9	130681605	TCGCCGCCGCCGCCGCCGC	T
NM_021619.3(PRDM12):c.1041CGC[8] (p.Ala356_Ala359del)	inframe_deletion	Likely benign	PRDM12	9	133556992	TCGCCGCCGCCGC	T	9	130681605	TCGCCGCCGCCGC	T
NM_021619.3(PRDM12):c.1041_1042insCGC (p.Leu347_Ala348insArg)	inframe_insertion	Benign	PRDM12	9	133556992	T	TCCG	9	130681605	T	TCCG
NM_021619.3(PRDM12):c.1073_1074insGGC (p.Ala359dup)	inframe_insertion	Benign	PRDM12	9	133557023	C	CGCG	9	130681636	C	CGCG
NM_015046.7(SETX):c.3162_3167del (p.Asn1054_Ser1055del)	inframe_deletion	Likely benign	SETX	9	135203817	CTTACTA	C	9	132328430	CTTACTA	C
NM_015046.7(SETX):c.3057TGA[7] (p.Asp1024dup)	inframe_insertion	Benign/Likely benign	SETX	9	135203910	T	TTCA	9	132328523	T	TTCA
NM_000368.5(TSC1):c.3112AGC[5] (p.Ser1043del)	inframe_deletion	Benign	TSC1	9	135771987	CGCT	C	9	132896600	CGCT	C
NM_000368.5(TSC1):c.3112AGC[7] (p.Ser1043dup)	inframe_insertion	Benign/Likely benign	TSC1	9	135771987	C	CGCT	9	132896600	C	CGCT
NM_000368.5(TSC1):c.3112AGC[8] (p.Ser1042_Ser1043dup)	inframe_insertion	Likely benign	TSC1	9	135771987	C	CGCTGCT	9	132896600	C	CGCTGCT
NM_000368.5(TSC1):c.3112AGC[9] (p.Ser1041_Ser1043dup)	inframe_insertion	Benign/Likely benign	TSC1	9	135771987	C	CGCTGCTGCT	9	132896600	C	CGCTGCTGCT
NM_019892.6(INPP5E):c.560_561insGCTGCCCAT (p.Ser187delinsArgLeuProIle)	inframe_indel	Likely benign	INPP5E	9	139333311	G	GATGGGCAGC	9	136438859	G	GATGGGCAGC
NM_016219.5(MAN1B1):c.117_119del (p.Pro45del)	inframe_deletion	Likely benign	MAN1B1	9	139981565	CCCA	C	9	137087113	CCCA	C
NM_016219.5(MAN1B1):c.120GCC[6] (p.Pro45dup)	inframe_insertion	Likely benign	MAN1B1	9	139981568	A	ACCG	9	137087116	A	ACCG
NM_016219.5(MAN1B1):c.120GCC[7] (p.Pro44_Pro45dup)	inframe_insertion	Likely benign	MAN1B1	9	139981568	A	ACCGCCG	9	137087116	A	ACCGCCG
NM_016219.5(MAN1B1):c.131_136del (p.Pro44_Pro45del)	inframe_deletion	Likely benign	MAN1B1	9	139981580	GCCGCCT	G	9	137087128	GCCGCCT	G
NM_007327.4(GRIN1):c.1264GAG[1] (p.Glu423del)	inframe_deletion	Likely benign	GRIN1	9	140055571	AAGG	A	9	137161119	AAGG	A
NM_007327.4(GRIN1):c.1483AAG[1] (p.Lys496del)	inframe_deletion	Likely benign	GRIN1	9	140056390	CAAG	C	9	137161938	CAAG	C
NM_007327.4(GRIN1):c.1782GGA[4] (p.Glu598del)	inframe_deletion	Likely benign	GRIN1	9	140056883	CGAG	C	9	137162431	CGAG	C
NM_001128228.3(TPRN):c.1845AGAGGA[1] (p.Glu620_Glu621del)	inframe_deletion	Likely benign	TPRN	9	140087012	CTCCTCT	C	9	137192560	CTCCTCT	C
NM_001128228.3(TPRN):c.1845_1847del (p.Glu621del)	inframe_deletion	Benign	TPRN	9	140087021	CTCT	C	9	137192569	CTCT	C
NM_001128228.3(TPRN):c.1818GGA[10] (p.Glu621dup)	inframe_insertion	Benign	TPRN	9	140087024	T	TTCC	9	137192572	T	TTCC
NM_001128228.3(TPRN):c.1818GGA[11] (p.Glu620_Glu621dup)	inframe_insertion	Likely benign	TPRN	9	140087024	T	TTCCTCC	9	137192572	T	TTCCTCC
NM_001128228.3(TPRN):c.1818GGA[7] (p.Glu620_Glu621del)	inframe_deletion	Benign	TPRN	9	140087024	TTCCTCC	T	9	137192572	TTCCTCC	T
NM_001128228.3(TPRN):c.1818GGA[8] (p.Glu621del)	inframe_deletion	Benign	TPRN	9	140087024	TTCC	T	9	137192572	TTCC	T
NM_001128228.3(TPRN):c.1824_1827delinsA (p.Glu621del)	inframe_deletion	Likely benign	TPRN	9	140087042	CTCC	T	9	137192590	CTCC	T
NM_001128228.3(TPRN):c.474GCC[3] (p.Pro162_Pro164del)	inframe_deletion	Likely benign	TPRN	9	140094672	GGGCGGCGGC	G	9	137200220	GGGCGGCGGC	G
NM_024757.5(EHMT1):c.300_305del (p.Asp100_Ser101del)	inframe_deletion	Likely benign	EHMT1	9	140611288	GAGACTC	G	9	137716836	GAGACTC	G
NM_024757.5(EHMT1):c.389_397del (p.Pro130_Leu132del)	inframe_deletion	Likely benign	EHMT1	9	140611379	GCCGGCCCTA	G	9	137716927	GCCGGCCCTA	G
NM_024757.5(EHMT1):c.1057_1080dup (p.Asp360_Gly361insSerGluGluLeuGluGluAspAsp)	inframe_insertion	Likely benign	EHMT1	9	140638419	T	TGAGGACGACTCAGAGGAGCTCGAG	9	137743967	T	TGAGGACGACTCAGAGGAGCTCGAG
NM_024757.5(EHMT1):c.3833CCCAGGAGG[3] (p.1278AQE[3])	inframe_insertion	Likely benign	EHMT1	9	140729338	C	CGGCCCAGGA	9	137834886	C	CGGCCCAGGA
NM_000718.4(CACNA1B):c.2663_2668dup (p.Pro888_His889dup)	inframe_insertion	Likely benign	CACNA1B	9	140917856	G	GCCGCAC	9	138023404	G	GCCGCAC
NM_000718.4(CACNA1B):c.2988CACGGAGAAGGAGGC[1] (p.997TEKEA[1])	inframe_deletion	Benign/Likely benign	CACNA1B	9	140918181	ACCACGGAGAAGGAGG	A	9	138023729	ACCACGGAGAAGGAGG	A
NM_177987.3(TUBB8):c.1301_1327del (p.Glu434_Glu442del)	inframe_deletion	Likely benign	TUBB8	10	93004	ACCTCCTCCTCGGCATACTCCTCATCCT	A	10	47064	ACCTCCTCCTCGGCATACTCCTCATCCT	A
NM_001370100.5(ZMYND11):c.1342_1344del (p.Pro448del)	inframe_deletion	Benign	ZMYND11	10	294387	TCAC	T	10	248447	TCAC	T
NM_001002295.2(GATA3):c.373_375dup (p.Gly125dup)	inframe_insertion	Likely benign	GATA3	10	8100397	A	ACGG	10	8058434	A	ACGG
NM_018027.5(FRMD4A):c.2651GCG[6] (p.Gly888dup)	inframe_insertion	Benign/Likely benign	FRMD4A	10	13698923	T	TCGC	10	13656923	T	TCGC
NM_001174096.2(ZEB1):c.102TGA[1] (p.Asp35del)	inframe_deletion	Benign	ZEB1	10	31750006	AGAT	A	10	31461077	AGAT	A
NM_001174096.2(ZEB1):c.3195_3197del (p.Glu1072del)	inframe_deletion	Likely benign	ZEB1	10	31816006	GGAA	G	10	31527078	GGAA	G
NM_001174096.2(ZEB1):c.3198GGA[4] (p.Glu1072del)	inframe_deletion	Benign	ZEB1	10	31816009	AGAG	A	10	31527081	AGAG	A
NM_020975.6(RET):c.44TGC[2] (p.Leu17_Leu19del)	inframe_deletion	Likely benign	RET	10	43572749	TTGCTGCTGC	T	10	43077301	TTGCTGCTGC	T
NM_016204.4(GDF2):c.40_48dup (p.Ser14_Leu16dup)	inframe_insertion	Likely benign	GDF2	10	48416645	C	CCAGCAGGGA	10	47322699	C	CCCCTGCTGT
NM_001384140.1(PCDH15):c.4308GCC[7] (p.Pro1442_Pro1443dup)	inframe_insertion	Benign/Likely benign	PCDH15	10	55587197	A	AGGCGGC	10	53827437	A	AGGCGGC
NM_012330.4(KAT6B):c.3219GGA[3] (p.Glu1076del)	inframe_deletion	Likely benign	KAT6B	10	76781833	AGAG	A	10	75022075	AGAG	A
NM_012330.4(KAT6B):c.3234GGA[2] (p.Glu1089del)	inframe_deletion	Likely benign	KAT6B	10	76781848	CGAG	C	10	75022090	CGAG	C
NM_012330.4(KAT6B):c.3234_3245del (p.Glu1086_Glu1089del)	inframe_deletion	Likely benign	KAT6B	10	76781848	CGAGGAGGAGGAA	C	10	75022090	CGAGGAGGAGGAA	C
NM_012330.4(KAT6B):c.3240GGAAGAAGAGGA[1] (p.Glu1086_Glu1089del)	inframe_deletion	Benign/Likely benign	KAT6B	10	76781851	GGAGGAGGAAGAA	G	10	75022093	GGAGGAGGAAGAA	G
NM_012330.4(KAT6B):c.3240GGAAGAAGAGGA[3] (p.Glu1086_Glu1089dup)	inframe_insertion	Likely benign	KAT6B	10	76781851	G	GGAGGAGGAAGAA	10	75022093	G	GGAGGAGGAAGAA
NM_012330.4(KAT6B):c.3252_3290dup (p.Glu1102_Glu1103insAspGluGluGluGluGluGluGluGluGluGluGluGlu)	inframe_insertion	Likely benign	KAT6B	10	76781851	G	GGAGGAGGAAGAAGAGGAGGAAGAAGAGGAAGAGGATGAA	10	75022093	G	GGAGGAGGAAGAAGAGGAGGAAGAAGAGGAAGAGGATGAA
NM_012330.4(KAT6B):c.3249GGA[1] (p.Glu1089del)	inframe_deletion	Benign/Likely benign	KAT6B	10	76781863	AGAG	A	10	75022105	AGAG	A
NM_012330.4(KAT6B):c.3270_3278del (p.Asp1090_Glu1092del)	inframe_deletion	Likely benign	KAT6B	10	76781878	GGAAGAGGAT	G	10	75022120	GGAAGAGGAT	G
NM_012330.4(KAT6B):c.3282AGA[1] (p.Glu1104del)	inframe_deletion	Likely benign	KAT6B	10	76781896	GGAA	G	10	75022138	GGAA	G
NM_012330.4(KAT6B):c.3289GAA[6] (p.Glu1103_Glu1104del)	inframe_deletion	Benign/Likely benign	KAT6B	10	76781905	GGAAGAA	G	10	75022147	GGAAGAA	G
NM_012330.4(KAT6B):c.3289GAA[9] (p.Glu1104dup)	inframe_insertion	Benign/Likely benign	KAT6B	10	76781905	G	GGAA	10	75022147	G	GGAA
NM_012330.4(KAT6B):c.3923AGG[2] (p.Glu1310del)	inframe_deletion	Likely benign	KAT6B	10	76788503	TGAG	T	10	75028745	TGAG	T
NM_012330.4(KAT6B):c.4062_4064del (p.Glu1368del)	inframe_deletion	Likely benign	KAT6B	10	76788641	GGAA	G	10	75028883	GGAA	G
NM_012330.4(KAT6B):c.4065GGA[3] (p.Glu1367_Glu1368del)	inframe_deletion	Benign/Likely benign	KAT6B	10	76788644	AGAGGAG	A	10	75028886	AGAGGAG	A
NM_012330.4(KAT6B):c.4079AAGAGGAAG[2] (p.Glu1366_Glu1368del)	inframe_deletion	Benign/Likely benign	KAT6B	10	76788659	GGAAGAGGAA	G	10	75028901	GGAAGAGGAA	G
NM_012330.4(KAT6B):c.4092_4094del (p.Glu1368del)	inframe_deletion	Likely benign	KAT6B	10	76788671	AGAG	A	10	75028913	AGAG	A
NM_012330.4(KAT6B):c.4101_4103del (p.Glu1368del)	inframe_deletion	Likely benign	KAT6B	10	76788680	AGAG	A	10	75028922	AGAG	A
NM_012330.4(KAT6B):c.4109AAG[3] (p.Glu1373del)	inframe_deletion	Benign/Likely benign	KAT6B	10	76788689	GGAA	G	10	75028931	GGAA	G
NM_012330.4(KAT6B):c.4109AAG[5] (p.Glu1373dup)	inframe_insertion	Benign/Likely benign	KAT6B	10	76788689	G	GGAA	10	75028931	G	GGAA
NM_001161352.2(KCNMA1):c.156CTC[2] (p.Ser60del)	inframe_deletion	Likely benign	KCNMA1	10	79397236	AGAG	A	10	77637478	AGAG	A
NM_001161352.2(KCNMA1):c.135CTCTTC[1] (p.Ser59_Ser60del)	inframe_deletion	Likely benign	KCNMA1	10	79397254	AGAAGAG	A	10	77637496	AGAAGAG	A
NM_001161352.2(KCNMA1):c.117CTC[6] (p.Ser60del)	inframe_deletion	Benign/Likely benign	KCNMA1	10	79397263	AGAG	A	10	77637505	AGAG	A
NM_001161352.2(KCNMA1):c.117CTC[8] (p.Ser60dup)	inframe_insertion	Benign/Likely benign	KCNMA1	10	79397263	A	AGAG	10	77637505	A	AGAG
NM_020338.4(ZMIZ1):c.389GCTCCATGA[1] (p.130SSM[1])	inframe_deletion	Likely benign	ZMIZ1	10	81037044	CAGCTCCATG	C	10	79277287	CAGCTCCATG	C
NM_145868.2(ANXA11):c.222CCCTGGGGC[1] (p.75PGA[1])	inframe_deletion	Likely benign	ANXA11	10	81929046	AGCCCCAGGG	A	10	80169290	AGCCCCAGGG	A
NM_033100.4(CDHR1):c.2546AGA[2] (p.Lys851del)	inframe_deletion	Likely benign	CDHR1	10	85974342	GAGA	G	10	84214586	GAGA	G
NM_007078.3(LDB3):c.390AGGCACCCC[3] (p.131GTP[3])	inframe_insertion	Likely benign	LDB3	10	88441257	G	GCCCAGGCAC	10	86681500	G	GCCCAGGCAC
NM_007078.3(LDB3):c.1296_1343del (p.Ala434_Pro449del)	inframe_deletion	Benign	LDB3	10	88476134	CCCTACACCCCCTCCCCTGCCCCTGCCTACACCCCCTCCCCTGCCCCTG	C	10	86716377	CCCTACACCCCCTCCCCTGCCCCTGCCTACACCCCCTCCCCTGCCCCTG	C
NM_001195263.2(PDZD7):c.2335CGCAGC[1] (p.773RS[4])	inframe_deletion	Likely benign	PDZD7	10	102770293	TGCTGCGGCTGCG	T	10	101010536	TGCTGCGGCTGCG	T
NM_001195263.2(PDZD7):c.2335CGCAGC[2] (p.773RS[5])	inframe_deletion	Likely benign	PDZD7	10	102770293	TGCTGCG	T	10	101010536	TGCTGCG	T
NM_001195263.2(PDZD7):c.2319_2324del (p.773RS[5])	inframe_deletion	Likely benign	PDZD7	10	102770321	GCGGCTA	G	10	101010564	GCGGCTA	G
NM_000494.4(COL17A1):c.2478_2504del (p.Met829_Ala837del)	inframe_deletion	Benign/Likely benign	COL17A1	10	105803269	TGGAGGTCCTGGGGGTCCCATGGCTCCA	T	10	104043511	TGGAGGTCCTGGGGGTCCCATGGCTCCA	T
NM_004098.4(EMX2):c.161CCG[4] (p.Ala58_Ala59del)	inframe_deletion	Benign/Likely benign	EMX2	10	119302937	GGCCGCC	G	10	117543426	GGCCGCC	G
NM_004098.4(EMX2):c.161CCG[5] (p.Ala59del)	inframe_deletion	Likely benign	EMX2	10	119302937	GGCC	G	10	117543426	GGCC	G
NM_004281.4(BAG3):c.468GGC[4] (p.Ala160dup)	inframe_insertion	Benign/Likely benign	BAG3	10	121429647	A	AGCG	10	119670135	A	AGCG
NM_177400.3(NKX6-2):c.439AAG[2] (p.Lys149del)	inframe_deletion	Benign	NKX6-2	10	134598915	GCTT	G	10	132785411	GCTT	G
NM_001025295.3(IFITM5):c.287_298del (p.Pro96_Leu99del)	inframe_deletion	Benign	IFITM5	11	298601	AGCAGCAGTGGCG	A	11	298601	AGCAGCAGTGGCG	A
NM_001025295.3(IFITM5):c.106_108del (p.His36del)	inframe_deletion	Likely benign	IFITM5	11	299382	AGTG	A	11	299382	AGTG	A
NM_021008.4(DEAF1):c.54_86del (p.Val19_Ala29del)	inframe_deletion	Benign	DEAF1	11	694961	GGCCGCCGCCGCCACAGCGGCCGCGGCCGCCACC	G	11	694961	GGCCGCCGCCGCCACAGCGGCCGCGGCCGCCACC	G
NM_006757.4(TNNT3):c.41_43AAG[2] (p.Glu18del)	inframe_deletion	Likely benign	TNNT3	11	1944792	CGAA	C	11	1923562	CGAA	C
NM_000218.3(KCNQ1):c.160_161insATCGCGCCC (p.Ile54delinsAsnArgAlaLeu)	inframe_indel	Likely benign	KCNQ1	11	2466488	A	AATCGCGCCC	11	2445258	A	AATCGCGCCC
NM_000218.3(KCNQ1):c.169_170insATCGCGCCC (p.Gly57delinsAspArgAlaArg)	inframe_indel	Likely benign	KCNQ1	11	2466497	G	GATCGCGCCC	11	2445267	G	GATCGCGCCC
NM_001122630.2(CDKN1C):c.575_616dup (p.186AP[17])	inframe_insertion	Likely benign	CDKN1C	11	2906070	T	TCCGGGGCCGGGGCCGGGGCGGGGGCCGGGGCCGGGGCCGGGG	11	2884840	T	TCCGGGGCCGGGGCCGGGGCGGGGGCCGGGGCCGGGGCCGGGG
NM_001122630.2(CDKN1C):c.587_616del (p.186_187AP[5])	inframe_deletion	Likely benign	CDKN1C	11	2906070	TCCGGGGCCGGGGCCGGGGCGGGGGCCGGGG	T	11	2884840	TCCGGGGCCGGGGCCGGGGCGGGGGCCGGGG	T
NM_001122630.2(CDKN1C):c.587_616dup (p.186_187AP[15])	inframe_insertion	Likely benign	CDKN1C	11	2906070	T	TCCGGGGCCGGGGCCGGGGCGGGGGCCGGGG	11	2884840	T	TCCGGGGCCGGGGCCGGGGCGGGGGCCGGGG
NM_001122630.2(CDKN1C):c.593_616del (p.186_187AP[6])	inframe_deletion	Benign	CDKN1C	11	2906070	TCCGGGGCCGGGGCCGGGGCGGGGG	T	11	2884840	TCCGGGGCCGGGGCCGGGGCGGGGG	T
NM_001122630.2(CDKN1C):c.593_616dup (p.186_187AP[14])	inframe_insertion	Likely benign	CDKN1C	11	2906070	T	TCCGGGGCCGGGGCCGGGGCGGGGG	11	2884840	T	TCCGGGGCCGGGGCCGGGGCGGGGG
NM_001122630.2(CDKN1C):c.599CCCCGG[1] (p.186AP[8])	inframe_deletion	Likely benign	CDKN1C	11	2906070	TCCGGGGCCGGGG	T	11	2884840	TCCGGGGCCGGGG	T
NM_001122630.2(CDKN1C):c.599CCCCGG[2] (p.186AP[9])	inframe_deletion	Likely benign	CDKN1C	11	2906070	TCCGGGG	T	11	2884840	TCCGGGG	T
NM_001122630.2(CDKN1C):c.599CCCCGG[4] (p.186AP[11])	inframe_insertion	Likely benign	CDKN1C	11	2906070	T	TCCGGGG	11	2884840	T	TCCGGGG
NM_001122630.2(CDKN1C):c.599_616del (p.186AP[7])	inframe_deletion	Likely benign	CDKN1C	11	2906070	TCCGGGGCCGGGGCCGGGG	T	11	2884840	TCCGGGGCCGGGGCCGGGG	T
NM_001122630.2(CDKN1C):c.567_614del (p.186AP[2])	inframe_deletion	Likely benign	CDKN1C	11	2906072	CGGGGCCGGGGCCGGGGCGGGGGCCGGGGCCGGGGCCGGGGCCGGGGCT	C	11	2884842	CGGGGCCGGGGCCGGGGCGGGGGCCGGGGCCGGGGCCGGGGCCGGGGCT	C
NM_001122630.2(CDKN1C):c.597_614del (p.186_187AP[7])	inframe_deletion	Likely benign	CDKN1C	11	2906072	CGGGGCCGGGGCCGGGGCG	C	11	2884842	CGGGGCCGGGGCCGGGGCG	C
NM_001122630.2(CDKN1C):c.597_614dup (p.186AP[13])	inframe_insertion	Likely benign	CDKN1C	11	2906072	C	CGGGGCCGGGGCCGGGGCG	11	2884842	C	CGGGGCCGGGGCCGGGGCG
NM_001122630.2(CDKN1C):c.614_615insCGCCCC (p.186AP[11])	inframe_insertion	Likely benign	CDKN1C	11	2906072	C	CGGGGCG	11	2884842	C	CGGGGCG
NM_001122630.2(CDKN1C):c.567_608del (p.186AP[3])	inframe_deletion	Likely benign	CDKN1C	11	2906078	CGGGGCCGGGGCGGGGGCCGGGGCCGGGGCCGGGGCCGGGGCT	C	11	2884848	CGGGGCCGGGGCGGGGGCCGGGGCCGGGGCCGGGGCCGGGGCT	C
NM_001122630.2(CDKN1C):c.597_608del (p.186_187AP[8])	inframe_deletion	Likely benign	CDKN1C	11	2906078	CGGGGCCGGGGCG	C	11	2884848	CGGGGCCGGGGCG	C
NM_001122630.2(CDKN1C):c.597_602del (p.186_187AP[9])	inframe_deletion	Likely benign	CDKN1C	11	2906084	CGGGGCG	C	11	2884854	CGGGGCG	C
NM_001122630.2(CDKN1C):c.597_602dup (p.186_187AP[11])	inframe_insertion	Likely benign	CDKN1C	11	2906084	C	CGGGGCG	11	2884854	C	CGGGGCG
NM_001122630.2(CDKN1C):c.601_602insAGGCCC (p.Ala200_Pro201insGlnAla)	inframe_insertion	Likely benign	CDKN1C	11	2906085	G	GGGGCCT	11	2884855	G	GGGGCCT
NM_001122630.2(CDKN1C):c.599_600insACCGGC (p.186_187AP[11])	inframe_insertion	Benign/Likely benign	CDKN1C	11	2906087	G	GGCCGGT	11	2884857	G	GGCCGGT
NM_001122630.2(CDKN1C):c.567_596del (p.186_187AP[5])	inframe_deletion	Likely benign	CDKN1C	11	2906090	GGGGGCCGGGGCCGGGGCCGGGGCCGGGGCT	G	11	2884860	GGGGGCCGGGGCCGGGGCCGGGGCCGGGGCT	G
NM_001122630.2(CDKN1C):c.567_596dup (p.186_187AP[15])	inframe_insertion	Likely benign	CDKN1C	11	2906090	G	GGGGGCCGGGGCCGGGGCCGGGGCCGGGGCT	11	2884860	G	GGGGGCCGGGGCCGGGGCCGGGGCCGGGGCT
NM_001122630.2(CDKN1C):c.573GGCCCC[10] (p.186AP[16])	inframe_insertion	Likely benign	CDKN1C	11	2906090	G	GGGGGCCGGGGCCGGGGCCGGGGCCGGGGCCGGGGCC	11	2884860	G	GGGGGCCGGGGCCGGGGCCGGGGCCGGGGCCGGGGCC
NM_001122630.2(CDKN1C):c.573GGCCCC[1] (p.186AP[7])	inframe_deletion	Likely benign	CDKN1C	11	2906090	GGGGGCCGGGGCCGGGGCC	G	11	2884860	GGGGGCCGGGGCCGGGGCC	G
NM_001122630.2(CDKN1C):c.573GGCCCC[3] (p.186AP[9])	inframe_deletion	Benign/Likely benign	CDKN1C	11	2906090	GGGGGCC	G	11	2884860	GGGGGCC	G
NM_001122630.2(CDKN1C):c.573GGCCCC[6] (p.186AP[12])	inframe_insertion	Likely benign	CDKN1C	11	2906090	G	GGGGGCCGGGGCC	11	2884860	G	GGGGGCCGGGGCC
NM_001122630.2(CDKN1C):c.573GGCCCC[7] (p.186AP[13])	inframe_insertion	Likely benign	CDKN1C	11	2906090	G	GGGGGCCGGGGCCGGGGCC	11	2884860	G	GGGGGCCGGGGCCGGGGCC
NM_001122630.2(CDKN1C):c.573GGCCCC[8] (p.186AP[14])	inframe_insertion	Likely benign	CDKN1C	11	2906090	G	GGGGGCCGGGGCCGGGGCCGGGGCC	11	2884860	G	GGGGGCCGGGGCCGGGGCCGGGGCC
NM_001122630.2(CDKN1C):c.573GGCCCC[9] (p.186AP[15])	inframe_insertion	Likely benign	CDKN1C	11	2906090	G	GGGGGCCGGGGCCGGGGCCGGGGCCGGGGCC	11	2884860	G	GGGGGCCGGGGCCGGGGCCGGGGCCGGGGCC
NM_001122630.2(CDKN1C):c.567_590dup (p.186_187AP[14])	inframe_insertion	Likely benign	CDKN1C	11	2906096	C	CGGGGCCGGGGCCGGGGCCGGGGCT	11	2884866	C	CGGGGCCGGGGCCGGGGCCGGGGCT
NM_001122630.2(CDKN1C):c.546_587dup (p.Val184_Pro197dup)	inframe_insertion	Likely benign	CDKN1C	11	2906099	G	GGCCGGGGCCGGGGCCGGGGCTGGGGCCGGGGCCGCGACTGGA	11	2884869	G	GGCCGGGGCCGGGGCCGGGGCTGGGGCCGGGGCCGCGACTGGA
NM_001122630.2(CDKN1C):c.567_584del (p.186_187AP[7])	inframe_deletion	Benign/Likely benign	CDKN1C	11	2906102	CGGGGCCGGGGCCGGGGCT	C	11	2884872	CGGGGCCGGGGCCGGGGCT	C
NM_001122630.2(CDKN1C):c.567_584dup (p.186AP[13])	inframe_insertion	Likely benign	CDKN1C	11	2906102	C	CGGGGCCGGGGCCGGGGCT	11	2884872	C	CGGGGCCGGGGCCGGGGCT
NM_001122630.2(CDKN1C):c.546_581del (p.Val184_Pro195del)	inframe_deletion	Likely benign	CDKN1C	11	2906105	GGCCGGGGCCGGGGCTGGGGCCGGGGCCGCGACTGGA	G	11	2884875	GGCCGGGGCCGGGGCTGGGGCCGGGGCCGCGACTGGA	G
NM_001122630.2(CDKN1C):c.551_580del (p.Val184_Pro193del)	inframe_deletion	Likely benign	CDKN1C	11	2906106	GCCGGGGCCGGGGCTGGGGCCGGGGCCGCGA	G	11	2884876	GCCGGGGCCGGGGCTGGGGCCGGGGCCGCGA	G
NM_001122630.2(CDKN1C):c.546_579delinsCCCA (p.Val184_Pro193del)	inframe_deletion	Likely benign	CDKN1C	11	2906108	CGGGGCCGGGGCTGGGGCCGGGGCCGCGACTGGA	TGGG	11	2884878	CGGGGCCGGGGCTGGGGCCGGGGCCGCGACTGGA	TGGG
NM_001122630.2(CDKN1C):c.567_578del (p.186_187AP[8])	inframe_deletion	Benign/Likely benign	CDKN1C	11	2906108	CGGGGCCGGGGCT	C	11	2884878	CGGGGCCGGGGCT	C
NM_001122630.2(CDKN1C):c.567_578dup (p.186_187AP[12])	inframe_insertion	Benign/Likely benign	CDKN1C	11	2906108	C	CGGGGCCGGGGCT	11	2884878	C	CGGGGCCGGGGCT
NM_001122630.2(CDKN1C):c.578_579insCGCCCCGGCCCC (p.186AP[12])	inframe_insertion	Likely benign	CDKN1C	11	2906108	C	CGGGGCCGGGGCG	11	2884878	C	CGGGGCCGGGGCG
NM_001122630.2(CDKN1C):c.574_575insACCCGG (p.Pro191_Ala192insAspPro)	inframe_insertion	Likely benign	CDKN1C	11	2906112	G	GCCGGGT	11	2884882	G	GCCGGGT
NM_001122630.2(CDKN1C):c.567_572del (p.186_187AP[9])	inframe_deletion	Benign/Likely benign	CDKN1C	11	2906114	CGGGGCT	C	11	2884884	CGGGGCT	C
NM_001122630.2(CDKN1C):c.567_572dup (p.186_187AP[11])	inframe_insertion	Likely benign	CDKN1C	11	2906114	C	CGGGGCT	11	2884884	C	CGGGGCT
NM_001122630.2(CDKN1C):c.553_570dup (p.Ala185_Ala190dup)	inframe_insertion	Likely benign	CDKN1C	11	2906116	G	GGGCTGGGGCCGGGGCCGC	11	2884886	G	GGGCTGGGGCCGGGGCCGC
NM_001122630.2(CDKN1C):c.546_569del (p.Val184_Pro191del)	inframe_deletion	Likely benign	CDKN1C	11	2906117	GGCTGGGGCCGGGGCCGCGACTGGA	G	11	2884887	GGCTGGGGCCGGGGCCGCGACTGGA	G
NM_001122630.2(CDKN1C):c.569_570insTCCAGTCGCGGCCCCGGCCCCGGCCCCGGCCCCGGCCCCGGC (p.186_191AP[3]VAAPAPAPAPAPAP[1])	inframe_insertion	Likely benign	CDKN1C	11	2906117	G	GGCCGGGGCCGGGGCCGGGGCCGGGGCCGGGGCCGCGACTGGA	11	2884887	G	GGCCGGGGCCGGGGCCGGGGCCGGGGCCGGGGCCGCGACTGGA
NM_001122630.2(CDKN1C):c.519_566del (p.Val184_Pro199del)	inframe_deletion	Likely benign	CDKN1C	11	2906120	TGGGGCCGGGGCCGCGACTGGAGCCGGGGCCGGAGCCGGAGCCGGAGCC	T	11	2884890	TGGGGCCGGGGCCGCGACTGGAGCCGGGGCCGGAGCCGGAGCCGGAGCC	T
NM_001122630.2(CDKN1C):c.522_567delinsCCCGGCTCCGGCTCCGGCCCCGGCTCCAGTCGCG (p.186AP[8])	inframe_deletion	Likely benign	CDKN1C	11	2906120	TGGGGCCGGGGCCGCGACTGGAGCCGGGGCCGGAGCCGGAGCCGGA	CGCGACTGGAGCCGGGGCCGGAGCCGGAGCCGGG	11	2884890	TGGGGCCGGGGCCGCGACTGGAGCCGGGGCCGGAGCCGGAGCCGGA	CGCGACTGGAGCCGGGGCCGGAGCCGGAGCCGGG
NM_001122630.2(CDKN1C):c.543_566del (p.Val184_Pro191del)	inframe_deletion	Likely benign	CDKN1C	11	2906120	TGGGGCCGGGGCCGCGACTGGAGCC	T	11	2884890	TGGGGCCGGGGCCGCGACTGGAGCC	T
NM_001122630.2(CDKN1C):c.555GGCCCC[3] (p.186AP[11])	inframe_insertion	Likely benign	CDKN1C	11	2906120	T	TGGGGCC	11	2884890	T	TGGGGCC
NM_001122630.2(CDKN1C):c.555_566del (p.186AP[8])	inframe_deletion	Likely benign	CDKN1C	11	2906120	TGGGGCCGGGGCC	T	11	2884890	TGGGGCCGGGGCC	T
NM_001122630.2(CDKN1C):c.566_567insGGCCCCGGCTCCGGCTCCGGCCCCGGCTCCAGTCGCGGCCCCGGCCCC (p.Val184_Pro199dup)	inframe_insertion	Likely benign	CDKN1C	11	2906120	T	TGGGGCCGGGGCCGCGACTGGAGCCGGGGCCGGAGCCGGAGCCGGGGCC	11	2884890	T	TGGGGCCGGGGCCGCGACTGGAGCCGGGGCCGGAGCCGGAGCCGGGGCC
NM_001122630.2(CDKN1C):c.534_563del (p.Val184_Pro193del)	inframe_deletion	Likely benign	CDKN1C	11	2906123	GGCCGGGGCCGCGACTGGAGCCGGGGCCGGA	G	11	2884893	GGCCGGGGCCGCGACTGGAGCCGGGGCCGGA	G
NM_001122630.2(CDKN1C):c.534_563dup (p.Val184_Pro193dup)	inframe_insertion	Likely benign	CDKN1C	11	2906123	G	GGCCGGGGCCGCGACTGGAGCCGGGGCCGGA	11	2884893	G	GGCCGGGGCCGCGACTGGAGCCGGGGCCGGA
NM_001122630.2(CDKN1C):c.546_563del (p.Val184_Pro189del)	inframe_deletion	Likely benign	CDKN1C	11	2906123	GGCCGGGGCCGCGACTGGA	G	11	2884893	GGCCGGGGCCGCGACTGGA	G
NM_001122630.2(CDKN1C):c.546_563dup (p.Val184_Pro189dup)	inframe_insertion	Likely benign	CDKN1C	11	2906123	G	GGCCGGGGCCGCGACTGGA	11	2884893	G	GGCCGGGGCCGCGACTGGA
NM_001122630.2(CDKN1C):c.560_561insAGCCCC (p.186AP[11])	inframe_insertion	Likely benign	CDKN1C	11	2906126	C	CGGGGCT	11	2884896	C	CGGGGCT
NM_001122630.2(CDKN1C):c.534_557del (p.Val184_Pro191del)	inframe_deletion	Likely benign	CDKN1C	11	2906129	GGCCGCGACTGGAGCCGGGGCCGGA	G	11	2884899	GGCCGCGACTGGAGCCGGGGCCGGA	G
NM_001122630.2(CDKN1C):c.546_557del (p.Val184_Pro187del)	inframe_deletion	Likely benign	CDKN1C	11	2906129	GGCCGCGACTGGA	G	11	2884899	GGCCGCGACTGGA	G
NM_001122630.2(CDKN1C):c.556_557insTCGCGGTCCTGGCCCCGG (p.Ala185_Ala186insValAlaValLeuAlaPro)	inframe_insertion	Likely benign	CDKN1C	11	2906130	G	GCCGGGGCCAGGACCGCGA	11	2884900	G	GCCGGGGCCAGGACCGCGA
NM_001122630.2(CDKN1C):c.525_548dup (p.168_169AP[12])	inframe_insertion	Likely benign	CDKN1C	11	2906138	T	TGGAGCCGGGGCCGGAGCCGGAGCC	11	2884908	T	TGGAGCCGGGGCCGGAGCCGGAGCC
NM_001122630.2(CDKN1C):c.531_548del (p.168_169AP[5])	inframe_deletion	Likely benign	CDKN1C	11	2906138	TGGAGCCGGGGCCGGAGCC	T	11	2884908	TGGAGCCGGGGCCGGAGCC	T
NM_001122630.2(CDKN1C):c.531_548dup (p.168_169AP[11])	inframe_insertion	Likely benign	CDKN1C	11	2906138	T	TGGAGCCGGGGCCGGAGCC	11	2884908	T	TGGAGCCGGGGCCGGAGCC
NM_001122630.2(CDKN1C):c.537_548del (p.168AP[6])	inframe_deletion	Likely benign	CDKN1C	11	2906138	TGGAGCCGGGGCC	T	11	2884908	TGGAGCCGGGGCC	T
NM_001122630.2(CDKN1C):c.537_548dup (p.168_169AP[10])	inframe_insertion	Likely benign	CDKN1C	11	2906138	T	TGGAGCCGGGGCC	11	2884908	T	TGGAGCCGGGGCC
NM_001122630.2(CDKN1C):c.516_545del (p.168AP[3])	inframe_deletion	Likely benign	CDKN1C	11	2906141	AGCCGGGGCCGGAGCCGGAGCCGGAGCCGGG	A	11	2884911	AGCCGGGGCCGGAGCCGGAGCCGGAGCCGGG	A
NM_001122630.2(CDKN1C):c.545_546insCCCGGCCCCGGCTCCGGCTCCGGCCCCGGC (p.Pro183_Val184insAlaProAlaProAlaProAlaProAlaPro)	inframe_insertion	Likely benign	CDKN1C	11	2906141	A	AGCCGGGGCCGGAGCCGGAGCCGGGGCCGGG	11	2884911	A	AGCCGGGGCCGGAGCCGGAGCCGGGGCCGGG
NM_001122630.2(CDKN1C):c.522TCCGGC[1] (p.168AP[6])	inframe_deletion	Likely benign	CDKN1C	11	2906147	GGCCGGAGCCGGA	G	11	2884917	GGCCGGAGCCGGA	G
NM_001122630.2(CDKN1C):c.522TCCGGC[4] (p.168AP[9])	inframe_insertion	Likely benign	CDKN1C	11	2906147	G	GGCCGGA	11	2884917	G	GGCCGGA
NM_001122630.2(CDKN1C):c.522TCCGGC[5] (p.168AP[10])	inframe_insertion	Likely benign	CDKN1C	11	2906147	G	GGCCGGAGCCGGA	11	2884917	G	GGCCGGAGCCGGA
NM_001122630.2(CDKN1C):c.522TCCGGC[6] (p.168AP[11])	inframe_insertion	Likely benign	CDKN1C	11	2906147	G	GGCCGGAGCCGGAGCCGGA	11	2884917	G	GGCCGGAGCCGGAGCCGGA
NM_001122630.2(CDKN1C):c.522_539del (p.168AP[5])	inframe_deletion	Likely benign	CDKN1C	11	2906147	GGCCGGAGCCGGAGCCGGA	G	11	2884917	GGCCGGAGCCGGAGCCGGA	G
NM_001122630.2(CDKN1C):c.539_540insTCCGTC (p.Pro181_Ala182insSerPro)	inframe_insertion	Likely benign	CDKN1C	11	2906147	G	GGACGGA	11	2884917	G	GGACGGA
NM_001122630.2(CDKN1C):c.536_537insAGTCGC (p.Pro179_Ala180insValAla)	inframe_insertion	Likely benign	CDKN1C	11	2906150	C	CGCGACT	11	2884920	C	CGCGACT
NM_001122630.2(CDKN1C):c.510_533del (p.168_169AP[4])	inframe_deletion	Likely benign	CDKN1C	11	2906153	AGCCGGAGCCGGAGCCGGGGCCGGG	A	11	2884923	AGCCGGAGCCGGAGCCGGGGCCGGG	A
NM_001122630.2(CDKN1C):c.510_533dup (p.168_169AP[12])	inframe_insertion	Likely benign	CDKN1C	11	2906153	A	AGCCGGAGCCGGAGCCGGGGCCGGG	11	2884923	A	AGCCGGAGCCGGAGCCGGGGCCGGG
NM_001122630.2(CDKN1C):c.516_533del (p.168AP[5])	inframe_deletion	Likely benign	CDKN1C	11	2906153	AGCCGGAGCCGGAGCCGGG	A	11	2884923	AGCCGGAGCCGGAGCCGGG	A
NM_001122630.2(CDKN1C):c.504_527del (p.168AP[4])	inframe_deletion	Likely benign	CDKN1C	11	2906159	AGCCGGAGCCGGGGCCGGGGCCGGG	A	11	2884929	AGCCGGAGCCGGGGCCGGGGCCGGG	A
NM_001122630.2(CDKN1C):c.510_527del (p.168_169AP[5])	inframe_deletion	Likely benign	CDKN1C	11	2906159	AGCCGGAGCCGGGGCCGGG	A	11	2884929	AGCCGGAGCCGGGGCCGGG	A
NM_001122630.2(CDKN1C):c.516_527del (p.168_169AP[6])	inframe_deletion	Likely benign	CDKN1C	11	2906159	AGCCGGAGCCGGG	A	11	2884929	AGCCGGAGCCGGG	A
NM_001122630.2(CDKN1C):c.527_528insCCCGGC (p.168_169AP[9])	inframe_insertion	Likely benign	CDKN1C	11	2906159	A	AGCCGGG	11	2884929	A	AGCCGGG
NM_001122630.2(CDKN1C):c.527_528insCCCGGCCCCGGC (p.168_169AP[10])	inframe_insertion	Likely benign	CDKN1C	11	2906159	A	AGCCGGGGCCGGG	11	2884929	A	AGCCGGGGCCGGG
NM_001122630.2(CDKN1C):c.528CCCGGC[3] (p.168AP[11])	inframe_insertion	Likely benign	CDKN1C	11	2906159	A	AGCCGGGGCCGGGGCCGGG	11	2884929	A	AGCCGGGGCCGGGGCCGGG
NM_001122630.2(CDKN1C):c.504CCCGGC[1] (p.168AP[6])	inframe_deletion	Likely benign	CDKN1C	11	2906165	AGCCGGGGCCGGG	A	11	2884935	AGCCGGGGCCGGG	A
NM_001122630.2(CDKN1C):c.504CCCGGC[2] (p.168AP[7])	inframe_deletion	Benign/Likely benign	CDKN1C	11	2906165	AGCCGGG	A	11	2884935	AGCCGGG	A
NM_001122630.2(CDKN1C):c.504CCCGGC[5] (p.168AP[10])	inframe_insertion	Likely benign	CDKN1C	11	2906165	A	AGCCGGGGCCGGG	11	2884935	A	AGCCGGGGCCGGG
NM_001122630.2(CDKN1C):c.504_521del (p.168_169AP[5])	inframe_deletion	Likely benign	CDKN1C	11	2906165	AGCCGGGGCCGGGGCCGGG	A	11	2884935	AGCCGGGGCCGGGGCCGGG	A
NM_001122630.2(CDKN1C):c.521_522insCCCGGCTCCGGC (p.168_169AP[10])	inframe_insertion	Likely benign	CDKN1C	11	2906165	A	AGCCGGAGCCGGG	11	2884935	A	AGCCGGAGCCGGG
NM_001122630.2(CDKN1C):c.516TCCGGC[3] (p.168AP[11])	inframe_insertion	Likely benign	CDKN1C	11	2906171	G	GGCCGGAGCCGGAGCCGGA	11	2884941	G	GGCCGGAGCCGGAGCCGGA
NM_001122630.2(CDKN1C):c.500_511del (p.Leu167_Ala170del)	inframe_deletion	Likely benign	CDKN1C	11	2906175	GGGGCCGGGGCCA	G	11	2884945	GGGGCCGGGGCCA	G
NM_001122630.2(CDKN1C):c.485_508dup (p.Val162_Pro169dup)	inframe_insertion	Likely benign	CDKN1C	11	2906178	G	GCCGGGGCCAGGACCGCGACCGCGA	11	2884948	G	GCCGGGGCCAGGACCGCGACCGCGA
NM_001122630.2(CDKN1C):c.505_506insGGGCCC (p.Ala168_Pro169insArgAla)	inframe_insertion	Likely benign	CDKN1C	11	2906181	G	GGGGCCC	11	2884951	G	GGGGCCC
NM_001122630.2(CDKN1C):c.487GCGGTC[1] (p.163AV[1])	inframe_deletion	Likely benign	CDKN1C	11	2906188	GGACCGC	G	11	2884958	GGACCGC	G
NM_001122630.2(CDKN1C):c.467_496del (p.Ala156_Ala165del)	inframe_deletion	Likely benign	CDKN1C	11	2906190	ACCGCGACCGCGACCGGAGCCGCGACCGGAG	A	11	2884960	ACCGCGACCGCGACCGGAGCCGCGACCGGAG	A
NM_001122630.2(CDKN1C):c.479_496del (p.Ala160_Ala165del)	inframe_deletion	Likely benign	CDKN1C	11	2906190	ACCGCGACCGCGACCGGAG	A	11	2884960	ACCGCGACCGCGACCGGAG	A
NM_001122630.2(CDKN1C):c.455CTCCGGTCGCGG[1] (p.152APVA[1])	inframe_deletion	Likely benign	CDKN1C	11	2906196	ACCGCGACCGGAGCCGCGACCGGAG	A	11	2884966	ACCGCGACCGGAGCCGCGACCGGAG	A
NM_001122630.2(CDKN1C):c.455CTCCGGTCGCGG[4] (p.152APVA[4])	inframe_insertion	Likely benign	CDKN1C	11	2906196	A	ACCGCGACCGGAG	11	2884966	A	ACCGCGACCGGAG
NM_001122630.2(CDKN1C):c.490_491insCTCCGG (p.Ala163_Val164insAlaPro)	inframe_insertion	Likely benign	CDKN1C	11	2906196	A	ACCGGAG	11	2884966	A	ACCGGAG
NM_001122630.2(CDKN1C):c.449_484del (p.Ala150_Pro161del)	inframe_deletion	Likely benign	CDKN1C	11	2906202	ACCGGAGCCGCGACCGGAGCCGCGACCGGAGCCGGAG	A	11	2884972	ACCGGAGCCGCGACCGGAGCCGCGACCGGAGCCGGAG	A
NM_001122630.2(CDKN1C):c.479_484del (p.Ala160_Pro161del)	inframe_deletion	Likely benign	CDKN1C	11	2906202	ACCGGAG	A	11	2884972	ACCGGAG	A
NM_001122630.2(CDKN1C):c.473_478del (p.Val158_Ala159del)	inframe_deletion	Likely benign	CDKN1C	11	2906208	GCCGCGA	G	11	2884978	GCCGCGA	G
NM_001122630.2(CDKN1C):c.444_467del (p.Ala150_Pro157del)	inframe_deletion	Likely benign	CDKN1C	11	2906219	AGCCGCGACCGGAGCCGGAGCCGGG	A	11	2884989	AGCCGCGACCGGAGCCGGAGCCGGG	A
NM_001122630.2(CDKN1C):c.461_466del (p.Val154_Ala155del)	inframe_deletion	Likely benign	CDKN1C	11	2906220	GCCGCGA	G	11	2884990	GCCGCGA	G
NM_001122630.2(CDKN1C):c.435_464del (p.Ala148_Pro157del)	inframe_deletion	Likely benign	CDKN1C	11	2906222	CGCGACCGGAGCCGGAGCCGGGGCCGGGGCT	C	11	2884992	CGCGACCGGAGCCGGAGCCGGGGCCGGGGCT	C
NM_001122630.2(CDKN1C):c.464_465insAGCTCCGGTCGC (p.152APVA[4])	inframe_insertion	Likely benign	CDKN1C	11	2906222	C	CGCGACCGGAGCT	11	2884992	C	CGCGACCGGAGCT
NM_001122630.2(CDKN1C):c.443_460del (p.144AP[2])	inframe_deletion	Likely benign	CDKN1C	11	2906226	ACCGGAGCCGGAGCCGGGG	A	11	2884996	ACCGGAGCCGGAGCCGGGG	A
NM_001122630.2(CDKN1C):c.449CTCCGG[1] (p.144AP[4])	inframe_deletion	Likely benign	CDKN1C	11	2906226	ACCGGAG	A	11	2884996	ACCGGAG	A
NM_001122630.2(CDKN1C):c.444_455del (p.144AP[3])	inframe_deletion	Likely benign	CDKN1C	11	2906231	AGCCGGAGCCGGG	A	11	2885001	AGCCGGAGCCGGG	A
NM_001122630.2(CDKN1C):c.435_452del (p.144AP[2])	inframe_deletion	Likely benign	CDKN1C	11	2906234	CGGAGCCGGGGCCGGGGCT	C	11	2885004	CGGAGCCGGGGCCGGGGCT	C
NM_001122630.2(CDKN1C):c.435_452dup (p.144AP[8])	inframe_insertion	Likely benign	CDKN1C	11	2906234	C	CGGAGCCGGGGCCGGGGCT	11	2885004	C	CGGAGCCGGGGCCGGGGCT
NM_001122630.2(CDKN1C):c.438CCCGGC[1] (p.144AP[4])	inframe_deletion	Likely benign	CDKN1C	11	2906237	AGCCGGG	A	11	2885007	AGCCGGG	A
NM_001122630.2(CDKN1C):c.438CCCGGC[3] (p.144AP[6])	inframe_insertion	Likely benign	CDKN1C	11	2906237	A	AGCCGGG	11	2885007	A	AGCCGGG
NM_001122630.2(CDKN1C):c.438_449del (p.144_145AP[3])	inframe_deletion	Likely benign	CDKN1C	11	2906237	AGCCGGGGCCGGG	A	11	2885007	AGCCGGGGCCGGG	A
NM_001122630.2(CDKN1C):c.435_440del (p.144AP[4])	inframe_deletion	Likely benign	CDKN1C	11	2906246	CGGGGCT	C	11	2885016	CGGGGCT	C
NM_001122630.2(CDKN1C):c.432_437del (p.144AP[4])	inframe_deletion	Likely benign	CDKN1C	11	2906249	GGCTGGA	G	11	2885019	GGCTGGA	G
NM_001122630.2(CDKN1C):c.419_436dup (p.Val140_Pro145dup)	inframe_insertion	Likely benign	CDKN1C	11	2906250	G	GCTGGAGCCAGGACCGGGA	11	2885020	G	GCTGGAGCCAGGACCGGGA
NM_001122630.2(CDKN1C):c.414_431del (p.Val140_Pro145del)	inframe_deletion	Likely benign	CDKN1C	11	2906255	AGCCAGGACCGGGACTGGG	A	11	2885025	AGCCAGGACCGGGACTGGG	A
NM_000543.5(SMPD1):c.106_107insCGCTGGCGCTGG (p.Leu35_Val36insAlaLeuAlaLeu)	inframe_insertion	Benign	SMPD1	11	6411930	C	CCTGGCGCTGGCG	11	6390700	C	CCTGGCGCTGGCG
NM_000543.5(SMPD1):c.107_124del (p.Val36_Leu41del)	inframe_deletion	Benign	SMPD1	11	6411930	CCTGGTGCTGGCGCTGGCG	C	11	6390700	CCTGGTGCTGGCGCTGGCG	C
NM_000543.5(SMPD1):c.107_130del (p.Val36_Leu43del)	inframe_deletion	Likely benign	SMPD1	11	6411930	CCTGGTGCTGGCGCTGGCGCTGGCG	C	11	6390700	CCTGGTGCTGGCGCTGGCGCTGGCG	C
NM_000543.5(SMPD1):c.108_109insGCG (p.Val36_Leu37insAla)	inframe_insertion	Benign/Likely benign	SMPD1	11	6411935	T	TGGC	11	6390705	T	TGGC
NM_003737.4(DCHS1):c.76CTG[7] (p.Leu33del)	inframe_deletion	Benign/Likely benign	DCHS1	11	6662745	CCAG	C	11	6641514	CCAG	C
NM_031418.4(ANO3):c.2897AAC[2] (p.Gln968del)	inframe_deletion	Likely benign	ANO3	11	26681940	GCAA	G	11	26660393	GCAA	G
NM_001312909.2(FAM111A):c.1035AGT[1] (p.Val347del)	inframe_deletion	Likely benign	FAM111A	11	58920175	AAGT	A	11	59152702	AAGT	A
NM_005142.3(CBLIF):c.432GAA[1] (p.Lys145del)	inframe_deletion	Likely benign	CBLIF	11	59609989	GTTC	G	11	59842516	GTTC	G
NM_144585.4(SLC22A12):c.1607_1624dup (p.Lys536_Gly541dup)	inframe_insertion	Likely benign	SLC22A12	11	64368966	A	AAAGAAGGCAACACATGGC	11	64601494	A	AAAGAAGGCAACACATGGC
NM_001130144.3(LTBP3):c.76CTG[9] (p.Leu35del)	inframe_deletion	Benign/Likely benign	LTBP3	11	65325325	CCAG	C	11	65557854	CCAG	C
NM_032193.4(RNASEH2C):c.265AAG[1] (p.Lys90del)	inframe_deletion	Benign/Likely benign	RNASEH2C	11	65487790	CCTT	C	11	65720319	CCTT	C
NM_018026.4(PACS1):c.110_133del (p.Gln37_Gln44del)	inframe_deletion	Likely benign	PACS1	11	65838052	CGCCGCCGCAGCAGCAGCAGCAGCA	C	11	66070581	CGCCGCCGCAGCAGCAGCAGCAGCA	C
NM_018026.4(PACS1):c.110_133dup (p.Gln37_Gln44dup)	inframe_insertion	Benign/Likely benign	PACS1	11	65838052	C	CGCCGCCGCAGCAGCAGCAGCAGCA	11	66070581	C	CGCCGCCGCAGCAGCAGCAGCAGCA
NM_018026.4(PACS1):c.104AGC[7] (p.Gln40_Pro41insGln)	inframe_insertion	Benign	PACS1	11	65838058	C	CGCA	11	66070587	C	CGCA
NM_018026.4(PACS1):c.124_135del (p.Pro42_Pro45del)	inframe_deletion	Likely benign	PACS1	11	65838070	AGCAGCAGCCGCC	A	11	66070599	AGCAGCAGCCGCC	A
NM_018026.4(PACS1):c.246_251del (p.Gly83_Ser84del)	inframe_deletion	Benign	PACS1	11	65838199	CCTCGGG	C	11	66070728	CCTCGGG	C
NM_017635.5(KMT5B):c.2523TGA[2] (p.Asp844del)	inframe_deletion	Benign	KMT5B	11	67925281	GTCA	G	11	68157814	GTCA	G
NM_017635.5(KMT5B):c.2508_2510del (p.Glu838del)	inframe_deletion	Likely benign	KMT5B	11	67925302	CTCT	C	11	68157835	CTCT	C
NM_017635.5(KMT5B):c.1723_1725del (p.Ser575del)	inframe_deletion	Benign	KMT5B	11	67926087	CACT	C	11	68158620	CACT	C
NM_002335.4(LRP5):c.34CTG[6] (p.Leu18_Leu20del)	inframe_deletion	Benign/Likely benign	LRP5	11	68080214	CGCTGCTGCT	C	11	68312746	CGCTGCTGCT	C
NM_002335.4(LRP5):c.34CTG[8] (p.Leu20del)	inframe_deletion	Benign/Likely benign	LRP5	11	68080214	CGCT	C	11	68312746	CGCT	C
NM_002335.4(LRP5):c.42_43insTTG (p.Leu20dup)	inframe_insertion	Likely benign	LRP5	11	68080222	C	CTGT	11	68312754	C	CTGT
NM_012309.5(SHANK2):c.4161_4166dup (p.Leu1387_Pro1388dup)	inframe_insertion	Benign/Likely benign	SHANK2	11	70332231	G	GAATGGC	11	70486126	G	GAATGGC
NM_001286577.2(C2CD3):c.6323_6325dup (p.Glu2108dup)	inframe_insertion	Benign	C2CD3	11	73744879	C	CCTT	11	74033834	C	CCTT
NM_000260.4(MYO7A):c.6614_6634dup (p.Met2205_Ser2211dup)	inframe_insertion	Benign/Likely benign	MYO7A	11	76925703	G	GCCATGAGCAAACAGCGGGGCT	11	77214658	G	GCCATGAGCAAACAGCGGGGCT
NM_002576.5(PAK1):c.533ATG[7] (p.Asp183_Ala184insAsp)	inframe_insertion	Likely benign	PAK1	11	77069989	G	GCAT	11	77358944	G	GCAT
NM_004621.6(TRPC6):c.253_264dup (p.Ala85_Phe88dup)	inframe_insertion	Likely benign	TRPC6	11	101375435	T	TAAACATGTATGC	11	101504704	T	TAAACATGTATGC
NM_000051.4(ATM):c.1245_1246insTTTTTT (p.Ile415_Ala416insPhePhe)	inframe_insertion	Likely benign	ATM	11	108121435	A	ATTTTTT	11	108250708	A	ATTTTTT
NM_001197104.2(KMT2A):c.188CGG[4] (p.Ala67del)	inframe_deletion	Likely benign	KMT2A	11	118307413	CGCG	C	11	118436698	CGCG	C
NM_001197104.2(KMT2A):c.975_977del (p.Lys326del)	inframe_deletion	Likely benign	KMT2A	11	118342847	GAAA	G	11	118472132	GAAA	G
NM_001197104.2(KMT2A):c.7021ACA[1] (p.Thr2342del)	inframe_deletion	Likely benign	KMT2A	11	118373627	CACA	C	11	118502912	CACA	C
NM_005188.4(CBL):c.107ACC[6] (p.His42del)	inframe_deletion	Benign/Likely benign	CBL	11	119077232	GCAC	G	11	119206522	GCAC	G
NM_005188.4(CBL):c.107ACC[8] (p.His42dup)	inframe_insertion	Benign/Likely benign	CBL	11	119077232	G	GCAC	11	119206522	G	GCAC
NM_005188.4(CBL):c.1365TGA[7] (p.Asp460dup)	inframe_insertion	Benign/Likely benign	CBL	11	119149355	T	TATG	11	119278645	T	TATG
NM_001278431.2(C1QTNF5):c.63CAA[1] (p.Asn22del)	inframe_deletion	Likely benign	C1QTNF5	11	119211039	CTTG	C	11	119340329	CTTG	C
NM_002855.5(NECTIN1):c.1310AGG[10] (p.Glu443_Glu444dup)	inframe_insertion	Benign	NECTIN1	11	119535677	C	CCCTCCT	11	119664967	C	CCCTCCT
NM_002855.5(NECTIN1):c.1310AGG[7] (p.Glu444del)	inframe_deletion	Benign	NECTIN1	11	119535677	CCCT	C	11	119664967	CCCT	C
NM_018979.4(WNK1):c.4605_4607del (p.Ser1536del)	inframe_deletion	Benign/Likely benign	WNK1	12	994572	TAGC	T	12	885406	TAGC	T
NM_018979.4(WNK1):c.5542_5550del (p.Thr1848_Ser1850del)	inframe_deletion	Benign/Likely benign	WNK1	12	1003757	GCAACTAGTT	G	12	894591	GCAACTAGTT	G
NM_172364.5(CACNA2D4):c.3147CCT[5] (p.Leu1053dup)	inframe_insertion	Likely benign	CACNA2D4	12	1904901	C	CAGG	12	1795735	C	CAGG
NM_000719.7(CACNA1C):c.5862_5873del (p.Pro1956_Pro1959del)	inframe_deletion	Likely benign	CACNA1C	12	2797684	TGCCACCCCACCA	T	12	2688518	TGCCACCCCACCA	T
NM_001273.5(CHD4):c.418GAT[4] (p.Asp144del)	inframe_deletion	Likely benign	CHD4	12	6711131	AATC	A	12	6601965	AATC	A
NM_001940.4(ATN1):c.1464GCA[20] (p.Gln498_Gln502dup)	inframe_insertion	Benign	ATN1	12	7045891	A	ACAGCAGCAGCAGCAG	12	6936728	A	ACAGCAGCAGCAGCAG
NM_001940.4(ATN1):c.1464GCA[21] (p.Gln497_Gln502dup)	inframe_insertion	Benign/Likely benign	ATN1	12	7045891	A	ACAGCAGCAGCAGCAGCAG	12	6936728	A	ACAGCAGCAGCAGCAGCAG
NM_001940.4(ATN1):c.1464GCA[6] (p.Gln494_Gln502del)	inframe_deletion	Likely benign	ATN1	12	7045891	ACAGCAGCAGCAGCAGCAGCAGCAGCAG	A	12	6936728	ACAGCAGCAGCAGCAGCAGCAGCAGCAG	A
NM_001940.4(ATN1):c.1464GCA[7] (p.Gln495_Gln502del)	inframe_deletion	Benign	ATN1	12	7045891	ACAGCAGCAGCAGCAGCAGCAGCAG	A	12	6936728	ACAGCAGCAGCAGCAGCAGCAGCAG	A
NM_001940.4(ATN1):c.1471_1472insCAGCAG (p.Gln491delinsProAlaGlu)	inframe_indel	Likely benign	ATN1	12	7045901	C	CCAGCAG	12	6936738	C	CCAGCAG
NM_001940.4(ATN1):c.1508_1509insGCAGCATCA (p.Gln502_His503insGlnGlnHis)	inframe_insertion	Likely benign	ATN1	12	7045936	G	GCAGCAGCAT	12	6936773	G	GCAGCAGCAT
NM_004985.5(KRAS):c.535AAG[1] (p.Lys180del)	inframe_deletion	Likely benign	KRAS	12	25362755	ACTT	A	12	25209821	ACTT	A
NM_004985.5(KRAS):c.528GAA[1] (p.Lys180del)	inframe_deletion	Benign	KRAS	12	25362762	TTTC	T	12	25209828	TTTC	T
NM_001173464.2(KIF21A):c.1845GGA[5] (p.Glu621del)	inframe_deletion	Likely benign	KIF21A	12	39735365	TTCC	T	12	39341563	TTCC	T
NM_003482.4(KMT2D):c.11844_11852del (p.Gln3952_Gln3954del)	inframe_deletion	Likely benign	KMT2D	12	49426635	CTGCTGTTGA	C	12	49032852	CTGCTGTTGA	C
NM_003482.4(KMT2D):c.11847_11849del (p.Gln3954del)	inframe_deletion	Likely benign	KMT2D	12	49426638	CTGT	C	12	49032855	CTGT	C
NM_003482.4(KMT2D):c.11723AGCAAC[3] (p.Gln3910_Gln3911dup)	inframe_insertion	Likely benign	KMT2D	12	49426753	A	AGTTGCT	12	49032970	A	AGTTGCT
NM_003482.4(KMT2D):c.11214_11237del (p.Gln3738_Gln3745del)	inframe_deletion	Likely benign	KMT2D	12	49427250	GTGCTGCTGCTGCTGTTGCTGCTGC	G	12	49033467	GTGCTGCTGCTGCTGTTGCTGCTGC	G
NM_003482.4(KMT2D):c.11226GCA[5] (p.Gln3745dup)	inframe_insertion	Likely benign	KMT2D	12	49427250	G	GTGC	12	49033467	G	GTGC
NM_003482.4(KMT2D):c.11202GCA[8] (p.Gln3745dup)	inframe_insertion	Benign/Likely benign	KMT2D	12	49427265	T	TTGC	12	49033482	T	TTGC
NM_003482.4(KMT2D):c.11151_11153dup (p.Glu3718dup)	inframe_insertion	Likely benign	KMT2D	12	49427334	T	TTCC	12	49033551	T	TTCC
NM_003482.4(KMT2D):c.10812_10832dup (p.Gln3606_Gln3612dup)	inframe_insertion	Benign/Likely benign	KMT2D	12	49427655	T	TTGCTGTTGTTGCTGCTGCTGC	12	49033872	T	TTGCTGTTGTTGCTGCTGCTGC
NM_003482.4(KMT2D):c.10824ACA[1] (p.Gln3612del)	inframe_deletion	Likely benign	KMT2D	12	49427658	CTGT	C	12	49033875	CTGT	C
NM_003482.4(KMT2D):c.10809GCA[4] (p.Gln3612del)	inframe_deletion	Likely benign	KMT2D	12	49427664	TTGC	T	12	49033881	TTGC	T
NM_003482.4(KMT2D):c.10794GCA[2] (p.Gln3612del)	inframe_deletion	Likely benign	KMT2D	12	49427685	TTGC	T	12	49033902	TTGC	T
NM_003482.4(KMT2D):c.2305_2331del (p.His769_Pro777del)	inframe_deletion	Likely benign	KMT2D	12	49445134	ATGGCTCCTCAGGCTGGGGGGACAGGTG	A	12	49051351	ATGGCTCCTCAGGCTGGGGGGACAGGTG	A
NM_003482.4(KMT2D):c.2259_2285del (p.746RPEEPHLSP[1])	inframe_deletion	Likely benign	KMT2D	12	49445180	AGATAGGTGTGGCTCCTCAGGCCGGGGG	A	12	49051397	AGATAGGTGTGGCTCCTCAGGCCGGGGG	A
NM_003482.4(KMT2D):c.2250_2276del (p.746RPEEPHLSP[1])	inframe_deletion	Benign/Likely benign	KMT2D	12	49445189	TGGCTCCTCAGGCCGGGGGGACAGGTGC	T	12	49051406	TGGCTCCTCAGGCCGGGGGGACAGGTGC	T
NM_003482.4(KMT2D):c.2088_2114del (p.Thr698_Pro706del)	inframe_deletion	Benign/Likely benign	KMT2D	12	49445351	TGAGTCCTCAGGTGGTGGGGATGTGGGG	T	12	49051568	TGAGTCCTCAGGTGGTGGGGATGTGGGG	T
NM_003482.4(KMT2D):c.1911_1937del (p.Glu641_Glu649del)	inframe_deletion	Likely benign	KMT2D	12	49445528	GGGGGACATAGGTGATTCTTCAGGTGGT	G	12	49051745	GGGGGACATAGGTGATTCTTCAGGTGGT	G
NM_005276.4(GPD1):c.237_239del (p.Val80del)	inframe_deletion	Likely benign	GPD1	12	50499345	TGTG	T	12	50105562	TGTG	T
NM_002282.3(KRT83):c.328GAG[1] (p.Glu111del)	inframe_deletion	Likely benign	KRT83	12	52714786	TCTC	T	12	52321002	TCTC	T
NM_000424.4(KRT5):c.1550_1573del (p.509GGGL[2])	inframe_deletion	Likely benign	KRT5	12	52908925	GCAAGACCTCCACCGAGGCCGCCGC	G	12	52515141	GCAAGACCTCCACCGAGGCCGCCGC	G
NM_000423.3(KRT2):c.311_312insCGGCAGCGGCTTTGGAGG (p.Gly103_Phe108dup)	inframe_insertion	Benign	KRT2	12	53045615	A	ACCTCCAAAGCCGCTGCCG	12	52651831	A	ACCTCCAAAGCCGCTGCCG
NM_006121.4(KRT1):c.1574_1600del (p.Tyr525_Gly533del)	inframe_deletion	Benign	KRT1	12	53069311	GAGCCATAGCTGCTACCTCCAGAGCCGT	G	12	52675527	GAGCCATAGCTGCTACCTCCAGAGCCGT	G
NM_006121.4(KRT1):c.288TGGTGGCTTTGGTGG[2] (p.99FGGGG[2])	inframe_deletion	Benign	KRT1	12	53073800	TCCACCAAAGCCACCA	T	12	52680016	TCCACCAAAGCCACCA	T
NM_017410.3(HOXC13):c.84CGG[6] (p.Gly38_Thr39insGly)	inframe_insertion	Likely benign	HOXC13	12	54332773	T	TCGG	12	53938989	T	TCGG
NM_031157.4(HNRNPA1):c.879AGGCGG[1] (p.Gly296_Gly297del)	inframe_deletion	Benign	HNRNPA1	12	54676986	ACGGAGG	A	12	54283202	ACGGAGG	A
NM_013254.4(TBK1):c.1954_1956del (p.Asn652del)	inframe_deletion	Benign	TBK1	12	64891032	CTAA	C	12	64497252	CTAA	C
NM_014319.5(LEMD3):c.240_263del (p.Pro81_Gly88del)	inframe_deletion	Likely benign	LEMD3	12	65563607	AGCCGCGGGACCAGCGGCGGCGGCG	A	12	65169827	AGCCGCGGGACCAGCGGCGGCGGCG	A
NM_020401.4(NUP107):c.929CTT[1] (p.Ser311del)	inframe_deletion	Benign	NUP107	12	69107547	ACTT	A	12	68713767	ACTT	A
NM_002480.3(PPP1R12A):c.2492_2494del (p.Gly831del)	inframe_deletion	Likely benign	PPP1R12A	12	80189506	TCTC	T	12	79795726	TCTC	T
NM_001145026.2(PTPRQ):c.147_158del (p.Thr51_Thr54del)	inframe_deletion	Benign	PTPRQ	12	80838610	AGTGACAACAAAT	A	12	80444830	AGTGACAACAAAT	A
NM_015267.4(CUX2):c.1204TTC[1] (p.Phe403del)	inframe_deletion	Likely benign	CUX2	12	111746274	CCTT	C	12	111308470	CCTT	C
NM_015267.4(CUX2):c.3754_3755insGCCCCC (p.Ser1252delinsCysProPro)	inframe_indel	Benign	CUX2	12	111785422	T	TGCCCCC	12	111347618	T	TGCCCCC
NM_001372574.1(ATXN2):c.84GCC[4] (p.Pro31_Ala32insPro)	inframe_insertion	Benign	ATXN2	12	112036746	G	GGGC	12	111598942	G	GGGC
NM_001372574.1(ATXN2):c.56_85del (p.Gln19_Gln28del)	inframe_deletion	Likely benign	ATXN2	12	112036753	GGCTGCTGCTGCTGCTGCTGCTGCTGCTGTT	G	12	111598949	GGCTGCTGCTGCTGCTGCTGCTGCTGCTGTT	G
NM_001372574.1(ATXN2):c.57_68del (p.Gln25_Gln28del)	inframe_deletion	Likely benign	ATXN2	12	112036770	CTGCTGCTGCTGT	C	12	111598966	CTGCTGCTGCTGT	C
NM_001372574.1(ATXN2):c.57_62del (p.Gln27_Gln28del)	inframe_deletion	Likely benign	ATXN2	12	112036776	CTGCTGT	C	12	111598972	CTGCTGT	C
NM_015335.5(MED13L):c.2703_2705dup (p.Pro901_Met902insIle)	inframe_insertion	Benign	MED13L	12	116434899	C	CATA	12	115997094	C	CATA
NM_015335.5(MED13L):c.881_882insAATCCCGGT (p.Val294_Pro295insIleProVal)	inframe_insertion	Likely benign	MED13L	12	116457156	A	AACCGGGATT	12	116019351	A	AACCGGGATT
NM_001353345.2(SETD1B):c.3240GGA[8] (p.Glu1087_Val1088insGlu)	inframe_insertion	Likely benign	SETD1B	12	122255537	C	CGGA	12	121817631	C	CGGA
NM_001353345.2(SETD1B):c.3442_3444del (p.Ser1148del)	inframe_deletion	Likely benign	SETD1B	12	122257330	ACCT	A	12	121819424	ACCT	A
NM_001353345.2(SETD1B):c.3564_3575del (p.Glu1191_Glu1194del)	inframe_deletion	Likely benign	SETD1B	12	122257443	GGAAGAGGAGGAA	G	12	121819537	GGAAGAGGAGGAA	G
NM_144668.6(CFAP251):c.196_197insAGGAGAAAGAGGAGGAGG (p.63_65E[5]KEEE[1])	inframe_insertion	Likely benign	CFAP251	12	122359397	G	GGAGGAGGAGGAGGAGAAA	12	121921491	G	GGAGGAGGAGGAGGAGAAA
NM_001371333.1(DIABLO):c.677_700del (p.Glu226_Glu233del)	inframe_deletion	Likely benign	DIABLO	12	122692947	GCCTCCTGCTCCGACTCAGCCCGCT	G	12	122208400	GCCTCCTGCTCCGACTCAGCCCGCT	G
NM_032656.4(DHX37):c.478GAG[10] (p.Glu168_Ser169insGlu)	inframe_insertion	Benign/Likely benign	DHX37	12	125465269	A	ACTC	12	124980723	A	ACTC
NM_032656.4(DHX37):c.478GAG[8] (p.Glu168del)	inframe_deletion	Benign	DHX37	12	125465269	ACTC	A	12	124980723	ACTC	A
NM_000059.4(BRCA2):c.162CAA[1] (p.Asn56del)	inframe_deletion	Benign/Likely benign	BRCA2	13	32893305	AAAC	A	13	32319168	AAAC	A
NM_000059.4(BRCA2):c.3887ATA[1] (p.Asn1297del)	inframe_deletion	Likely benign	BRCA2	13	32912377	AAAT	A	13	32338240	AAAT	A
NM_000059.4(BRCA2):c.4143AGA[1] (p.Glu1382del)	inframe_deletion	Benign	BRCA2	13	32912633	AAAG	A	13	32338496	AAAG	A
NM_000059.4(BRCA2):c.5629AAC[1] (p.Asn1878del)	inframe_deletion	Likely benign	BRCA2	13	32914120	AAAC	A	13	32339983	AAAC	A
NM_000059.4(BRCA2):c.10094_10095insGAATTATAT (p.Val3365_Ser3366insAsnTyrIle)	inframe_insertion	Benign/Likely benign	BRCA2	13	32972743	G	GTGAATTATA	13	32398606	G	GTGAATTATA
NM_001385012.1(NBEA):c.99_122del (p.Gly34_Gly41del)	inframe_deletion	Likely benign	NBEA	13	35517043	GCGGGGGCAGCGGTGGTGGCGGCAC	G	13	34942906	GCGGGGGCAGCGGTGGTGGCGGCAC	G
NM_000538.4(RFXAP):c.120_125dup (p.Ala41_Ser42dup)	inframe_insertion	Likely benign	RFXAP	13	37393612	G	GCGGCCT	13	36819475	G	GCGGCCT
NM_021999.5(ITM2B):c.132_134del (p.Val45del)	inframe_deletion	Likely benign	ITM2B	13	48827955	TGTG	T	13	48253819	TGTG	T
NM_000321.3(RB1):c.34_42del (p.9TAA[1])	inframe_deletion	Likely benign	RB1	13	48878075	GGCCGCCACC	G	13	48303939	GGCCGCCACC	G
NM_000321.3(RB1):c.45_50del (p.Ala17_Ala18del)	inframe_deletion	Likely benign	RB1	13	48878087	CGCCGCT	C	13	48303951	CGCCGCT	C
NM_000321.3(RB1):c.69GCC[3] (p.Pro29del)	inframe_deletion	Likely benign	RB1	13	48878114	ACCG	A	13	48303978	ACCG	A
NM_001162498.3(LPAR6):c.350_352del (p.Ala117_Ile118delinsVal)	inframe_indel	Benign	LPAR6	13	48986207	ATTG	A	13	48412071	ATTG	A
NM_006237.4(POU4F1):c.416GCG[5] (p.Gly142_Ala143insGly)	inframe_insertion	Likely benign	POU4F1	13	79176382	G	GCGC	13	78602247	G	GCGC
NM_006237.4(POU4F1):c.300CCA[10] (p.His108_Gln109insHis)	inframe_insertion	Likely benign	POU4F1	13	79176483	C	CTGG	13	78602348	C	CTGG
NM_007129.5(ZIC2):c.692ACC[8] (p.His239del)	inframe_deletion	Benign	ZIC2	13	100635007	CCCA	C	13	99982753	CCCA	C
NM_032436.4(CHAMP1):c.520_522del (p.Pro174del)	inframe_deletion	Benign/Likely benign	CHAMP1	13	115089834	TCTC	T	13	114324359	TCTC	T
NM_001170629.2(CHD8):c.7638TGA[2] (p.Asp2549del)	inframe_deletion	Likely benign	CHD8	14	21853871	GTCA	G	14	21385712	GTCA	G
NM_001170629.2(CHD8):c.1791AGA[3] (p.Glu601del)	inframe_deletion	Likely benign	CHD8	14	21883980	CTCT	C	14	21415821	CTCT	C
NM_000359.3(TGM1):c.78GCCAGA[4] (p.26EP[4])	inframe_insertion	Likely benign	TGM1	14	24731463	G	GTCTGGC	14	24262257	G	GTCTGGC
NM_005249.5(FOXG1):c.115CAC[1] (p.His40del)	inframe_deletion	Likely benign	FOXG1	14	29236598	GCCA	G	14	28767392	GCCA	G
NM_005249.5(FOXG1):c.134_160del (p.Pro45_His53del)	inframe_deletion	Likely benign	FOXG1	14	29236610	GCCACCACCCCCAGCACCACCACCACCA	G	14	28767404	GCCACCACCCCCAGCACCACCACCACCA	G
NM_005249.5(FOXG1):c.141CCA[3] (p.His54_His57del)	inframe_deletion	Likely benign	FOXG1	14	29236623	GCACCACCACCAC	G	14	28767417	GCACCACCACCAC	G
NM_005249.5(FOXG1):c.141CCA[5] (p.His56_His57del)	inframe_deletion	Likely benign	FOXG1	14	29236623	GCACCAC	G	14	28767417	GCACCAC	G
NM_005249.5(FOXG1):c.141CCA[6] (p.His57del)	inframe_deletion	Benign/Likely benign	FOXG1	14	29236623	GCAC	G	14	28767417	GCAC	G
NM_005249.5(FOXG1):c.141CCA[8] (p.His57dup)	inframe_insertion	Likely benign	FOXG1	14	29236623	G	GCAC	14	28767417	G	GCAC
NM_005249.5(FOXG1):c.141CCA[9] (p.His56_His57dup)	inframe_insertion	Likely benign	FOXG1	14	29236623	G	GCACCAC	14	28767417	G	GCACCAC
NM_005249.5(FOXG1):c.162_167del (p.His56_His57del)	inframe_deletion	Likely benign	FOXG1	14	29236641	CCACCAT	C	14	28767435	CCACCAT	C
NM_005249.5(FOXG1):c.164ACC[1] (p.His56_His57del)	inframe_deletion	Likely benign	FOXG1	14	29236647	TCACCAC	T	14	28767441	TCACCAC	T
NM_005249.5(FOXG1):c.164ACC[4] (p.His57dup)	inframe_insertion	Likely benign	FOXG1	14	29236647	T	TCAC	14	28767441	T	TCAC
NM_005249.5(FOXG1):c.164ACC[5] (p.His56_His57dup)	inframe_insertion	Likely benign	FOXG1	14	29236647	T	TCACCAC	14	28767441	T	TCACCAC
NM_005249.5(FOXG1):c.182_208del (p.Pro61_Pro69del)	inframe_deletion	Likely benign	FOXG1	14	29236656	CCCGCCGCCGCCCGCCCCGCAACCGCCG	C	14	28767450	CCCGCCGCCGCCCGCCCCGCAACCGCCG	C
NM_005249.5(FOXG1):c.183_206del (p.Ala62_Pro69del)	inframe_deletion	Likely benign	FOXG1	14	29236656	CCCGCCGCCGCCCGCCCCGCAACCG	C	14	28767450	CCCGCCGCCGCCCGCCCCGCAACCG	C
NM_005249.5(FOXG1):c.192_218del (p.Gln70_Pro78del)	inframe_deletion	Likely benign	FOXG1	14	29236673	CGCAACCGCCGCCGCCGCCGCAGCAGCA	C	14	28767467	CGCAACCGCCGCCGCCGCCGCAGCAGCA	C
NM_005249.5(FOXG1):c.194CGC[3] (p.Pro68_Pro69del)	inframe_deletion	Likely benign	FOXG1	14	29236677	ACCGCCG	A	14	28767471	ACCGCCG	A
NM_005249.5(FOXG1):c.194CGC[6] (p.Pro69dup)	inframe_insertion	Benign	FOXG1	14	29236677	A	ACCG	14	28767471	A	ACCG
NM_005249.5(FOXG1):c.194CGC[7] (p.Pro68_Pro69dup)	inframe_insertion	Likely benign	FOXG1	14	29236677	A	ACCGCCG	14	28767471	A	ACCGCCG
NM_005249.5(FOXG1):c.194_214del (p.Pro65_Gln71del)	inframe_deletion	Likely benign	FOXG1	14	29236677	ACCGCCGCCGCCGCCGCAGCAG	A	14	28767471	ACCGCCGCCGCCGCCGCAGCAG	A
NM_005249.5(FOXG1):c.204_236del (p.Gln70_Pro80del)	inframe_deletion	Likely benign	FOXG1	14	29236677	ACCGCCGCCGCCGCCGCAGCAGCAGCAGCCGCCG	A	14	28767471	ACCGCCGCCGCCGCCGCAGCAGCAGCAGCCGCCG	A
NM_005249.5(FOXG1):c.207_236del (p.Gln70_Pro79del)	inframe_deletion	Likely benign	FOXG1	14	29236677	ACCGCCGCCGCCGCCGCAGCAGCAGCAGCCG	A	14	28767471	ACCGCCGCCGCCGCCGCAGCAGCAGCAGCCG	A
NM_005249.5(FOXG1):c.209_235del (p.Gln70_Pro78del)	inframe_deletion	Benign	FOXG1	14	29236677	ACCGCCGCCGCCGCCGCAGCAGCAGCAG	A	14	28767471	ACCGCCGCCGCCGCCGCAGCAGCAGCAG	A
NM_005249.5(FOXG1):c.209_232del (p.Gln70_Pro77del)	inframe_deletion	Benign	FOXG1	14	29236679	CGCCGCCGCCGCCGCAGCAGCAGCA	C	14	28767473	CGCCGCCGCCGCCGCAGCAGCAGCA	C
NM_005249.5(FOXG1):c.209_226dup (p.Gln70_Pro75dup)	inframe_insertion	Likely benign	FOXG1	14	29236685	C	CGCCGCCGCAGCAGCAGCA	14	28767479	C	CGCCGCCGCAGCAGCAGCA
NM_005249.5(FOXG1):c.206_214dup (p.Pro69_Gln71dup)	inframe_insertion	Likely benign	FOXG1	14	29236688	C	CGCCGCAGCA	14	28767482	C	CGCCGCAGCA
NM_005249.5(FOXG1):c.209AGC[2] (p.Gln72_Gln73del)	inframe_deletion	Likely benign	FOXG1	14	29236691	CGCAGCA	C	14	28767485	CGCAGCA	C
NM_005249.5(FOXG1):c.209AGC[3] (p.Gln73del)	inframe_deletion	Likely benign	FOXG1	14	29236691	CGCA	C	14	28767485	CGCA	C
NM_005249.5(FOXG1):c.209AGC[5] (p.Gln73dup)	inframe_insertion	Benign	FOXG1	14	29236691	C	CGCA	14	28767485	C	CGCA
NM_005249.5(FOXG1):c.219GCC[3] (p.Pro78_Pro80del)	inframe_deletion	Likely benign	FOXG1	14	29236703	AGCCGCCGCC	A	14	28767497	AGCCGCCGCC	A
NM_005249.5(FOXG1):c.219GCC[5] (p.Pro80del)	inframe_deletion	Likely benign	FOXG1	14	29236703	AGCC	A	14	28767497	AGCC	A
NM_005249.5(FOXG1):c.219GCC[7] (p.Pro80dup)	inframe_insertion	Likely benign	FOXG1	14	29236703	A	AGCC	14	28767497	A	AGCC
NM_005249.5(FOXG1):c.233_247del (p.Pro78_Pro82del)	inframe_deletion	Likely benign	FOXG1	14	29236713	GCCGCCGCCCCCGGCA	G	14	28767507	GCCGCCGCCCCCGGCA	G
NM_005249.5(FOXG1):c.234_235insGCC (p.Pro78_Pro79insAla)	inframe_insertion	Likely benign	FOXG1	14	29236719	G	GGCC	14	28767513	G	GGCC
NM_005249.5(FOXG1):c.280GAC[2] (p.Asp96del)	inframe_deletion	Likely benign	FOXG1	14	29236763	CCGA	C	14	28767557	CCGA	C
NM_005249.5(FOXG1):c.313_314insAGCCGC (p.Leu104_Pro105insGlnPro)	inframe_insertion	Likely benign	FOXG1	14	29236797	C	CCAGCCG	14	28767591	C	CCAGCCG
NM_005249.5(FOXG1):c.315_323del (p.Pro110_Pro112del)	inframe_deletion	Likely benign	FOXG1	14	29236797	CCCGCCGCCG	C	14	28767591	CCCGCCGCCG	C
NM_005249.5(FOXG1):c.386_397dup (p.Glu129_Gly132dup)	inframe_insertion	Likely benign	FOXG1	14	29236866	G	GGGCGAGCCGGGC	14	28767660	G	GGGCGAGCCGGGC
NM_005249.5(FOXG1):c.431AGAAGG[3] (p.144EK[3])	inframe_insertion	Likely benign	FOXG1	14	29236914	C	CGAGAAG	14	28767708	C	CGAGAAG
NM_001079668.3(NKX2-1):c.796GGCGGGGGC[1] (p.Gly269_Gly271del)	inframe_deletion	Likely benign	NKX2-1	14	36986875	TGCCCCCGCC	T	14	36517670	TGCCCCCGCC	T
NM_006939.4(SOS2):c.3540TCC[4] (p.Pro1183dup)	inframe_insertion	Benign/Likely benign	SOS2	14	50585512	T	TGGA	14	50118794	T	TGGA
NM_001160148.2(DDHD1):c.325GGC[7] (p.Gly110_Gly112dup)	inframe_insertion	Benign/Likely benign	DDHD1	14	53619480	T	TGCCGCCGCC	14	53152762	T	TGCCGCCGCC
NM_001160148.2(DDHD1):c.325GGC[8] (p.Gly109_Gly112dup)	inframe_insertion	Benign/Likely benign	DDHD1	14	53619480	T	TGCCGCCGCCGCC	14	53152762	T	TGCCGCCGCCGCC
NM_001160148.2(DDHD1):c.325GGC[9] (p.Gly112_Ser113insGlyGlyGlyGlyGly)	inframe_insertion	Likely benign	DDHD1	14	53619480	T	TGCCGCCGCCGCCGCC	14	53152762	T	TGCCGCCGCCGCCGCC
NM_182894.3(VSX2):c.1013AGG[5] (p.Glu341dup)	inframe_insertion	Benign	VSX2	14	74727547	A	AGAG	14	74260844	A	AGAG
NM_017791.3(FLVCR2):c.84GGTCCATCCCAGCGTCTC[1] (p.29VHPSVS[1])	inframe_deletion	Likely benign	FLVCR2	14	76045387	CCCCAGCGTCTCGGTCCAT	C	14	75579044	CCCCAGCGTCTCGGTCCAT	C
NM_024496.4(IRF2BPL):c.483_491del (p.Ala162_Ala164del)	inframe_deletion	Benign	IRF2BPL	14	77493644	CGCAGCGGCG	C	14	77027301	CGCAGCGGCG	C
NM_024496.4(IRF2BPL):c.491_492insCGC (p.Ala164dup)	inframe_insertion	Benign	IRF2BPL	14	77493644	C	CGCG	14	77027301	C	CGCG
NM_024496.4(IRF2BPL):c.462CGC[10] (p.Ala164_Val165insAla)	inframe_insertion	Benign	IRF2BPL	14	77493647	A	AGCG	14	77027304	A	AGCG
NM_024496.4(IRF2BPL):c.462CGC[11] (p.Ala163_Ala164dup)	inframe_insertion	Likely benign	IRF2BPL	14	77493647	A	AGCGGCG	14	77027304	A	AGCGGCG
NM_024496.4(IRF2BPL):c.462CGC[12] (p.Ala164_Val165insAlaAlaAla)	inframe_insertion	Benign	IRF2BPL	14	77493647	A	AGCGGCGGCG	14	77027304	A	AGCGGCGGCG
NM_024496.4(IRF2BPL):c.462CGC[7] (p.Ala163_Ala164del)	inframe_deletion	Benign	IRF2BPL	14	77493647	AGCGGCG	A	14	77027304	AGCGGCG	A
NM_024496.4(IRF2BPL):c.459_470dup (p.Ala164_Val165insAlaAlaAlaAla)	inframe_insertion	Benign	IRF2BPL	14	77493665	G	GGCGGCGGCGGCA	14	77027322	G	GGCGGCGGCGGCA
NM_024496.4(IRF2BPL):c.372_377del (p.Gln126_Gln127del)	inframe_deletion	Likely benign	IRF2BPL	14	77493758	TTGTTGC	T	14	77027415	TTGTTGC	T
NM_024496.4(IRF2BPL):c.345GCA[5] (p.Gln123_Gln127del)	inframe_deletion	Likely benign	IRF2BPL	14	77493761	TTGCTGCTGCTGCTGC	T	14	77027418	TTGCTGCTGCTGCTGC	T
NM_024496.4(IRF2BPL):c.345GCA[6] (p.Gln124_Gln127del)	inframe_deletion	Likely benign	IRF2BPL	14	77493761	TTGCTGCTGCTGC	T	14	77027418	TTGCTGCTGCTGC	T
NM_024496.4(IRF2BPL):c.345GCA[7] (p.Gln125_Gln127del)	inframe_deletion	Benign	IRF2BPL	14	77493761	TTGCTGCTGC	T	14	77027418	TTGCTGCTGC	T
NM_024496.4(IRF2BPL):c.342_368del (p.Gln119_Gln127del)	inframe_deletion	Benign/Likely benign	IRF2BPL	14	77493767	CTGCTGCTGCTGCTGCTGCTGCTGCTGT	C	14	77027424	CTGCTGCTGCTGCTGCTGCTGCTGCTGT	C
NM_024496.4(IRF2BPL):c.368_369insACAGCAGCAGCAGCAGCAGCA (p.Gln127_Leu128insGlnGlnGlnGlnGlnGlnGln)	inframe_insertion	Benign	IRF2BPL	14	77493767	C	CTGCTGCTGCTGCTGCTGCTGT	14	77027424	C	CTGCTGCTGCTGCTGCTGCTGT
NM_024496.4(IRF2BPL):c.342_353del (p.Gln124_Gln127del)	inframe_deletion	Likely benign	IRF2BPL	14	77493782	CTGCTGCTGCTGT	C	14	77027439	CTGCTGCTGCTGT	C
NM_024496.4(IRF2BPL):c.342_350del (p.Gln125_Gln127del)	inframe_deletion	Benign	IRF2BPL	14	77493785	CTGCTGCTGT	C	14	77027442	CTGCTGCTGT	C
NM_024496.4(IRF2BPL):c.350_351insACA (p.Gln127_Leu128insGln)	inframe_insertion	Likely benign	IRF2BPL	14	77493785	C	CTGT	14	77027442	C	CTGT
NM_024496.4(IRF2BPL):c.309ACAGCA[2] (p.Gln126_Gln127del)	inframe_deletion	Benign	IRF2BPL	14	77493809	CTGCTGT	C	14	77027466	CTGCTGT	C
NM_024496.4(IRF2BPL):c.321_323del (p.Gln127del)	inframe_deletion	Likely benign	IRF2BPL	14	77493812	CTGT	C	14	77027469	CTGT	C
NM_004863.4(SPTLC2):c.105AGCCGC[2] (p.Ala41_Ala42del)	inframe_deletion	Benign/Likely benign	SPTLC2	14	78082800	GGCGGCT	G	14	77616457	GGCGGCT	G
NM_004239.4(TRIP11):c.1849GAG[2] (p.Glu619del)	inframe_deletion	Likely benign	TRIP11	14	92472462	GCTC	G	14	92006118	GCTC	G
NM_004993.6(ATXN3):c.892CAG[10] (p.Gln304_Gln305dup)	inframe_insertion	Benign	ATXN3	14	92537354	C	CCTGCTG	14	92071010	C	CCTGCTG
NM_004993.6(ATXN3):c.892CAG[12] (p.Gln302_Gln305dup)	inframe_insertion	Benign	ATXN3	14	92537354	C	CCTGCTGCTGCTG	14	92071010	C	CCTGCTGCTGCTG
NM_004993.6(ATXN3):c.892CAG[13] (p.Gln305_Gly306insGlnGlnGlnGlnGln)	inframe_insertion	Benign	ATXN3	14	92537354	C	CCTGCTGCTGCTGCTG	14	92071010	C	CCTGCTGCTGCTGCTG
NM_004993.6(ATXN3):c.892CAG[9] (p.Gln305_Gly306insGln)	inframe_insertion	Likely benign	ATXN3	14	92537354	C	CCTG	14	92071010	C	CCTG
NM_173849.3(GSC):c.706TCG[2] (p.Ser238del)	inframe_deletion	Likely benign	GSC	14	95234887	TCGA	T	14	94768550	TCGA	T
NM_177438.3(DICER1):c.4178_4180dup (p.Asn1393dup)	inframe_insertion	Likely benign	DICER1	14	95566142	G	GTGT	14	95099805	G	GTGT
NM_138576.4(BCL11B):c.2257_2259del (p.Ser753del)	inframe_deletion	Likely benign	BCL11B	14	99640913	TGGA	T	14	99174576	TGGA	T
NM_138576.4(BCL11B):c.1904ACG[3] (p.Asp638del)	inframe_deletion	Likely benign	BCL11B	14	99641257	GCGT	G	14	99174920	GCGT	G
NM_138576.4(BCL11B):c.1904ACG[5] (p.Asp638dup)	inframe_insertion	Likely benign	BCL11B	14	99641257	G	GCGT	14	99174920	G	GCGT
NM_138576.4(BCL11B):c.1603GAG[10] (p.Glu543dup)	inframe_insertion	Likely benign	BCL11B	14	99641543	G	GCTC	14	99175206	G	GCTC
NM_138576.4(BCL11B):c.1603GAG[11] (p.Glu542_Glu543dup)	inframe_insertion	Likely benign	BCL11B	14	99641543	G	GCTCCTC	14	99175206	G	GCTCCTC
NM_138576.4(BCL11B):c.1603GAG[7] (p.Glu542_Glu543del)	inframe_deletion	Likely benign	BCL11B	14	99641543	GCTCCTC	G	14	99175206	GCTCCTC	G
NM_138576.4(BCL11B):c.1603GAG[8] (p.Glu543del)	inframe_deletion	Benign	BCL11B	14	99641543	GCTC	G	14	99175206	GCTC	G
NM_138576.4(BCL11B):c.1234_1257dup (p.Met412_Pro419dup)	inframe_insertion	Benign	BCL11B	14	99641915	G	GGGGCGGCGTGCCGCCAGGGGGCAT	14	99175578	G	GGGGCGGCGTGCCGCCAGGGGGCAT
NM_003403.5(YY1):c.176_181del (p.His59_Gly61delinsArg)	inframe_indel	Likely benign	YY1	14	100705756	CACGGCG	C	14	100239419	CACGGCG	C
NM_003403.5(YY1):c.207CCA[4] (p.His79_His80del)	inframe_deletion	Likely benign	YY1	14	100705787	GCCACCA	G	14	100239450	GCCACCA	G
NM_014844.5(TECPR2):c.1397AGA[7] (p.Lys471dup)	inframe_insertion	Likely benign	TECPR2	14	102898442	G	GGAA	14	102432105	G	GGAA
NM_030943.4(AMN):c.1348GAGGCC[3] (p.450EA[3])	inframe_insertion	Likely benign	AMN	14	103396998	G	GGGCCGA	14	102930661	G	GGGCCGA
NM_022489.4(INF2):c.1281_1286del (p.Pro428_Leu429del)	inframe_deletion	Benign/Likely benign	INF2	14	105173884	CACCCCT	C	14	104707547	CACCCCT	C
NM_001519.4(BRF1):c.1160GTG[1] (p.Gly388del)	inframe_deletion	Benign/Likely benign	BRF1	14	105688134	GCAC	G	14	105221797	GCAC	G
NM_001100913.3(PACS2):c.29CCGGCGCGC[3] (p.Ala15_Leu16insProGlyAla)	inframe_insertion	Likely benign	PACS2	14	105781282	C	CCCCGGCGCG	14	105314945	C	CCCCGGCGCG
NM_001100913.3(PACS2):c.859_864del (p.285DL[1])	inframe_deletion	Likely benign	PACS2	14	105843161	GGACCTC	G	14	105376824	GGACCTC	G
NM_001100913.3(PACS2):c.2043_2045del (p.Glu682del)	inframe_deletion	Likely benign	PACS2	14	105856304	CGAA	C	14	105389967	CGAA	C
NM_144599.5(NIPA1):c.21_26dup (p.Ala15_Ala16dup)	inframe_insertion	Benign	NIPA1	15	23086385	C	CGCCGCT	15	22786671	T	TGCGGCA
NM_144599.5(NIPA1):c.21_23del (p.Ala16del)	inframe_deletion	Benign/Likely benign	NIPA1	15	23086388	CGCT	C	15	22786674	GGCA	G
NM_144599.5(NIPA1):c.24GGC[5] (p.Ala14_Ala16del)	inframe_deletion	Benign/Likely benign	NIPA1	15	23086364	GGCCGCCGCC	G	15	22786677	AGCGGCGGCG	A
NM_144599.5(NIPA1):c.24GGC[6] (p.Ala15_Ala16del)	inframe_deletion	Benign/Likely benign	NIPA1	15	23086364	GGCCGCC	G	15	22786677	AGCGGCG	A
NM_144599.5(NIPA1):c.24GGC[9] (p.Ala16dup)	inframe_insertion	Benign/Likely benign	NIPA1	15	23086364	G	GGCC	15	22786677	A	AGCG
NM_019066.5(MAGEL2):c.1386_1406del (p.Ala463_Pro469del)	inframe_deletion	Benign/Likely benign	MAGEL2	15	23891483	TGGGGCCTGGCGGATCACAGCG	T	15	23646336	TGGGGCCTGGCGGATCACAGCG	T
NM_019066.5(MAGEL2):c.1326_1367del (p.442PVIRQAP[1])	inframe_deletion	Likely benign	MAGEL2	15	23891522	GGGTGGGGCCTGGCGGATCACGGGTGGGGCCTGGCGGATCACC	G	15	23646375	GGGTGGGGCCTGGCGGATCACGGGTGGGGCCTGGCGGATCACC	G
NM_019066.5(MAGEL2):c.1326_1346del (p.442PVIRQAP[2])	inframe_deletion	Likely benign	MAGEL2	15	23891543	GGGTGGGGCCTGGCGGATCACC	G	15	23646396	GGGTGGGGCCTGGCGGATCACC	G
NM_019066.5(MAGEL2):c.1306_1326del (p.Leu436_Pro442del)	inframe_deletion	Likely benign	MAGEL2	15	23891563	CCGGTGGGGCCTGGCGGATCAG	C	15	23646416	CCGGTGGGGCCTGGCGGATCAG	C
NM_019066.5(MAGEL2):c.474_503del (p.160AHPPPPGTPM[1])	inframe_deletion	Likely benign	MAGEL2	15	23892386	CGGGGTCCCCGGAGGAGGAGGATGGGCCATT	C	15	23647239	CGGGGTCCCCGGAGGAGGAGGATGGGCCATT	C
NM_019066.5(MAGEL2):c.448_477del (p.Ser150_Met159del)	inframe_deletion	Likely benign	MAGEL2	15	23892412	CCATTGGGGTCCCCGGAGGGGGAGGGTGGGA	C	15	23647265	CCATTGGGGTCCCCGGAGGGGGAGGGTGGGA	C
NM_153700.2(STRC):c.22CTG[10] (p.Leu18del)	inframe_deletion	Benign	STRC	15	43910866	ACAG	A	15	43618668	ACAG	A
NM_025137.4(SPG11):c.3930_3932del (p.Thr1312del)	inframe_deletion	Likely benign	SPG11	15	44890531	GGTT	G	15	44598333	GGTT	G
NM_022841.7(RFX7):c.2841ACCCAC[2] (p.948PT[7])	inframe_deletion	Likely benign	RFX7	15	56387061	AGTGGGTGTGGGT	A	15	56094863	AGTGGGTGTGGGT	A
NM_022841.7(RFX7):c.2841ACCCAC[3] (p.948PT[8])	inframe_deletion	Likely benign	RFX7	15	56387061	AGTGGGT	A	15	56094863	AGTGGGT	A
NM_001101362.3(KBTBD13):c.1205_1206insGCACTATAC (p.Thr402_Val403insHisTyrThr)	inframe_insertion	Likely benign	KBTBD13	15	65370356	C	CACGCACTAT	15	65078018	C	CACGCACTAT
NM_024817.3(THSD4):c.2830_2835del (p.Met944_Thr945del)	inframe_deletion	Benign	THSD4	15	72063462	CATGACT	C	15	71771123	CATGACT	C
NM_033028.5(BBS4):c.1223_1225dup (p.Asn408dup)	inframe_insertion	Benign/Likely benign	BBS4	15	73028280	C	CAAT	15	72735939	C	CAAT
NM_144572.2(TBC1D2B):c.32GCG[7] (p.Gly15_Glu16insGlyGly)	inframe_insertion	Likely benign	TBC1D2B	15	78369948	T	TCGCCGC	15	78077606	T	TCGCCGC
NM_000743.5(CHRNA3):c.49CTG[8] (p.Leu23_Ser24insLeu)	inframe_insertion	Benign	CHRNA3	15	78913067	A	ACAG	15	78620725	A	ACAG
NM_001278512.2(AP3B2):c.2229TGAGGA[1] (p.743DE[1])	inframe_deletion	Benign	AP3B2	15	83333139	CTCCTCA	C	15	82664387	CTCCTCA	C
NM_002693.3(POLG):c.159_167dup (p.55QPQ[3])	inframe_insertion	Likely benign	POLG	15	89876818	A	AGGCTGCTGT	15	89333587	A	AGGCTGCTGT
NM_002693.3(POLG):c.143_166dup (p.Gln48_Gln55dup)	inframe_insertion	Likely benign	POLG	15	89876819	G	GGCTGCTGTTGCTGCTGCTGCTGCT	15	89333588	G	GGCTGCTGTTGCTGCTGCTGCTGCT
NM_002693.3(POLG):c.158_166dup (p.Gln53_Gln55dup)	inframe_insertion	Likely benign	POLG	15	89876819	G	GGCTGCTGTT	15	89333588	G	GGCTGCTGTT
NM_002693.3(POLG):c.159_161dup (p.Gln55dup)	inframe_insertion	Likely benign	POLG	15	89876824	C	CTGT	15	89333593	C	CTGT
NM_002693.3(POLG):c.126GCA[10] (p.Gln55del)	inframe_deletion	Benign/Likely benign	POLG	15	89876827	TTGC	T	15	89333596	TTGC	T
NM_002693.3(POLG):c.126GCA[14] (p.Gln53_Gln55dup)	inframe_insertion	Benign/Likely benign	POLG	15	89876827	T	TTGCTGCTGC	15	89333596	T	TTGCTGCTGC
NM_002693.3(POLG):c.126GCA[15] (p.Gln52_Gln55dup)	inframe_insertion	Likely benign	POLG	15	89876827	T	TTGCTGCTGCTGC	15	89333596	T	TTGCTGCTGCTGC
NM_002693.3(POLG):c.126GCA[6] (p.Gln51_Gln55del)	inframe_deletion	Benign/Likely benign	POLG	15	89876827	TTGCTGCTGCTGCTGC	T	15	89333596	TTGCTGCTGCTGCTGC	T
NM_002693.3(POLG):c.126GCA[7] (p.Gln52_Gln55del)	inframe_deletion	Benign/Likely benign	POLG	15	89876827	TTGCTGCTGCTGC	T	15	89333596	TTGCTGCTGCTGC	T
NM_002693.3(POLG):c.126GCA[8] (p.Gln53_Gln55del)	inframe_deletion	Benign/Likely benign	POLG	15	89876827	TTGCTGCTGC	T	15	89333596	TTGCTGCTGC	T
NM_002693.3(POLG):c.126GCA[9] (p.Gln54_Gln55del)	inframe_deletion	Benign/Likely benign	POLG	15	89876827	TTGCTGC	T	15	89333596	TTGCTGC	T
NM_002693.3(POLG):c.158_159insGCAACAGCA (p.Gln53_Gln55dup)	inframe_insertion	Likely benign	POLG	15	89876827	T	TTGCTGTTGC	15	89333596	T	TTGCTGTTGC
NM_002693.3(POLG):c.158_159insGCAGCAACA (p.Gln53_Gln55dup)	inframe_insertion	Likely benign	POLG	15	89876827	T	TTGTTGCTGC	15	89333596	T	TTGTTGCTGC
NM_002693.3(POLG):c.151_152insCAGCAG (p.Gln51delinsProAlaGlu)	inframe_indel	Benign	POLG	15	89876834	T	TCTGCTG	15	89333603	T	TCTGCTG
NM_002693.3(POLG):c.128_137delinsG (p.Gln43_Gln46delinsArg)	inframe_indel	Likely benign	POLG	15	89876849	TGCTGCTGCT	C	15	89333618	TGCTGCTGCT	C
NM_002693.3(POLG):c.133_134insGGC (p.Gln44_Gln45insArg)	inframe_insertion	Likely benign	POLG	15	89876852	T	TGCC	15	89333621	T	TGCC
NM_002693.3(POLG):c.119GGC[6] (p.Arg42_Gln43insArgArgArg)	inframe_insertion	Likely benign	POLG	15	89876858	T	TGCCGCCGCC	15	89333627	T	TGCCGCCGCC
NM_198525.3(KIF7):c.1878_1883dup (p.Glu630_Glu631dup)	inframe_insertion	Likely benign	KIF7	15	90189162	C	CTCCTCT	15	89645931	C	CTCCTCT
NM_001039958.2(MESP2):c.549_584del (p.180_181QG[7])	inframe_deletion	Benign/Likely benign	MESP2	15	90320122	GGGGCAGGGGCAAGGGCAGGGGCAGGGGCAGGGGCAA	G	15	89776891	GGGGCAGGGGCAAGGGCAGGGGCAGGGGCAGGGGCAA	G
NM_001039958.2(MESP2):c.561GCAGGGGCAAGG[1] (p.180QG[11])	inframe_deletion	Benign	MESP2	15	90320146	GGGGCAGGGGCAA	G	15	89776915	GGGGCAGGGGCAA	G
NM_001039958.2(MESP2):c.561_584del (p.180_181QG[9])	inframe_deletion	Benign	MESP2	15	90320146	GGGGCAGGGGCAAGGGCAGGGGCAA	G	15	89776915	GGGGCAGGGGCAAGGGCAGGGGCAA	G
NM_001039958.2(MESP2):c.585ACAGGGGCAAGG[1] (p.180QG[11])	inframe_deletion	Likely benign	MESP2	15	90320161	GCAGGGGCAAGGA	G	15	89776930	GCAGGGGCAAGGA	G
NM_000057.4(BLM):c.2212_2213insTTC (p.Thr738delinsIlePro)	inframe_indel	Likely benign	BLM	15	91310158	A	ATTC	15	90766928	A	ATTC
NM_001271.4(CHD2):c.4191CAAGGAGAA[1] (p.1397NKE[1])	inframe_deletion	Likely benign	CHD2	15	93545454	AGAGAACAAG	A	15	93002224	AGAGAACAAG	A
NM_001271.4(CHD2):c.4231_4233del (p.Lys1411del)	inframe_deletion	Benign/Likely benign	CHD2	15	93545499	CAAA	C	15	93002269	CAAA	C
NM_139057.4(ADAMTS17):c.619AAG[2] (p.Lys209del)	inframe_deletion	Likely benign	ADAMTS17	15	100821595	GCTT	G	15	100281390	GCTT	G
NM_001378789.1(CERS3):c.1041GGAAGA[2] (p.Glu354_Glu355del)	inframe_deletion	Likely benign	CERS3	15	100943011	TTCTTCC	T	15	100402806	TTCTTCC	T
NM_000558.5(HBA1):c.353_355dup (p.Phe118_Thr119insIle)	inframe_insertion	Likely benign	HBA1	16	227333	T	TTCA	16	177334	T	TTCA
NM_021098.3(CACNA1H):c.6955_6957del (p.Glu2319del)	inframe_deletion	Likely benign	CACNA1H	16	1270886	AGAG	A	16	1220886	AGAG	A
NM_000548.5(TSC2):c.3846_3854del (p.Ser1282_Gly1285delinsArg)	inframe_indel	Benign/Likely benign	TSC2	16	2132466	AGCTGCCAAG	A	16	2082465	AGCTGCCAAG	A
NM_001009944.3(PKD1):c.8672CCAACTCCG[3] (p.2891ANS[3])	inframe_insertion	Likely benign	PKD1	16	2153368	A	ACGGAGTTGG	16	2103367	A	ACGGAGTTGG
NM_016333.4(SRRM2):c.794CTG[1] (p.Ala266del)	inframe_deletion	Likely benign	SRRM2	16	2809622	TCTG	T	16	2759621	TCTG	T
NM_016333.4(SRRM2):c.7857CTC[6] (p.Ser2648del)	inframe_deletion	Benign	SRRM2	16	2819118	TTCC	T	16	2769117	TTCC	T
NM_032444.4(SLX4):c.3583_3585del (p.Ile1195del)	inframe_deletion	Likely benign	SLX4	16	3640053	CAAT	C	16	3590052	CAAT	C
NM_004380.3(CREBBP):c.6624ACAGCAGCA[1] (p.Gln2214_Gln2216del)	inframe_deletion	Likely benign	CREBBP	16	3778406	CTGCTGCTGT	C	16	3728405	CTGCTGCTGT	C
NM_004380.3(CREBBP):c.6624ACAGCAGCA[3] (p.Gln2216_Gly2217insGlnGlnGln)	inframe_insertion	Likely benign	CREBBP	16	3778406	C	CTGCTGCTGT	16	3728405	C	CTGCTGCTGT
NM_004380.3(CREBBP):c.6618_6632del (p.Gln2212_Gln2216del)	inframe_deletion	Likely benign	CREBBP	16	3778415	TTGCTGCTGTTGTTGC	T	16	3728414	TTGCTGCTGTTGTTGC	T
NM_004380.3(CREBBP):c.6621_6629del (p.Gln2214_Gln2216del)	inframe_deletion	Benign/Likely benign	CREBBP	16	3778418	CTGCTGTTGT	C	16	3728417	CTGCTGTTGT	C
NM_004380.3(CREBBP):c.6600GCAGCAGCAACA[1] (p.Gln2213_Gln2216del)	inframe_deletion	Benign/Likely benign	CREBBP	16	3778424	TTGTTGCTGCTGC	T	16	3728423	TTGTTGCTGCTGC	T
NM_004380.3(CREBBP):c.6606_6620del (p.Gln2212_Gln2216del)	inframe_deletion	Likely benign	CREBBP	16	3778427	TTGCTGCTGCTGTTGC	T	16	3728426	TTGCTGCTGCTGTTGC	T
NM_004380.3(CREBBP):c.6609delinsGCAG (p.Gln2216dup)	inframe_insertion	Likely benign	CREBBP	16	3778439	T	CTGC	16	3728438	T	CTGC
NM_004380.3(CREBBP):c.2383_2400dup (p.Pro795_Pro800dup)	inframe_insertion	Likely benign	CREBBP	16	3823814	A	ACGGGAACTGGTTCTGTGG	16	3773813	A	ACGGGAACTGGTTCTGTGG
NM_003470.3(USP7):c.10CAG[8] (p.Gln10_Lys11insGln)	inframe_insertion	Benign/Likely benign	USP7	16	9057112	T	TCTG	16	8963255	T	TCTG
NM_001134407.3(GRIN2A):c.3345_3347del (p.Asp1115_Lys1116delinsGlu)	inframe_indel	Likely benign	GRIN2A	16	9858053	CTTG	C	16	9764196	CTTG	C
NM_003745.2(SOCS1):c.134_139dup (p.Val45_Pro46dup)	inframe_insertion	Benign	SOCS1	16	11349196	G	GCCGGGA	16	11255339	G	GCCGGGA
NM_022166.4(XYLT1):c.234AGG[6] (p.Gly90dup)	inframe_insertion	Likely benign	XYLT1	16	17564405	G	GCCT	16	17470548	G	GCCT
NM_016138.5(COQ7):c.15GGC[5] (p.Ala9dup)	inframe_insertion	Benign	COQ7	16	19079000	G	GGGC	16	19067678	G	GGGC
NM_003361.4(UMOD):c.32TGG[3] (p.Val14del)	inframe_deletion	Likely benign	UMOD	16	20362016	GCCA	G	16	20350694	GCCA	G
NM_007317.3(KIF22):c.1705GAG[1] (p.Glu570del)	inframe_deletion	Likely benign	KIF22	16	29816161	TGAG	T	16	29804840	TGAG	T
NM_006662.3(SRCAP):c.5253_5270dup (p.Pro1752_Ala1757dup)	inframe_insertion	Likely benign	SRCAP	16	30735984	T	TCTCTGGCTCCAGCACCCC	16	30724663	T	TCTCTGGCTCCAGCACCCC
NM_006662.3(SRCAP):c.5598_5600del (p.Phe1867del)	inframe_deletion	Benign/Likely benign	SRCAP	16	30736342	CGTT	C	16	30725021	CGTT	C
NM_006662.3(SRCAP):c.8305_8313dup (p.Gln2769_Arg2771dup)	inframe_insertion	Likely benign	SRCAP	16	30749661	G	GGCGGCAGCA	16	30738340	G	GGCGGCAGCA
NM_006662.3(SRCAP):c.8975CTGTCACCA[1] (p.2992TVT[1])	inframe_deletion	Benign/Likely benign	SRCAP	16	30750333	ACACTGTCAC	A	16	30739012	ACACTGTCAC	A
NM_014712.3(SETD1A):c.1361AAG[1] (p.Glu455del)	inframe_deletion	Benign	SETD1A	16	30976421	GAGA	G	16	30965100	GAGA	G
NM_014712.3(SETD1A):c.4094GGGAGGAAGAGG[1] (p.1361GEEE[2])	inframe_deletion	Benign/Likely benign	SETD1A	16	30991196	GGAGGGGGAGGAA	G	16	30979875	GGAGGGGGAGGAA	G
NM_014712.3(SETD1A):c.4128_4130del (p.Ser1377del)	inframe_deletion	Likely benign	SETD1A	16	30991232	GTCC	G	16	30979911	GTCC	G
NM_014712.3(SETD1A):c.4135AGC[6] (p.Ser1383_Asp1384insSer)	inframe_insertion	Benign	SETD1A	16	30991240	A	ACAG	16	30979919	A	ACAG
NM_004960.4(FUS):c.663TGG[3] (p.Gly231_Tyr232insGly)	inframe_insertion	Benign	FUS	16	31196397	A	AGTG	16	31185076	A	AGTG
NM_004960.4(FUS):c.669CGG[4] (p.Gly230_Gly231del)	inframe_deletion	Likely benign	FUS	16	31196402	TGGCGGC	T	16	31185081	TGGCGGC	T
NM_004960.4(FUS):c.669CGG[5] (p.Gly231del)	inframe_deletion	Likely benign	FUS	16	31196402	TGGC	T	16	31185081	TGGC	T
NM_004960.4(FUS):c.669CGG[7] (p.Gly231dup)	inframe_insertion	Benign/Likely benign	FUS	16	31196402	T	TGGC	16	31185081	T	TGGC
NM_004960.4(FUS):c.681_689del (p.Gly229_Gly231del)	inframe_deletion	Likely benign	FUS	16	31196414	CGGCGGCGGT	C	16	31185093	CGGCGGCGGT	C
NM_004960.4(FUS):c.685GGT[2] (p.Gly231del)	inframe_deletion	Likely benign	FUS	16	31196420	CGGT	C	16	31185099	CGGT	C
NM_000293.3(PHKB):c.2453AAG[2] (p.Glu820del)	inframe_deletion	Benign/Likely benign	PHKB	16	47703149	TGAA	T	16	47669238	TGAA	T
NM_002968.3(SALL1):c.2798_2803dup (p.Asn933_Ser934dup)	inframe_insertion	Likely benign	SALL1	16	51173329	G	GTGCTGT	16	51139418	G	GTGCTGT
NM_002968.3(SALL1):c.478GGC[3] (p.Gly163del)	inframe_deletion	Likely benign	SALL1	16	51175643	TGCC	T	16	51141732	TGCC	T
NM_002968.3(SALL1):c.448AGC[13] (p.Ser157_Ser159dup)	inframe_insertion	Benign/Likely benign	SALL1	16	51175655	C	CGCTGCTGCT	16	51141744	C	CGCTGCTGCT
NM_002968.3(SALL1):c.448AGC[6] (p.Ser156_Ser159del)	inframe_deletion	Likely benign	SALL1	16	51175655	CGCTGCTGCTGCT	C	16	51141744	CGCTGCTGCTGCT	C
NM_002968.3(SALL1):c.448AGC[8] (p.Ser158_Ser159del)	inframe_deletion	Likely benign	SALL1	16	51175655	CGCTGCT	C	16	51141744	CGCTGCT	C
NM_002968.3(SALL1):c.475_476insAGC (p.Ser159delinsLysArg)	inframe_indel	Benign	SALL1	16	51175657	C	CGCT	16	51141746	C	CGCT
NM_015272.5(RPGRIP1L):c.1419_1421del (p.Lys473del)	inframe_deletion	Likely benign	RPGRIP1L	16	53691524	ATTT	A	16	53657612	ATTT	A
NM_020988.3(GNAO1):c.768CAA[1] (p.Asn257del)	inframe_deletion	Likely benign	GNAO1	16	56385337	TAAC	T	16	56351425	TAAC	T
NM_004360.5(CDH1):c.32TGC[6] (p.Leu15dup)	inframe_insertion	Likely benign	CDH1	16	68771347	C	CGCT	16	68737444	C	CGCT
NM_004360.5(CDH1):c.32TGC[7] (p.Leu14_Leu15dup)	inframe_insertion	Likely benign	CDH1	16	68771347	C	CGCTGCT	16	68737444	C	CGCTGCT
NM_001270974.2(HYDIN):c.7681_7683del (p.Glu2561del)	inframe_deletion	Benign	HYDIN	16	70954595	TCTC	T	16	70920692	TCTC	T
NM_006885.4(ZFHX3):c.10539TGGCGGCGGCGGCGGCGG[1] (p.Gly3522_Gly3527del)	inframe_deletion	Benign/Likely benign	ZFHX3	16	72821600	GCCGCCGCCGCCGCCGCCA	G	16	72787701	GCCGCCGCCGCCGCCGCCA	G
NM_006885.4(ZFHX3):c.10557_10562del (p.Gly3526_Gly3527del)	inframe_deletion	Benign	ZFHX3	16	72821612	GCCGCCA	G	16	72787713	GCCGCCA	G
NM_006885.4(ZFHX3):c.10537_10560del (p.Ser3513_Gly3520del)	inframe_deletion	Benign	ZFHX3	16	72821614	CGCCACCGCCGCCGCCGCCGCCACT	C	16	72787715	CGCCACCGCCGCCGCCGCCGCCACT	C
NM_006885.4(ZFHX3):c.10533_10535del (p.Gly3512del)	inframe_deletion	Likely benign	ZFHX3	16	72821639	GCCA	G	16	72787740	GCCA	G
NM_006885.4(ZFHX3):c.10518CGG[3] (p.Gly3511_Gly3512del)	inframe_deletion	Benign	ZFHX3	16	72821642	ACCGCCG	A	16	72787743	ACCGCCG	A
NM_006885.4(ZFHX3):c.10166_10186del (p.Gln3389_Gln3395del)	inframe_deletion	Benign	ZFHX3	16	72821988	GGCTGCTGCTGCTGCACTTTTT	G	16	72788089	GGCTGCTGCTGCTGCACTTTTT	G
NM_006885.4(ZFHX3):c.6132TCCACCCCC[3] (p.Pro2050_Leu2051insProProPro)	inframe_insertion	Benign	ZFHX3	16	72830431	T	TGGGGGTGGA	16	72796532	T	TGGGGGTGGA
NM_006885.4(ZFHX3):c.2337GGC[5] (p.Ala784_Asn785insAla)	inframe_insertion	Likely benign	ZFHX3	16	72991696	T	TGCC	16	72957797	T	TGCC
NM_005360.5(MAF):c.705CGG[4] (p.Gly238_Ala239insGlyGly)	inframe_insertion	Likely benign	MAF	16	79633089	C	CCCGCCG	16	79599192	C	CCCGCCG
NM_005360.5(MAF):c.678CGG[10] (p.Gly237_Gly238dup)	inframe_insertion	Likely benign	MAF	16	79633098	T	TCCGCCG	16	79599201	T	TCCGCCG
NM_005360.5(MAF):c.678CGG[4] (p.Gly235_Gly238del)	inframe_deletion	Benign	MAF	16	79633098	TCCGCCGCCGCCG	T	16	79599201	TCCGCCGCCGCCG	T
NM_005360.5(MAF):c.678CGG[5] (p.Gly236_Gly238del)	inframe_deletion	Likely benign	MAF	16	79633098	TCCGCCGCCG	T	16	79599201	TCCGCCGCCG	T
NM_005360.5(MAF):c.544CAC[5] (p.His187del)	inframe_deletion	Likely benign	MAF	16	79633238	CGTG	C	16	79599341	CGTG	C
NM_005360.5(MAF):c.544CAC[9] (p.His187_Ala188insHisHisHis)	inframe_insertion	Likely benign	MAF	16	79633238	C	CGTGGTGGTG	16	79599341	C	CGTGGTGGTG
NM_005360.5(MAF):c.435_440del (p.143GA[2])	inframe_deletion	Likely benign	MAF	16	79633359	GCCGGCA	G	16	79599462	GCCGGCA	G
NM_001451.3(FOXF1):c.36CGG[7] (p.Gly23del)	inframe_deletion	Likely benign	FOXF1	16	86544210	ACGG	A	16	86510604	ACGG	A
NM_001367624.2(ZNF469):c.2908GGC[3] (p.Gly973del)	inframe_deletion	Likely benign	ZNF469	16	88496785	GGGC	G	16	88430377	GGGC	G
NM_001367624.2(ZNF469):c.9095_9109del (p.Leu3032_Thr3036del)	inframe_deletion	Benign/Likely benign	ZNF469	16	88502971	GCTTCCCGGGAACACC	G	16	88436563	GCTTCCCGGGAACACC	G
NM_001367624.2(ZNF469):c.10473TCC[1] (p.Pro3493del)	inframe_deletion	Likely benign	ZNF469	16	88504348	GCCT	G	16	88437940	GCCT	G
NM_001142864.4(PIEZO1):c.2247GGA[6] (p.Glu755_Glu756del)	inframe_deletion	Likely benign	PIEZO1	16	88800372	GTCCTCC	G	16	88733964	GTCCTCC	G
NM_001142864.4(PIEZO1):c.1141_1143del (p.Asp381del)	inframe_deletion	Benign	PIEZO1	16	88804018	TATC	T	16	88737610	TATC	T
NM_013275.6(ANKRD11):c.4475_4498del (p.1484_1491LLRHHRDE[1])	inframe_deletion	Likely benign	ANKRD11	16	89348451	TGCTCGTCCCTGTGATGCCGCAGGA	T	16	89282043	TGCTCGTCCCTGTGATGCCGCAGGA	T
NM_000173.7(GP1BA):c.1305_1344delinsT (p.415SEPAPSPTTPEPT[2])	inframe_deletion	Likely benign	GP1BA	17	4837204	CACCCCAGAGCCCACCTCAGAGCCCGCCCCCAGCCCGACC	T	17	4933909	CACCCCAGAGCCCACCTCAGAGCCCGCCCCCAGCCCGACC	T
NM_000173.7(GP1BA):c.1321_1359del (p.415_427SEPAPSPTTPEPT[2])	inframe_deletion	Benign/Likely benign	GP1BA	17	4837210	AGAGCCCACCTCAGAGCCCGCCCCCAGCCCGACCACCCCG	A	17	4933915	AGAGCCCACCTCAGAGCCCGCCCCCAGCCCGACCACCCCG	A
NM_053013.4(ENO3):c.788_789insATC (p.Ser263dup)	inframe_insertion	Benign/Likely benign	ENO3	17	4858820	G	GTCA	17	4955525	G	GTCA
NM_053013.4(ENO3):c.789delinsATCC (p.Ser263dup)	inframe_insertion	Benign/Likely benign	ENO3	17	4858823	G	ATCC	17	4955528	G	ATCC
NM_000937.5(POLR2A):c.4995GCCCACCTCTCCCAGCTACTC[1] (p.1642SYSPTSP[14])	inframe_deletion	Likely benign	POLR2A	17	7416557	ACCCACCTCTCCCAGCTACTCG	A	17	7513238	ACCCACCTCTCCCAGCTACTCG	A
NM_001348716.2(KDM6B):c.2253CAC[8] (p.Thr760_Thr762del)	inframe_deletion	Benign	KDM6B	17	7751858	TCACCACCAC	T	17	7848540	TCACCACCAC	T
NM_001348716.2(KDM6B):c.2938_2940del (p.Gln980del)	inframe_deletion	Benign	KDM6B	17	7752543	TCAG	T	17	7849225	TCAG	T
NM_001372.4(DNAH9):c.13143GAA[2] (p.Lys4383del)	inframe_deletion	Benign	DNAH9	17	11865482	CGAA	C	17	11962165	CGAA	C
NM_012452.3(TNFRSF13B):c.560AGA[1] (p.Lys188del)	inframe_deletion	Benign	TNFRSF13B	17	16843705	CTCT	C	17	16940391	CTCT	C
NM_030665.4(RAI1):c.226_228del (p.Asp76del)	inframe_deletion	Likely benign	RAI1	17	17696486	CCGA	C	17	17793172	CCGA	C
NM_030665.4(RAI1):c.383_388del (p.Pro128_Pro129del)	inframe_deletion	Likely benign	RAI1	17	17696640	ACCACCC	A	17	17793326	ACCACCC	A
NM_030665.4(RAI1):c.834GCA[15] (p.Gln290_Gln291dup)	inframe_insertion	Benign/Likely benign	RAI1	17	17697093	C	CCAGCAG	17	17793779	C	CCAGCAG
NM_030665.4(RAI1):c.834GCA[16] (p.Gln289_Gln291dup)	inframe_insertion	Benign/Likely benign	RAI1	17	17697093	C	CCAGCAGCAG	17	17793779	C	CCAGCAGCAG
NM_030665.4(RAI1):c.834GCA[18] (p.Gln287_Gln291dup)	inframe_insertion	Likely benign	RAI1	17	17697093	C	CCAGCAGCAGCAGCAG	17	17793779	C	CCAGCAGCAGCAGCAG
NM_030665.4(RAI1):c.834GCA[21] (p.Gln284_Gln291dup)	inframe_insertion	Likely benign	RAI1	17	17697093	C	CCAGCAGCAGCAGCAGCAGCAGCAG	17	17793779	C	CCAGCAGCAGCAGCAGCAGCAGCAG
NM_030665.4(RAI1):c.834GCA[23] (p.Gln282_Gln291dup)	inframe_insertion	Likely benign	RAI1	17	17697093	C	CCAGCAGCAGCAGCAGCAGCAGCAGCAGCAG	17	17793779	C	CCAGCAGCAGCAGCAGCAGCAGCAGCAGCAG
NM_030665.4(RAI1):c.834GCA[7] (p.Gln286_Gln291del)	inframe_deletion	Likely benign	RAI1	17	17697093	CCAGCAGCAGCAGCAGCAG	C	17	17793779	CCAGCAGCAGCAGCAGCAG	C
NM_030665.4(RAI1):c.834GCA[8] (p.Gln287_Gln291del)	inframe_deletion	Benign/Likely benign	RAI1	17	17697093	CCAGCAGCAGCAGCAG	C	17	17793779	CCAGCAGCAGCAGCAG	C
NM_030665.4(RAI1):c.836_837insACA (p.Gln291dup)	inframe_insertion	Benign	RAI1	17	17697096	G	GCAA	17	17793782	G	GCAA
NM_030665.4(RAI1):c.837_849delinsA (p.Gln288_Gln291del)	inframe_deletion	Likely benign	RAI1	17	17697099	GCAGCAGCAGCAG	A	17	17793785	GCAGCAGCAGCAG	A
NM_030665.4(RAI1):c.838_839insCAGCAG (p.Gln280delinsProAlaGlu)	inframe_indel	Likely benign	RAI1	17	17697100	C	CCAGCAG	17	17793786	C	CCAGCAG
NM_030665.4(RAI1):c.851_852insACAGCAGCAGCA (p.Gln288_Gln291dup)	inframe_insertion	Likely benign	RAI1	17	17697102	G	GCAGCAGCAGCAA	17	17793788	G	GCAGCAGCAGCAA
NM_030665.4(RAI1):c.861_882delinsAGCCCTTCAA (p.Gln288_Gln291del)	inframe_deletion	Likely benign	RAI1	17	17697123	GCAGCAGCAGCAAGCCCTTCAG	AGCCCTTCAA	17	17793809	GCAGCAGCAGCAAGCCCTTCAG	AGCCCTTCAA
NM_030665.4(RAI1):c.2704GAGGAGGTG[1] (p.902EEV[1])	inframe_deletion	Likely benign	RAI1	17	17698964	AGGAGGAGGT	A	17	17795650	AGGAGGAGGT	A
NM_030665.4(RAI1):c.3731GCA[3] (p.Ser1247_Ser1249del)	inframe_deletion	Benign/Likely benign	RAI1	17	17699992	CGCAGCAGCA	C	17	17796678	CGCAGCAGCA	C
NM_030665.4(RAI1):c.3731GCA[4] (p.Ser1248_Ser1249del)	inframe_deletion	Benign	RAI1	17	17699992	CGCAGCA	C	17	17796678	CGCAGCA	C
NM_030665.4(RAI1):c.3778GAG[1] (p.Glu1261del)	inframe_deletion	Benign/Likely benign	RAI1	17	17700037	AAGG	A	17	17796723	AAGG	A
NM_030665.4(RAI1):c.4532_4555del (p.Pro1511_Pro1518del)	inframe_deletion	Likely benign	RAI1	17	17700785	CCCAGCCCCCGGAGGGCAGGCCCTG	C	17	17797471	CCCAGCCCCCGGAGGGCAGGCCCTG	C
NM_030665.4(RAI1):c.4676GAC[2] (p.Arg1561del)	inframe_deletion	Likely benign	RAI1	17	17700936	GCGA	G	17	17797622	GCGA	G
NM_030665.4(RAI1):c.4917_4922del (p.Phe1640_Ser1641del)	inframe_deletion	Likely benign	RAI1	17	17701175	CCTCGTT	C	17	17797861	CCTCGTT	C
NM_001042492.3(NF1):c.8194_8196del (p.Val2732del)	inframe_deletion	Likely benign	NF1	17	29687535	ATTG	A	17	31360517	ATTG	A
NM_015355.4(SUZ12):c.163TCC[4] (p.Ser59del)	inframe_deletion	Benign	SUZ12	17	30264425	GCCT	G	17	31937406	GCCT	G
NM_139285.4(GAS2L2):c.2277_2279del (p.Arg760del)	inframe_deletion	Likely benign	GAS2L2	17	34072236	TCTC	T	17	35745217	TCTC	T
NM_000421.5(KRT10):c.1675_1676insCAGGCAGCAGCTCCGGCGGCGGATACGGCG (p.Gly558_Gly559insAlaGlySerSerSerGlyGlyGlyTyrGly)	inframe_insertion	Likely benign	KRT10	17	38975111	C	CCGCCGTATCCGCCGCCGGAGCTGCTGCCTG	17	40818859	C	CCGCCGTATCCGCCGCCGGAGCTGCTGCCTG
NM_000421.5(KRT10):c.1651AGC[3] (p.Ser553dup)	inframe_insertion	Benign	KRT10	17	38975130	A	AGCT	17	40818878	A	AGCT
NM_000421.5(KRT10):c.1654_1655insAGCTCCGGCGGCGGATACGGCGGCGGCAGC (p.Ser552delinsLysLeuArgArgArgIleArgArgArgGlnArg)	inframe_indel	Benign	KRT10	17	38975132	C	CGCTGCCGCCGCCGTATCCGCCGCCGGAGCT	17	40818880	C	CGCTGCCGCCGCCGTATCCGCCGCCGGAGCT
NM_000421.5(KRT10):c.1639_1653dup (p.543GGGSS[3])	inframe_insertion	Benign/Likely benign	KRT10	17	38975133	T	TGCTGCCGCCGCCGGA	17	40818881	T	TGCTGCCGCCGCCGGA
NM_000421.5(KRT10):c.1569_1592dup (p.Ser525_Gly532dup)	inframe_insertion	Benign	KRT10	17	38975194	A	ACCGTAGCCGCCGCTGGAACTGCCG	17	40818942	A	ACCGTAGCCGCCGCTGGAACTGCCG
NM_000421.5(KRT10):c.1564_1587del (p.His522_Gly529del)	inframe_deletion	Benign	KRT10	17	38975199	AGCCGCCGCTGGAACTGCCGCCGTG	A	17	40818947	AGCCGCCGCTGGAACTGCCGCCGTG	A
NM_000421.5(KRT10):c.1528GGC[4] (p.Gly512dup)	inframe_insertion	Likely benign	KRT10	17	38975250	A	AGCC	17	40818998	A	AGCC
NM_000421.5(KRT10):c.1520_1521insCTACGGGGGCGG (p.Gly507_Ser508insTyrGlyGlyGly)	inframe_insertion	Benign	KRT10	17	38975266	T	TCCGCCCCCGTAG	17	40819014	T	TCCGCCCCCGTAG
NM_000421.5(KRT10):c.1458_1460delinsAAGCTC (p.His487delinsSerSer)	inframe_indel	Likely benign	KRT10	17	38975327	TGG	GAGCTT	17	40819075	TGG	GAGCTT
NM_000421.5(KRT10):c.1443_1459delinsCT (p.Ser482_His487delinsTyr)	inframe_indel	Likely benign	KRT10	17	38975328	GGCCGCCGCCGGAGCTT	AG	17	40819076	GGCCGCCGCCGGAGCTT	AG
NM_000421.5(KRT10):c.1458_1459delinsAAGCTCCGGCGGTGGCT (p.His487delinsSerSerGlyGlyGlyTyr)	inframe_indel	Likely benign	KRT10	17	38975328	GG	AGCCACCGCCGGAGCTT	17	40819076	GG	AGCCACCGCCGGAGCTT
NM_000421.5(KRT10):c.1428AAGCTCCGGCGGCGG[4] (p.477SSGGG[4])	inframe_insertion	Likely benign	KRT10	17	38975329	G	GCCGCCGCCGGAGCTTCCGCCGCCGGAGCTT	17	40819077	G	GCCGCCGCCGGAGCTTCCGCCGCCGGAGCTT
NM_000421.5(KRT10):c.49GGA[9] (p.Gly24dup)	inframe_insertion	Likely benign	KRT10	17	38978765	A	ATCC	17	40822513	A	ATCC
NM_000226.4(KRT9):c.1641_1664dup (p.Gly556_Asn557insGlyHisSerGlyGlySerGlyGly)	inframe_insertion	Benign	KRT9	17	39723732	C	CCCACTTCCTCCACTATGACCACCT	17	41567480	C	CCCACTTCCTCCACTATGACCACCT
NM_000526.5(KRT14):c.220AGC[4] (p.Ser78_Ser79del)	inframe_deletion	Likely benign	KRT14	17	39742849	AGCTGCT	A	17	41586597	AGCTGCT	A
NM_000526.5(KRT14):c.58ATCGGGGGCGGC[1] (p.20IGGG[1])	inframe_deletion	Likely benign	KRT14	17	39743005	AGCCGCCCCCGAT	A	17	41586753	AGCCGCCCCCGAT	A
NM_032387.5(WNK4):c.2413TCT[1] (p.Ser806del)	inframe_deletion	Benign	WNK4	17	40946851	ATCT	A	17	42794833	ATCT	A
NM_007294.4(BRCA1):c.3341AAG[1] (p.Glu1115del)	inframe_deletion	Benign	BRCA1	17	41244201	ACTT	A	17	43092184	ACTT	A
NM_007294.4(BRCA1):c.1843TCT[1] (p.Ser616del)	inframe_deletion	Benign	BRCA1	17	41245699	TAGA	T	17	43093682	TAGA	T
NM_007294.4(BRCA1):c.1106_1108del (p.Asp369del)	inframe_deletion	Benign	BRCA1	17	41246439	ACAT	A	17	43094422	ACAT	A
NM_014233.4(UBTF):c.2196CGA[2] (p.Asp734del)	inframe_deletion	Benign	UBTF	17	42284700	CTCG	C	17	44207332	CTCG	C
NM_001466.4(FZD2):c.33_34insATGCCG (p.Leu11_Leu12insMetPro)	inframe_insertion	Benign	FZD2	17	42635088	T	TGATGCC	17	44557720	T	TGATGCC
NM_015443.4(KANSL1):c.2710GAG[1] (p.Glu905del)	inframe_deletion	Benign/Likely benign	KANSL1	17	44110777	TCTC	T	17	46033411	TCTC	T
NM_015443.4(KANSL1):c.399_400insAAT (p.Phe133_Ser134insAsn)	inframe_insertion	Likely benign	KANSL1	17	44249110	A	AATT	17	46171744	A	AATT
NM_018896.5(CACNA1G):c.1501_1512del (p.His501_His504del)	inframe_deletion	Likely benign	CACNA1G	17	48653254	CCACCACCACCAT	C	17	50575893	CCACCACCACCAT	C
NM_018149.7(SMG8):c.1163AAC[1] (p.Gln389del)	inframe_deletion	Likely benign	SMG8	17	57288572	GACA	G	17	59211211	GACA	G
NM_001394998.1(TANC2):c.4400_4408del (p.Pro1467_Pro1469del)	inframe_deletion	Likely benign	TANC2	17	61497482	AGCCACCGCC	A	17	63420121	AGCCACCGCC	A
NM_000789.4(ACE):c.44CGCTGC[3] (p.15PL[3])	inframe_insertion	Benign/Likely benign	ACE	17	61554493	T	TGCTGCC	17	63477132	T	TGCTGCC
NM_182641.4(BPTF):c.229CCG[5] (p.Pro82del)	inframe_deletion	Benign	BPTF	17	65822067	AGCC	A	17	67825951	AGCC	A
NM_182641.4(BPTF):c.229CCG[7] (p.Pro82_Ala83insPro)	inframe_insertion	Likely benign	BPTF	17	65822067	A	AGCC	17	67825951	A	AGCC
NM_182641.4(BPTF):c.396GGA[1] (p.Glu136_Glu138del)	inframe_deletion	Likely benign	BPTF	17	65822233	CGAGGAGGAG	C	17	67826117	CGAGGAGGAG	C
NM_182641.4(BPTF):c.429GGA[4] (p.Glu147_Glu148del)	inframe_deletion	Likely benign	BPTF	17	65822266	CGAGGAG	C	17	67826150	CGAGGAG	C
NM_182641.4(BPTF):c.486GGA[1] (p.Glu163del)	inframe_deletion	Benign/Likely benign	BPTF	17	65822323	CGAG	C	17	67826207	CGAG	C
NM_182641.4(BPTF):c.542ACG[4] (p.Asp185del)	inframe_deletion	Benign	BPTF	17	65822380	AGAC	A	17	67826264	AGAC	A
NM_182641.4(BPTF):c.8028_8045del (p.2676APP[1])	inframe_deletion	Likely benign	BPTF	17	65955752	ACCAGCTCCTCCAGCCCCT	A	17	67959636	ACCAGCTCCTCCAGCCCCT	A
NM_182641.4(BPTF):c.8035GCCCCTCCA[5] (p.2676APP[6])	inframe_insertion	Benign/Likely benign	BPTF	17	65955758	T	TCCTCCAGCCCCTCCAGCCCCTCCAGCC	17	67959642	T	TCCTCCAGCCCCTCCAGCCCCTCCAGCC
NM_000346.4(SOX9):c.1061_1069del (p.Pro354_Pro356del)	inframe_deletion	Benign/Likely benign	SOX9	17	70120050	AGGCCCCGCC	A	17	72123909	AGGCCCCGCC	A
NM_000346.4(SOX9):c.1061_1087del (p.Pro354_Pro362del)	inframe_deletion	Likely benign	SOX9	17	70120054	CCCGCCGGCCCCGCAGGCGCCCCCGCAG	C	17	72123913	CCCGCCGGCCCCGCAGGCGCCCCCGCAG	C
NM_000213.5(ITGB4):c.5282_5302del (p.Ser1761_His1767del)	inframe_deletion	Benign	ITGB4	17	73753340	TACAGCAGCATCACCACCACCC	T	17	75757259	TACAGCAGCATCACCACCACCC	T
NM_001256071.3(RNF213):c.1208GAG[2] (p.Gly405del)	inframe_deletion	Benign/Likely benign	RNF213	17	78264463	AGAG	A	17	80290664	AGAG	A
NM_001256071.3(RNF213):c.9844_9846del (p.Trp3282del)	inframe_deletion	Likely benign	RNF213	17	78321977	AGTG	A	17	80348177	AGTG	A
NM_182978.4(GNAL):c.266_283dup (p.Ala89_Ala94dup)	inframe_insertion	Likely benign	GNAL	18	11689812	G	GAGGAGCGCGAGGCGGCCA	18	11689813	G	GAGGAGCGCGAGGCGGCCA
NM_001142966.3(GREB1L):c.1852_1863del (p.Asp618_Asp621del)	inframe_deletion	Benign	GREB1L	18	19032044	GCGATGACCTAGA	G	18	21452083	GCGATGACCTAGA	G
NM_005257.6(GATA6):c.969CCA[11] (p.His333dup)	inframe_insertion	Benign/Likely benign	GATA6	18	19752072	T	TACC	18	22172111	T	TACC
NM_005257.6(GATA6):c.969CCA[9] (p.His333del)	inframe_deletion	Benign/Likely benign	GATA6	18	19752072	TACC	T	18	22172111	TACC	T
NM_005257.6(GATA6):c.998_1000del (p.His333del)	inframe_deletion	Likely benign	GATA6	18	19752101	CCAT	C	18	22172140	CCAT	C
NM_177986.5(DSG4):c.2257_2295dup (p.Ser753_Thr765dup)	inframe_insertion	Benign	DSG4	18	28991310	G	GCCTCAGGGGCCGCAAGGAAGAGGAGCTCTACCATGGGAA	18	31411347	G	GCCTCAGGGGCCGCAAGGAAGAGGAGCTCTACCATGGGAA
NM_017831.4(RNF125):c.28_30del (p.Gly10del)	inframe_deletion	Benign	RNF125	18	29598851	AGCG	A	18	32018888	AGCG	A
NM_015559.3(SETBP1):c.3046AAG[2] (p.Lys1018del)	inframe_deletion	Likely benign	SETBP1	18	42532350	AAAG	A	18	44952385	AAAG	A
NM_015559.3(SETBP1):c.4587_4595del (p.Leu1530_Pro1532del)	inframe_deletion	Likely benign	SETBP1	18	42643452	CGCCGCCCCT	C	18	45063487	CGCCGCCCCT	C
NM_015559.3(SETBP1):c.4590GCCGCCACC[1] (p.Pro1535_Pro1537del)	inframe_deletion	Benign/Likely benign	SETBP1	18	42643461	TGCCGCCACC	T	18	45063496	TGCCGCCACC	T
NM_015559.3(SETBP1):c.4620_4628del (p.Pro1541_Pro1543del)	inframe_deletion	Likely benign	SETBP1	18	42643486	GCCCCCGCCA	G	18	45063521	GCCCCCGCCA	G
NM_001384474.1(LOXHD1):c.28AAG[1] (p.Lys11del)	inframe_deletion	Benign	LOXHD1	18	44236963	CCTT	C	18	46657000	CCTT	C
NM_001144967.3(NEDD4L):c.150_164dup (p.Val51_Asn55dup)	inframe_insertion	Likely benign	NEDD4L	18	55912684	T	TACGTAGCGGATGAGA	18	58245452	T	TACGTAGCGGATGAGA
NM_001144967.3(NEDD4L):c.777_782dup (p.260_261EP[3])	inframe_insertion	Benign/Likely benign	NEDD4L	18	55996322	T	TGGAGCC	18	58329090	T	TGGAGCC
NM_005883.3(APC2):c.1002_1010del (p.335PGA[1])	inframe_deletion	Likely benign	APC2	19	1457031	CGGGGCCCCA	C	19	1457032	CGGGGCCCCA	C
NM_003200.5(TCF3):c.879CTC[1] (p.Ser295del)	inframe_deletion	Likely benign	TCF3	19	1621907	TGAG	T	19	1621908	TGAG	T
NM_001261826.3(AP3D1):c.2848AAG[2] (p.Lys952del)	inframe_deletion	Likely benign	AP3D1	19	2111758	ACTT	A	19	2111759	ACTT	A
NM_001319074.4(RAX2):c.411CCCGGG[3] (p.138PG[3])	inframe_insertion	Likely benign	RAX2	19	3770751	C	CCCCGGG	19	3770753	C	CCCCGGG
NM_001367868.2(PLIN4):c.908_928del (p.Thr303_Gly310delinsSer)	inframe_indel	Likely benign	PLIN4	19	4513043	CCAGTCACCCCACTACAGACGG	C	19	4513031	CCAGTCACCCCACTACAGACGG	C
NM_032108.4(SEMA6B):c.2006GTGGCG[3] (p.Gly671_Gly672dup)	inframe_insertion	Benign	SEMA6B	19	4544262	G	GCGCCAC	19	4544250	G	GCGCCAC
NM_182919.4(TICAM1):c.1078CCT[5] (p.Pro365_Pro367del)	inframe_deletion	Likely benign	TICAM1	19	4817288	AAGGAGGAGG	A	19	4817276	AAGGAGGAGG	A
NM_182919.4(TICAM1):c.1078CCT[6] (p.Pro366_Pro367del)	inframe_deletion	Likely benign	TICAM1	19	4817288	AAGGAGG	A	19	4817276	AAGGAGG	A
NM_182919.4(TICAM1):c.1078CCT[7] (p.Pro367del)	inframe_deletion	Likely benign	TICAM1	19	4817288	AAGG	A	19	4817276	AAGG	A
NM_015015.3(KDM4B):c.1401_1402insGGG (p.Pro467_Pro468insGly)	inframe_insertion	Likely benign	KDM4B	19	5131171	C	CGGG	19	5131160	C	CGGG
NM_004793.4(LONP1):c.727AAG[1] (p.Lys244del)	inframe_deletion	Benign/Likely benign	LONP1	19	5711919	CCTT	C	19	5711908	CCTT	C
NM_003331.5(TYK2):c.409_417dup (p.Thr137_Gln139dup)	inframe_insertion	Likely benign	TYK2	19	10478778	C	CCTGTGCTGT	19	10368102	C	CCTGTGCTGT
NM_003072.5(SMARCA4):c.722_733del (p.229GP[6])	inframe_deletion	Likely benign	SMARCA4	19	11097220	CCCCGGCCCGGGT	C	19	10986544	CCCCGGCCCGGGT	C
NM_001289104.2(PRKCSH):c.939GGA[6] (p.Glu322_Glu325del)	inframe_deletion	Likely benign	PRKCSH	19	11558340	AGAGGAGGAGGAG	A	19	11447525	AGAGGAGGAGGAG	A
NM_001289104.2(PRKCSH):c.939GGA[7] (p.Glu323_Glu325del)	inframe_deletion	Benign/Likely benign	PRKCSH	19	11558340	AGAGGAGGAG	A	19	11447525	AGAGGAGGAG	A
NM_001289104.2(PRKCSH):c.969AGA[1] (p.Glu325del)	inframe_deletion	Likely benign	PRKCSH	19	11558370	GGAA	G	19	11447555	GGAA	G
NM_001127222.2(CACNA1A):c.6974_6976dup (p.Gln2325_Ala2326insGlu)	inframe_insertion	Benign/Likely benign	CACNA1A	19	13318671	G	GCCT	19	13207857	G	GCCT
NM_001127222.2(CACNA1A):c.6937CAG[10] (p.Gln2323_Gln2325del)	inframe_deletion	Likely benign	CACNA1A	19	13318672	CCTGCTGCTG	C	19	13207858	CCTGCTGCTG	C
NM_001127222.2(CACNA1A):c.6937CAG[15] (p.Gln2324_Gln2325dup)	inframe_insertion	Benign/Likely benign	CACNA1A	19	13318672	C	CCTGCTG	19	13207858	C	CCTGCTG
NM_001127222.2(CACNA1A):c.6937CAG[16] (p.Gln2325_Ala2326insGlnGlnGln)	inframe_insertion	Likely benign	CACNA1A	19	13318672	C	CCTGCTGCTG	19	13207858	C	CCTGCTGCTG
NM_001127222.2(CACNA1A):c.6937CAG[4] (p.Gln2317_Gln2325del)	inframe_deletion	Benign/Likely benign	CACNA1A	19	13318672	CCTGCTGCTGCTGCTGCTGCTGCTGCTG	C	19	13207858	CCTGCTGCTGCTGCTGCTGCTGCTGCTG	C
NM_001127222.2(CACNA1A):c.6937CAG[8] (p.Gln2321_Gln2325del)	inframe_deletion	Likely benign	CACNA1A	19	13318672	CCTGCTGCTGCTGCTG	C	19	13207858	CCTGCTGCTGCTGCTG	C
NM_001127222.2(CACNA1A):c.6937CAG[9] (p.Gln2322_Gln2325del)	inframe_deletion	Benign	CACNA1A	19	13318672	CCTGCTGCTGCTG	C	19	13207858	CCTGCTGCTGCTG	C
NM_001127222.2(CACNA1A):c.6964_6965insCAG (p.Gln2322delinsProGlu)	inframe_indel	Benign	CACNA1A	19	13318683	T	TCTG	19	13207869	T	TCTG
NM_001127222.2(CACNA1A):c.6661_6662insACCCCC (p.Pro2220_Pro2221insHisPro)	inframe_insertion	Likely benign	CACNA1A	19	13319688	G	GGGGGGT	19	13208874	G	GGGGGGT
NM_001127222.2(CACNA1A):c.6630CCA[11] (p.His2218_His2219dup)	inframe_insertion	Likely benign	CACNA1A	19	13319693	A	ATGGTGG	19	13208879	A	ATGGTGG
NM_001127222.2(CACNA1A):c.6630CCA[8] (p.His2219del)	inframe_deletion	Benign/Likely benign	CACNA1A	19	13319693	ATGG	A	19	13208879	ATGG	A
NM_001127222.2(CACNA1A):c.6587_6598del (p.Asp2196_Arg2199del)	inframe_deletion	Benign/Likely benign	CACNA1A	19	13319751	CCCCGCTCCTGGT	C	19	13208937	CCCCGCTCCTGGT	C
NM_001127222.2(CACNA1A):c.3601AAG[1] (p.Lys1202del)	inframe_deletion	Benign/Likely benign	CACNA1A	19	13395967	CCTT	C	19	13285153	CCTT	C
NM_001127222.2(CACNA1A):c.2968GAGGGC[2] (p.990EG[2])	inframe_deletion	Likely benign	CACNA1A	19	13409461	GGCCCTC	G	19	13298647	GGCCCTC	G
NM_001379291.1(BRD4):c.3334GAG[1] (p.Glu1113del)	inframe_deletion	Benign	BRD4	19	15350575	TCTC	T	19	15239764	TCTC	T
NM_001379291.1(BRD4):c.3322GTG[2] (p.Val1110del)	inframe_deletion	Likely benign	BRD4	19	15350584	TCAC	T	19	15239773	TCAC	T
NM_001379291.1(BRD4):c.2924CACCACCCC[1] (p.Pro978_Pro980del)	inframe_deletion	Benign	BRD4	19	15353938	TGGGGTGGTG	T	19	15243127	TGGGGTGGTG	T
NM_001379291.1(BRD4):c.2931_2933del (p.Pro980del)	inframe_deletion	Likely benign	BRD4	19	15353946	TGGG	T	19	15243135	TGGG	T
NM_001379291.1(BRD4):c.2909_2923dup (p.Pro974_Pro975insLeuGlnGlnGlnPro)	inframe_insertion	Benign	BRD4	19	15353956	G	GGCGGCTGCTGCTGCA	19	15243145	G	GGCGGCTGCTGCTGCA
NM_004750.5(CRLF1):c.63_66delinsT (p.Leu26del)	inframe_deletion	Likely benign	CRLF1	19	18717401	CAGG	A	19	18606591	CAGG	A
NM_001492.6(GDF1):c.469_470insGCG (p.Ala156_Ala157insGly)	inframe_insertion	Benign	GDF1	19	18980055	G	GCGC	19	18869246	G	GCGC
NM_014727.3(KMT2B):c.859CGTGGAGGC[1] (p.289GRG[1])	inframe_deletion	Likely benign	KMT2B	19	36211105	AGCCGTGGAG	A	19	35720203	AGCCGTGGAG	A
NM_014727.3(KMT2B):c.1269TCC[1] (p.Pro427del)	inframe_deletion	Benign/Likely benign	KMT2B	19	36211516	TCTC	T	19	35720614	TCTC	T
NM_000540.3(RYR1):c.5665GAG[2] (p.Glu1891del)	inframe_deletion	Benign/Likely benign	RYR1	19	38979933	TGAG	T	19	38489293	TGAG	T
NM_000540.3(RYR1):c.10483AAG[2] (p.Lys3497del)	inframe_deletion	Likely benign	RYR1	19	39015998	CAAG	C	19	38525358	CAAG	C
NM_017827.4(SARS2):c.1530_1538dup (p.Leu511_Gly513dup)	inframe_insertion	Benign	SARS2	19	39406264	G	GCCAGGCAGC	19	38915624	G	GCCAGGCAGC
NM_181882.3(PRX):c.4059GGA[5] (p.Glu1360_Glu1361del)	inframe_deletion	Benign/Likely benign	PRX	19	40900179	TTCCTCC	T	19	40394272	TTCCTCC	T
NM_020971.3(SPTBN4):c.2031CGCAGCGGG[1] (p.675AAG[2])	inframe_deletion	Likely benign	SPTBN4	19	41018721	GGCGGGCGCA	G	19	40512814	GGCGGGCGCA	G
NM_020971.3(SPTBN4):c.2031CGCAGCGGG[3] (p.675AAG[4])	inframe_insertion	Benign/Likely benign	SPTBN4	19	41018721	G	GGCGGGCGCA	19	40512814	G	GGCGGGCGCA
NM_006494.4(ERF):c.1104TTC[3] (p.Ser373del)	inframe_deletion	Likely benign	ERF	19	42753148	GGAA	G	19	42248996	GGAA	G
NM_001386298.1(CIC):c.2131_2150delinsACGAT (p.Pro711_Glu717delinsThrMet)	inframe_indel	Likely benign	CIC	19	42778066	CCTGGGCGACGGAAGACAGA	ACGAT	19	42273914	CCTGGGCGACGGAAGACAGA	ACGAT
NM_175875.5(SIX5):c.150CGGGGC[3] (p.51GA[4])	inframe_insertion	Benign/Likely benign	SIX5	19	46271941	C	CGCCCCG	19	45768683	C	CGCCCCG
NM_001394372.1(BICRA):c.2195_2206dup (p.Pro735_Ala736insAspProAlaPro)	inframe_insertion	Benign	BICRA	19	48185318	A	AAGACCCAGCCCC	19	47682061	A	AAGACCCAGCCCC
NM_001364171.2(ODAD1):c.1629CGC[5] (p.Ala547dup)	inframe_insertion	Likely benign	ODAD1	19	48800716	C	CGCG	19	48297459	C	CGCG
NM_000836.4(GRIN2D):c.3370_3384del (p.Ala1124_Gly1128del)	inframe_deletion	Likely benign	GRIN2D	19	48946543	CCTGGGCGGCGCGTCG	C	19	48443286	CCTGGGCGGCGCGTCG	C
NM_016553.5(NUP62):c.848GCA[5] (p.Ser286_Thr287insSer)	inframe_insertion	Benign	NUP62	19	50412205	G	GTGC	19	49908948	G	GTGC
NM_004977.3(KCNC3):c.633CAACGCCGC[1] (p.212NAA[1])	inframe_deletion	Likely benign	KCNC3	19	50831689	TGCGGCGTTG	T	19	50328432	TGCGGCGTTG	T
NM_198994.3(TGM6):c.1953_1955dup (p.Gln652dup)	inframe_insertion	Benign/Likely benign	TGM6	20	2411657	G	GAAC	20	2431011	G	GAAC
NM_000311.3(PRNP):c.204_227del24 (p.Pro84_Gln91del)	inframe_deletion	Likely benign	PRNP	20	4680025	CGGTGGTGGCTGGGGGCAGCCTCAT	C	20	4699379	CGGTGGTGGCTGGGGGCAGCCTCAT	C
NM_000311.5(PRNP):c.228_251del (p.60PHGGGWGQ[3])	inframe_deletion	Likely benign	PRNP	20	4680088	GCAGCCCCATGGTGGTGGCTGGGGA	G	20	4699442	GCAGCCCCATGGTGGTGGCTGGGGA	G
NM_130811.4(SNAP25):c.57_68del (p.Gln20_Asp23del)	inframe_deletion	Likely benign	SNAP25	20	10256189	GGGCTGACCAGTT	G	20	10275541	GGGCTGACCAGTT	G
NM_018474.6(KIZ):c.1520_1522del (p.Ser507del)	inframe_deletion	Likely benign	KIZ	20	21195244	ATCT	A	20	21214606	ATCT	A
NM_022482.5(GZF1):c.903GGA[5] (p.Glu306del)	inframe_deletion	Benign	GZF1	20	23345920	AGAG	A	20	23365283	AGAG	A
NM_015338.6(ASXL1):c.16AAG[3] (p.Lys9del)	inframe_deletion	Benign/Likely benign	ASXL1	20	30946591	CAGA	C	20	32358788	CAGA	C
NM_015338.6(ASXL1):c.2178GGA[1] (p.Glu728del)	inframe_deletion	Likely benign	ASXL1	20	31022691	AAGG	A	20	32434888	AAGG	A
NM_007186.6(CEP250):c.3526GCCCAG[2] (p.1176AQ[2])	inframe_deletion	Likely benign	CEP250	20	34085762	ACCAGGC	A	20	35497933	ACCAGGC	A
NM_007186.6(CEP250):c.3526GCCCAG[4] (p.1176AQ[4])	inframe_insertion	Benign	CEP250	20	34085762	A	ACCAGGC	20	35497933	A	ACCAGGC
NM_000308.4(CTSA):c.33GCT[6] (p.Leu18_Leu19del)	inframe_deletion	Benign/Likely benign	CTSA	20	44520237	CCTGCTG	C	20	45891598	CCTGCTG	C
NM_000308.4(CTSA):c.33GCT[7] (p.Leu19del)	inframe_deletion	Benign	CTSA	20	44520237	CCTG	C	20	45891598	CCTG	C
NM_000308.4(CTSA):c.33GCT[9] (p.Leu19dup)	inframe_insertion	Benign/Likely benign	CTSA	20	44520237	C	CCTG	20	45891598	C	CCTG
NM_000308.4(CTSA):c.55_57del (p.Leu19del)	inframe_deletion	Likely benign	CTSA	20	44520261	GCTA	G	20	45891622	GCTA	G
NM_001282531.3(ADNP):c.2882_2884del (p.Asp961del)	inframe_deletion	Likely benign	ADNP	20	49508366	ACAT	A	20	50891829	ACAT	A
NM_001282531.3(ADNP):c.833AGA[1] (p.Lys279del)	inframe_deletion	Benign/Likely benign	ADNP	20	49510412	CTCT	C	20	50893875	CTCT	C
NM_001282531.3(ADNP):c.422_424dup (p.Ser141dup)	inframe_insertion	Benign/Likely benign	ADNP	20	49510826	G	GTGC	20	50894289	G	GTGC
NM_020436.5(SALL4):c.2051ATG[2] (p.Asp686del)	inframe_deletion	Benign/Likely benign	SALL4	20	50406962	ACAT	A	20	51790423	ACAT	A
NM_000516.7(GNAS):c.-18GCC[7] (p.Met1_Gly2insAla)	inframe_insertion	Benign/Likely benign	GNAS	20	57466761	C	CCCG	20	58891706	C	CCCG
NM_000516.7(GNAS):c.-18GCC[8] (p.Met1_Gly2insAlaAla)	inframe_insertion	Likely benign	GNAS	20	57466761	C	CCCGCCG	20	58891706	C	CCCGCCG
NM_207034.3(EDN3):c.143AGACTGTGGCTGGCCCTGGCGAGG[1] (p.48ETVAGPGE[1])	inframe_deletion	Likely benign	EDN3	20	57876553	AGAGACTGTGGCTGGCCCTGGCGAG	A	20	59301498	AGAGACTGTGGCTGGCCCTGGCGAG	A
NM_001853.4(COL9A3):c.93CGGCCCCCC[1] (p.33PPG[2])	inframe_deletion	Benign/Likely benign	COL9A3	20	61448929	TCCCCGGCCC	T	20	62817577	TCCCCGGCCC	T
NM_001283009.2(RTEL1):c.2310AGA[1] (p.Glu771del)	inframe_deletion	Benign/Likely benign	RTEL1	20	62321690	GAGA	G	20	63690337	GAGA	G
NM_020706.2(SCAF4):c.2879AGC[8] (p.Gln966_Pro967insGln)	inframe_insertion	Likely benign	SCAF4	21	33044256	G	GGCT	21	31671943	G	GGCT
NM_020706.2(SCAF4):c.2840_2848dup (p.Gln949_Gln950insProGlnGln)	inframe_insertion	Likely benign	SCAF4	21	33044307	T	TGCTGCTGTG	21	31671994	T	TGCTGCTGTG
NM_000629.3(IFNAR1):c.999TCC[1] (p.Pro335del)	inframe_deletion	Likely benign	IFNAR1	21	34721704	TTCC	T	21	33349398	TTCC	T
NM_000629.3(IFNAR1):c.1437_1439dup (p.Asp479dup)	inframe_insertion	Likely benign	IFNAR1	21	34726083	A	AGAT	21	33353777	A	AGAT
NM_138927.4(SON):c.669AGAGCAGTC[1] (p.224EQS[1])	inframe_deletion	Likely benign	SON	21	34922203	CTCAGAGCAG	C	21	33549897	CTCAGAGCAG	C
NM_138927.4(SON):c.1291_1323del (p.Pro431_Pro441del)	inframe_deletion	Likely benign	SON	21	34922804	CCAGTGCCTGAGTTGCCAGGGCCCCCTGCGACAG	C	21	33550498	CCAGTGCCTGAGTTGCCAGGGCCCCCTGCGACAG	C
NM_138927.4(SON):c.2271_2300dup (p.Ala767_Thr768insSerSerThrMetAspSerGlnMetLeuAla)	inframe_insertion	Likely benign	SON	21	34923783	A	ACACCATGGACTCCCAGATGTTAGCGTCTAG	21	33551477	A	ACACCATGGACTCCCAGATGTTAGCGTCTAG
NM_138927.4(SON):c.2665_2694dup (p.879GTMDAQMLAS[3])	inframe_insertion	Likely benign	SON	21	34924186	T	TCAGATGTTAGCGTCTGGTACCATGGATGCC	21	33551880	T	TCAGATGTTAGCGTCTGGTACCATGGATGCC
NM_138927.4(SON):c.3180AGCTTATGAACGCTCCATGATGTC[1] (p.1061AYERSMMS[1])	inframe_deletion	Benign	SON	21	34924708	TATGATGTCAGCTTATGAACGCTCC	T	21	33552402	TATGATGTCAGCTTATGAACGCTCC	T
NM_138927.4(SON):c.4090_4113del (p.Ala1364_Ser1371del)	inframe_deletion	Benign	SON	21	34925611	TGTCCTGGAGTCTTCGGCTGTGACC	T	21	33553305	TGTCCTGGAGTCTTCGGCTGTGACC	T
NM_138927.4(SON):c.4119_4142del (p.1370SSTVTVLE[1])	inframe_deletion	Benign/Likely benign	SON	21	34925635	CGTCCTGGAGTCTTCGACTGTGACT	C	21	33553329	CGTCCTGGAGTCTTCGACTGTGACT	C
NM_138927.4(SON):c.4132_4155del (p.1370SSTVTVLE[1])	inframe_deletion	Likely benign	SON	21	34925656	GACTGTCCTGGAGTCTTCGACTGTA	G	21	33553350	GACTGTCCTGGAGTCTTCGACTGTA	G
NM_138927.4(SON):c.4877ATG[1] (p.Asp1627del)	inframe_deletion	Likely benign	SON	21	34926413	TATG	T	21	33554107	TATG	T
NM_138927.4(SON):c.5421_5423del (p.Lys1807del)	inframe_deletion	Likely benign	SON	21	34926955	TAAG	T	21	33554649	TAAG	T
NM_138927.4(SON):c.5868CAGCCGCACCCCCAGCCGCCG[2] (p.1957SRTPSRR[4])	inframe_deletion	Likely benign	SON	21	34927396	AAGCCGCCGCAGCCGCACCCCCAGCCGCCGCAGCCGCACCCCC	A	21	33555090	AAGCCGCCGCAGCCGCACCCCCAGCCGCCGCAGCCGCACCCCC	A
NM_138927.4(SON):c.5868CAGCCGCACCCCCAGCCGCCG[5] (p.Arg1998_Arg1999insSerArgThrProSerArgArg)	inframe_insertion	Likely benign	SON	21	34927396	A	AAGCCGCCGCAGCCGCACCCCC	21	33555090	A	AAGCCGCCGCAGCCGCACCCCC
NM_138927.4(SON):c.5943_5963dup (p.1957SRTPSRR[7])	inframe_insertion	Benign	SON	21	34927468	C	CAGCCGCACCCCCAGCCGCCGG	21	33555162	C	CAGCCGCACCCCCAGCCGCCGG
NM_138927.4(SON):c.5949_5969del (p.1957SRTPSRR[5])	inframe_deletion	Likely benign	SON	21	34927480	CAGCCGCCGGAGCCGCACCCCT	C	21	33555174	CAGCCGCCGGAGCCGCACCCCT	C
NM_138927.4(SON):c.5964_5984del (p.1957SRTPSRR[5])	inframe_deletion	Likely benign	SON	21	34927486	CCGGAGCCGCACCCCTAGCCGT	C	21	33555180	CCGGAGCCGCACCCCTAGCCGT	C
NM_138927.4(SON):c.5976_5996del (p.1957SRTPSRR[5])	inframe_deletion	Likely benign	SON	21	34927507	TCGGAGCCGCACCCCAAGCCGC	T	21	33555201	TCGGAGCCGCACCCCAAGCCGC	T
NM_138927.4(SON):c.6348AGA[1] (p.Glu2117del)	inframe_deletion	Likely benign	SON	21	34931560	AAAG	A	21	33559254	AAAG	A
NM_001754.5(RUNX1):c.1092CGGCAT[3] (p.364IG[3])	inframe_insertion	Likely benign	RUNX1	21	36164771	C	CATGCCG	21	34792474	C	CATGCCG
NM_001347721.2(DYRK1A):c.1800_1808del (p.His608_His610del)	inframe_deletion	Likely benign	DYRK1A	21	38884363	TCACCATCAC	T	21	37512060	TCACCATCAC	T
NM_001347721.2(DYRK1A):c.1812_1829del (p.His605_His610del)	inframe_deletion	Likely benign	DYRK1A	21	38884363	TCACCATCACCACCACCAC	T	21	37512060	TCACCATCACCACCACCAC	T
NM_001347721.2(DYRK1A):c.1803CCA[1] (p.His607_His610del)	inframe_deletion	Likely benign	DYRK1A	21	38884369	TCACCACCACCAC	T	21	37512066	TCACCACCACCAC	T
NM_001347721.2(DYRK1A):c.1803CCA[3] (p.His609_His610del)	inframe_deletion	Likely benign	DYRK1A	21	38884369	TCACCAC	T	21	37512066	TCACCAC	T
NM_001347721.2(DYRK1A):c.1803CCA[4] (p.His610del)	inframe_deletion	Benign/Likely benign	DYRK1A	21	38884369	TCAC	T	21	37512066	TCAC	T
NM_001347721.2(DYRK1A):c.1803CCA[7] (p.His609_His610dup)	inframe_insertion	Likely benign	DYRK1A	21	38884369	T	TCACCAC	21	37512066	T	TCACCAC
NM_001347721.2(DYRK1A):c.1807CACCACCACCAT[1] (p.His607_His610del)	inframe_deletion	Likely benign	DYRK1A	21	38884375	CCACCACCACCAT	C	21	37512072	CCACCACCACCAT	C
NM_001347721.2(DYRK1A):c.1818_1820del (p.His610del)	inframe_deletion	Likely benign	DYRK1A	21	38884384	CCAT	C	21	37512081	CCAT	C
NM_173354.5(SIK1):c.859_861del (p.Pro287del)	inframe_deletion	Benign/Likely benign	SIK1	21	44840224	CGGG	C	21	43420344	CGGG	C
NM_004928.3(CFAP410):c.662TGC[5] (p.Leu224dup)	inframe_insertion	Likely benign	CFAP410	21	45750178	C	CGCA	21	44330295	C	CGCA
NM_001379500.1(COL18A1):c.1782_1790del (p.594PGP[3])	inframe_deletion	Likely benign	COL18A1	21	46906852	ACCAGGCCCC	A	21	45486938	ACCAGGCCCC	A
NM_001379500.1(COL18A1):c.1785_1793del (p.594PGP[3])	inframe_deletion	Likely benign	COL18A1	21	46906855	AGGCCCCCCT	A	21	45486941	AGGCCCCCCT	A
NM_001379500.1(COL18A1):c.1803_1811del (p.594PGP[3])	inframe_deletion	Likely benign	COL18A1	21	46906873	TGGGCCCCCA	T	21	45486959	TGGGCCCCCA	T
NM_001379500.1(COL18A1):c.1806_1814del (p.594PGP[3])	inframe_deletion	Likely benign	COL18A1	21	46906876	GCCCCCAGGA	G	21	45486962	GCCCCCAGGA	G
NM_001379500.1(COL18A1):c.2702TTC[1] (p.Leu902del)	inframe_deletion	Benign/Likely benign	COL18A1	21	46923942	TTTC	T	21	45504028	TTTC	T
NM_001379500.1(COL18A1):c.2961_2969del (p.985GPP[3])	inframe_deletion	Likely benign	COL18A1	21	46925137	TCCCGGCCCC	T	21	45505223	TCCCGGCCCC	T
NM_001379500.1(COL18A1):c.2961_2969dup (p.985GPP[5])	inframe_insertion	Benign	COL18A1	21	46925137	T	TCCCGGCCCC	21	45505223	T	TCCCGGCCCC
NM_001379500.1(COL18A1):c.2964CCCCCCAGG[3] (p.985GPP[5])	inframe_insertion	Likely benign	COL18A1	21	46925140	C	CGGCCCCCCA	21	45505226	C	CGGCCCCCCA
NM_001379500.1(COL18A1):c.2966_2967insTCCAGGCCC (p.985GPP[5])	inframe_insertion	Likely benign	COL18A1	21	46925140	C	CGGCCCTCCA	21	45505226	C	CGGCCCTCCA
NM_001379500.1(COL18A1):c.2979_2987del (p.985GPP[3])	inframe_deletion	Benign	COL18A1	21	46925152	CCCCCCAGGG	C	21	45505238	CCCCCCAGGG	C
NM_001379500.1(COL18A1):c.2979_2987dup (p.985GPP[5])	inframe_insertion	Likely benign	COL18A1	21	46925152	C	CCCCCCAGGG	21	45505238	C	CCCCCCAGGG
NM_001379500.1(COL18A1):c.3048GCCCCCTGG[1] (p.1011PPG[3])	inframe_deletion	Benign	COL18A1	21	46925297	CCCCCCTGGG	C	21	45505383	CCCCCCTGGG	C
NM_001379500.1(COL18A1):c.3048GCCCCCTGG[3] (p.1011PPG[5])	inframe_insertion	Likely benign	COL18A1	21	46925297	C	CCCCCCTGGG	21	45505383	C	CCCCCCTGGG
NM_003906.5(MCM3AP):c.109_111del (p.Ser37del)	inframe_deletion	Benign	MCM3AP	21	47705089	GAGA	G	21	46285175	GAGA	G
NM_006031.6(PCNT):c.519_520insGTCAGTGACCACCCACCGGAACAGCGTGGGATGTTCACA (p.Val161_Thr173dup)	inframe_insertion	Likely benign	PCNT	21	47754541	A	AGAACAGCGTGGGATGTTCACAGTCAGTGACCACCCACCG	21	46334627	A	AGAACAGCGTGGGATGTTCACAGTCAGTGACCACCCACCG
NM_006031.6(PCNT):c.520_558del (p.Ile174_Thr186del)	inframe_deletion	Likely benign	PCNT	21	47754541	AGAACAGCGTGGGATGTTCACAATCAGTGACCACCAACCG	A	21	46334627	AGAACAGCGTGGGATGTTCACAATCAGTGACCACCAACCG	A
NM_014339.7(IL17RA):c.2437GAAGAGGAG[1] (p.Glu816_Glu818del)	inframe_deletion	Likely benign	IL17RA	22	17590541	TGGAGGAAGA	T	22	17109651	TGGAGGAAGA	T
NM_001379200.1(TBX1):c.215CGC[6] (p.Pro76dup)	inframe_insertion	Benign/Likely benign	TBX1	22	19748579	C	CCCG	22	19761056	C	CCCG
NM_001379200.1(TBX1):c.1153GCCGGCGGC[3] (p.385AGG[3])	inframe_insertion	Likely benign	TBX1	22	19754027	G	GGCCGGCGGC	22	19766504	G	GGCCGGCGGC
NM_001379200.1(TBX1):c.1385ACC[4] (p.His466del)	inframe_deletion	Likely benign	TBX1	22	19754258	GCAC	G	22	19766735	GCAC	G
NM_001379200.1(TBX1):c.1413_1442del (p.Ala476_Ala485del)	inframe_deletion	Benign/Likely benign	TBX1	22	19754283	CCAGCCGCCGCGGCCGCCGCCGCCGCTGCCG	C	22	19766760	CCAGCCGCCGCGGCCGCCGCCGCCGCTGCCG	C
NM_001379200.1(TBX1):c.1419_1427del (p.Ala483_Ala485del)	inframe_deletion	Likely benign	TBX1	22	19754285	AGCCGCCGCG	A	22	19766762	AGCCGCCGCG	A
NM_001379200.1(TBX1):c.1419_1430del (p.Ala482_Ala485del)	inframe_deletion	Benign	TBX1	22	19754285	AGCCGCCGCGGCC	A	22	19766762	AGCCGCCGCGGCC	A
NM_001379200.1(TBX1):c.1422CGC[1] (p.Ala483_Ala485del)	inframe_deletion	Likely benign	TBX1	22	19754294	GGCCGCCGCC	G	22	19766771	GGCCGCCGCC	G
NM_001379200.1(TBX1):c.1440_1448del (p.Ala483_Ala485del)	inframe_deletion	Likely benign	TBX1	22	19754306	CGCTGCCGCA	C	22	19766783	CGCTGCCGCA	C
NM_058004.4(PI4KA):c.42_53del (p.Gly15_Gly18del)	inframe_deletion	Benign/Likely benign	PI4KA	22	21212960	GCCGCCGCCGCCT	G	22	20858672	GCCGCCGCCGCCT	G
NM_058004.4(PI4KA):c.24AGGCGG[3] (p.Gly17_Gly18del)	inframe_deletion	Benign	PI4KA	22	21212966	GCCGCCT	G	22	20858678	GCCGCCT	G
NM_002430.3(MN1):c.1865CGC[3] (p.Pro623dup)	inframe_insertion	Benign	MN1	22	28194661	T	TGCG	22	27798673	T	TGCG
NM_002430.3(MN1):c.1584GCAGCAGCAGCAGCAACAGCA[1] (p.Gln544_Gln550del)	inframe_deletion	Likely benign	MN1	22	28194906	TTGCTGTTGCTGCTGCTGCTGC	T	22	27798918	TTGCTGTTGCTGCTGCTGCTGC	T
NM_002430.3(MN1):c.1572GCA[11] (p.Gln550_Arg551insGlnGln)	inframe_insertion	Benign/Likely benign	MN1	22	28194933	T	TTGCTGC	22	27798945	T	TTGCTGC
NM_002430.3(MN1):c.1572GCA[5] (p.Gln547_Gln550del)	inframe_deletion	Likely benign	MN1	22	28194933	TTGCTGCTGCTGC	T	22	27798945	TTGCTGCTGCTGC	T
NM_002430.3(MN1):c.912GCA[7] (p.Gln309_His310insGln)	inframe_insertion	Benign	MN1	22	28195602	A	ATGC	22	27799614	A	ATGC
NM_002430.3(MN1):c.890CCCAGCAGCAGCAGCAGC[3] (p.Gln308_Gln309insProGlnGlnGlnGlnGln)	inframe_insertion	Likely benign	MN1	22	28195606	T	TGCTGCTGCTGCTGCTGGG	22	27799618	T	TGCTGCTGCTGCTGCTGGG
NM_021076.4(NEFH):c.1500_1505dup (p.Thr501_Lys502dup)	inframe_insertion	Benign	NEFH	22	29885127	G	GAAACAA	22	29489138	G	GAAACAA
NM_021076.4(NEFH):c.1964_1965insTGAGAAGGCCAAGTCGCC (p.Lys657_Glu658insAlaLysSerProGluLys)	inframe_insertion	Likely benign	NEFH	22	29885591	C	CCCTGAGAAGGCCAAGTCG	22	29489602	C	CCCTGAGAAGGCCAAGTCG
NM_021076.4(NEFH):c.1989_2006del (p.Glu664_Pro669del)	inframe_deletion	Likely benign	NEFH	22	29885604	GAGGCCAAGTCCCCTGAGA	G	22	29489615	GAGGCCAAGTCCCCTGAGA	G
NM_021076.4(NEFH):c.2232_2249del (p.746_751SPEKAK[1])	inframe_deletion	Benign	NEFH	22	29885858	AGCTAAGTCCCCAGAGAAG	A	22	29489869	AGCTAAGTCCCCAGAGAAG	A
NM_021076.4(NEFH):c.2236TCCCCAGAGAAGGCCAAG[1] (p.746SPEKAK[1])	inframe_deletion	Likely benign	NEFH	22	29885861	TAAGTCCCCAGAGAAGGCC	T	22	29489872	TAAGTCCCCAGAGAAGGCC	T
NM_021076.4(NEFH):c.2476GAG[2] (p.Glu828del)	inframe_deletion	Likely benign	NEFH	22	29886102	AAGG	A	22	29490113	AAGG	A
NM_021076.4(NEFH):c.2623GAG[1] (p.Glu876del)	inframe_deletion	Likely benign	NEFH	22	29886250	TGGA	T	22	29490261	TGGA	T
NM_006941.4(SOX10):c.102CGG[6] (p.Gly39_Ser40insGly)	inframe_insertion	Likely benign	SOX10	22	38379675	T	TCCG	22	37983668	T	TCCG
NM_001162501.2(TNRC6B):c.3961CAG[6] (p.Gln1327_Gln1328del)	inframe_deletion	Benign	TNRC6B	22	40697176	TGCAGCA	T	22	40301172	TGCAGCA	T
NM_001162501.2(TNRC6B):c.3961CAG[9] (p.Gln1328_Arg1329insGln)	inframe_insertion	Likely benign	TNRC6B	22	40697176	T	TGCA	22	40301172	T	TGCA
NM_001429.4(EP300):c.6798_6800del (p.Gln2268del)	inframe_deletion	Benign/Likely benign	EP300	22	41574510	TCAG	T	22	41178506	TCAG	T
NM_152513.4(MEI1):c.868CTC[1] (p.Leu291del)	inframe_deletion	Likely benign	MEI1	22	42125671	TCTC	T	22	41729667	TCTC	T
NM_001378418.1(TCF20):c.5308CAG[6] (p.Gln1774dup)	inframe_insertion	Likely benign	TCF20	22	42605989	T	TCTG	22	42209983	T	TCTG
NM_001378418.1(TCF20):c.960ACA[2] (p.Gln322del)	inframe_deletion	Benign/Likely benign	TCF20	22	42610343	GTGT	G	22	42214337	GTGT	G
NM_001378418.1(TCF20):c.719CCT[4] (p.Ser244_Ser246del)	inframe_deletion	Likely benign	TCF20	22	42610572	AAGGAGGAGG	A	22	42214566	AAGGAGGAGG	A
NM_001378418.1(TCF20):c.719CCT[6] (p.Ser246del)	inframe_deletion	Likely benign	TCF20	22	42610572	AAGG	A	22	42214566	AAGG	A
NM_001378418.1(TCF20):c.150CAGTGG[2] (p.51SG[2])	inframe_deletion	Benign	TCF20	22	42611144	ACCACTG	A	22	42215138	ACCACTG	A
NM_001378418.1(TCF20):c.163_165del (p.Ser55del)	inframe_deletion	Likely benign	TCF20	22	42611146	CACT	C	22	42215140	CACT	C
NM_001378328.1(CELSR1):c.8886_8897del (p.Arg2965_Ser2968del)	inframe_deletion	Benign	CELSR1	22	46760030	CGTGCGCGAGGAT	C	22	46364133	CGTGCGCGAGGAT	C
NM_001372044.2(SHANK3):c.16GCC[7] (p.Ala13del)	inframe_deletion	Likely benign	SHANK3	22	51112856	GCGC	G	22	50674428	GCGC	G
NM_001291867.2(NHS):c.310_342del (p.Pro104_Ala114del)	inframe_deletion	Likely benign	NHS	X	17394182	AGGCGGCGCCCGCAGCCGGCGAGGCGTCCTCGGC	A	X	17376059	AGGCGGCGCCCGCAGCCGGCGAGGCGTCCTCGGC	A
NM_001291867.2(NHS):c.310_345del (p.Pro104_Ala115del)	inframe_deletion	Benign	NHS	X	17394182	AGGCGGCGCCCGCAGCCGGCGAGGCGTCCTCGGCGGC	A	X	17376059	AGGCGGCGCCCGCAGCCGGCGAGGCGTCCTCGGCGGC	A
NM_001291867.2(NHS):c.310_348del (p.Pro104_Ala116del)	inframe_deletion	Likely benign	NHS	X	17394182	AGGCGGCGCCCGCAGCCGGCGAGGCGTCCTCGGCGGCGGC	A	X	17376059	AGGCGGCGCCCGCAGCCGGCGAGGCGTCCTCGGCGGCGGC	A
NM_001291867.2(NHS):c.333GGC[7] (p.Ala117dup)	inframe_insertion	Likely benign	NHS	X	17394211	T	TCGG	X	17376088	T	TCGG
NM_001291867.2(NHS):c.1190GGA[2] (p.Arg399del)	inframe_deletion	Likely benign	NHS	X	17742497	TGAG	T	X	17724377	TGAG	T
NM_001291867.2(NHS):c.2141ACA[1] (p.Asn715del)	inframe_deletion	Likely benign	NHS	X	17744364	CCAA	C	X	17726244	CCAA	C
NM_001323289.2(CDKL5):c.1213CTT[1] (p.Leu406del)	inframe_deletion	Likely benign	CDKL5	X	18622256	CCTT	C	X	18604136	CCTT	C
NM_001323289.2(CDKL5):c.1455_1460del (p.Ala486_Lys487del)	inframe_deletion	Benign	CDKL5	X	18622494	ACCAAGG	A	X	18604374	ACCAAGG	A
NM_014927.5(CNKSR2):c.2637GGA[6] (p.Glu886del)	inframe_deletion	Benign	CNKSR2	X	21627677	AGAG	A	X	21609559	AGAG	A
NM_014927.5(CNKSR2):c.2637GGA[8] (p.Glu886dup)	inframe_insertion	Benign/Likely benign	CNKSR2	X	21627677	A	AGAG	X	21609559	A	AGAG
NM_139058.3(ARX):c.1300GCC[8] (p.Ala440dup)	inframe_insertion	Benign/Likely benign	ARX	X	25025355	A	AGGC	X	25007238	A	AGGC
NM_139058.3(ARX):c.1310_1311insGGC (p.Ala440dup)	inframe_insertion	Likely benign	ARX	X	25025365	G	GGCC	X	25007248	G	GGCC
NM_139058.3(ARX):c.448GCCGCGGCC[1] (p.Ala153_Ala155del)	inframe_deletion	Likely benign	ARX	X	25031646	AGGCCGCGGC	A	X	25013529	AGGCCGCGGC	A
NM_139058.3(ARX):c.463_465del (p.Ala155del)	inframe_deletion	Benign	ARX	X	25031646	AGGC	A	X	25013529	AGGC	A
NM_139058.3(ARX):c.441_464del (p.Ala148_Ala155del)	inframe_deletion	Benign/Likely benign	ARX	X	25031647	GGCCGCGGCGGCCGCGGCCGCGGCT	G	X	25013530	GGCCGCGGCGGCCGCGGCCGCGGCT	G
NM_139058.3(ARX):c.438_458del (p.Ala149_Ala155del)	inframe_deletion	Likely benign	ARX	X	25031653	GGCGGCCGCGGCCGCGGCTGCC	G	X	25013536	GGCGGCCGCGGCCGCGGCTGCC	G
NM_139058.3(ARX):c.447GGCCGC[1] (p.Ala154_Ala155del)	inframe_deletion	Likely benign	ARX	X	25031653	GGCGGCC	G	X	25013536	GGCGGCC	G
NM_139058.3(ARX):c.441_455del (p.Ala151_Ala155del)	inframe_deletion	Benign	ARX	X	25031656	GGCCGCGGCCGCGGCT	G	X	25013539	GGCCGCGGCCGCGGCT	G
NM_139058.3(ARX):c.428_451del (p.Gly143_Ala150del)	inframe_deletion	Benign/Likely benign	ARX	X	25031660	GCGGCCGCGGCTGCCGCGGCGGCCC	G	X	25013543	GCGGCCGCGGCTGCCGCGGCGGCCC	G
NM_139058.3(ARX):c.432_446del (p.Ala151_Ala155del)	inframe_deletion	Likely benign	ARX	X	25031665	CGCGGCTGCCGCGGCG	C	X	25013548	CGCGGCTGCCGCGGCG	C
NM_139058.3(ARX):c.441_446del (p.Ala154_Ala155del)	inframe_deletion	Likely benign	ARX	X	25031665	CGCGGCT	C	X	25013548	CGCGGCT	C
NM_139058.3(ARX):c.337_338insGCG (p.Ala112_Ala113insGly)	inframe_insertion	Likely benign	ARX	X	25031774	G	GCGC	X	25013657	G	GCGC
NM_139058.3(ARX):c.306GGC[8] (p.Ala114_Ala115del)	inframe_deletion	Benign/Likely benign	ARX	X	25031776	TGCCGCC	T	X	25013659	TGCCGCC	T
NM_139058.3(ARX):c.306GGC[9] (p.Ala115del)	inframe_deletion	Benign/Likely benign	ARX	X	25031776	TGCC	T	X	25013659	TGCC	T
NM_139058.3(ARX):c.303_308del (p.Ala114_Ala115del)	inframe_deletion	Likely benign	ARX	X	25031803	CGCCGCT	C	X	25013686	CGCCGCT	C
NM_139058.3(ARX):c.303_305del (p.Ala115del)	inframe_deletion	Likely benign	ARX	X	25031806	CGCT	C	X	25013689	CGCT	C
NM_001034853.2(RPGR):c.3120GGA[1] (p.Glu1042del)	inframe_deletion	Likely benign	RPGR	X	38145126	TTCC	T	X	38285873	TTCC	T
NM_001034853.2(RPGR):c.3108_3122del (p.1033EGEEE[1])	inframe_deletion	Benign/Likely benign	RPGR	X	38145129	CTCCTCTCCTTCCTCT	C	X	38285876	CTCCTCTCCTTCCTCT	C
NM_001034853.2(RPGR):c.3114_3122del (p.Gly1039_Glu1041del)	inframe_deletion	Likely benign	RPGR	X	38145129	CTCCTCTCCT	C	X	38285876	CTCCTCTCCT	C
NM_001034853.2(RPGR):c.3116_3118del (p.Gly1039del)	inframe_deletion	Benign	RPGR	X	38145133	TCTC	T	X	38285880	TCTC	T
NM_001034853.2(RPGR):c.2901_2903del (p.Glu969del)	inframe_deletion	Likely benign	RPGR	X	38145348	CTCT	C	X	38286095	CTCT	C
NM_001034853.2(RPGR):c.2847_2852del (p.Glu951_Glu952del)	inframe_deletion	Likely benign	RPGR	X	38145399	CTCCTCT	C	X	38286146	CTCCTCT	C
NM_001034853.2(RPGR):c.2820_2840del (p.Asp943_Glu949del)	inframe_deletion	Likely benign	RPGR	X	38145411	CTCCCCTTCTCCATCCTCCCCT	C	X	38286158	CTCCCCTTCTCCATCCTCCCCT	C
NM_001034853.2(RPGR):c.2820_2840dup (p.Asp943_Glu949dup)	inframe_insertion	Benign	RPGR	X	38145411	C	CTCCCCTTCTCCATCCTCCCCT	X	38286158	C	CTCCCCTTCTCCATCCTCCCCT
NM_001034853.2(RPGR):c.2742GGA[1] (p.Glu916del)	inframe_deletion	Likely benign	RPGR	X	38145504	TTCC	T	X	38286251	TTCC	T
NM_001034853.2(RPGR):c.2606_2632dup (p.860EEGEEGEGE[3])	inframe_insertion	Likely benign	RPGR	X	38145619	C	CCCTCCCCTTCTCCTTCCTCCCCTTCTT	X	38286366	C	CCCTCCCCTTCTCCTTCCTCCCCTTCTT
NM_001034853.2(RPGR):c.2597AAGGGGAGGAAG[1] (p.866EGEE[1])	inframe_deletion	Likely benign	RPGR	X	38145631	CCTTCCTCCCCTT	C	X	38286378	CCTTCCTCCCCTT	C
NM_001034853.2(RPGR):c.2589_2615del (p.860EEGEEGEGE[1])	inframe_deletion	Likely benign	RPGR	X	38145636	CTCCCCTTCTTCCTCCCCTTCTCCTTCT	C	X	38286383	CTCCCCTTCTTCCTCCCCTTCTCCTTCT	C
NM_001034853.2(RPGR):c.2520GGAGGGGGAAGAGGAGGAAGG[1] (p.829EEEEGEG[3])	inframe_deletion	Benign	RPGR	X	38145690	TCCTTCCTCCTCTTCCCCCTCC	T	X	38286437	TCCTTCCTCCTCTTCCCCCTCC	T
NM_001034853.2(RPGR):c.2520GGAGGGGGAAGAGGAGGAAGG[3] (p.829EEEEGEG[5])	inframe_insertion	Likely benign	RPGR	X	38145690	T	TCCTTCCTCCTCTTCCCCCTCC	X	38286437	T	TCCTTCCTCCTCTTCCCCCTCC
NM_001034853.2(RPGR):c.2535_2558del (p.Glu846_Glu853del)	inframe_deletion	Benign/Likely benign	RPGR	X	38145693	TTCCTCCTCTTCCCCCTCCCCTTCC	T	X	38286440	TTCCTCCTCTTCCCCCTCCCCTTCC	T
NM_001034853.2(RPGR):c.2532GGA[1] (p.Glu846del)	inframe_deletion	Likely benign	RPGR	X	38145714	TTCC	T	X	38286461	TTCC	T
NM_001034853.2(RPGR):c.2432GAGGGGAAGTAGAGG[1] (p.811GGEVE[1])	inframe_deletion	Likely benign	RPGR	X	38145790	TCCTCTACTTCCCCTC	T	X	38286537	TCCTCTACTTCCCCTC	T
NM_001123385.2(BCOR):c.932AGC[1] (p.Gln312del)	inframe_deletion	Likely benign	BCOR	X	39933661	GGCT	G	X	40074408	GGCT	G
NM_001378477.3(NYX):c.1225AGC[1] (p.Ser410del)	inframe_deletion	Likely benign	NYX	X	41333944	TCAG	T	X	41474691	TCAG	T
NM_001291415.2(KDM6A):c.40_51del (p.Ala14_Ala17del)	inframe_deletion	Benign	KDM6A	X	44732825	ACCGCCGCCGCTG	A	X	44873579	ACCGCCGCCGCTG	A
NM_001291415.2(KDM6A):c.40_51dup (p.Ala14_Ala17dup)	inframe_insertion	Benign/Likely benign	KDM6A	X	44732825	A	ACCGCCGCCGCTG	X	44873579	A	ACCGCCGCCGCTG
NM_001291415.2(KDM6A):c.42CGC[4] (p.Ala17dup)	inframe_insertion	Benign/Likely benign	KDM6A	X	44732836	T	TGCC	X	44873590	T	TGCC
NM_001291415.2(KDM6A):c.42CGC[5] (p.Ala16_Ala17dup)	inframe_insertion	Likely benign	KDM6A	X	44732836	T	TGCCGCC	X	44873590	T	TGCCGCC
NM_001257291.2(SLC9A7):c.73_87del (p.Leu25_Leu29del)	inframe_deletion	Likely benign	SLC9A7	X	46618377	CCAGCAGCAGCGGCAG	C	X	46758942	CCAGCAGCAGCGGCAG	C
NM_005676.5(RBM10):c.361GAG[4] (p.Glu125del)	inframe_deletion	Benign	RBM10	X	47030585	TGAG	T	X	47171186	TGAG	T
NM_000377.3(WAS):c.689AGA[2] (p.Lys232del)	inframe_deletion	Benign	WAS	X	48545296	GGAA	G	X	48686907	GGAA	G
NM_001032382.2(PQBP1):c.334_354del (p.Gly113_Arg119del)	inframe_deletion	Benign/Likely benign	PQBP1	X	48759533	AGCCATGACAAGTCGGACAGGG	A	X	48902256	AGCCATGACAAGTCGGACAGGG	A
NM_005660.3(SLC35A2):c.1058CCTCCG[1] (p.349AS[3])	inframe_deletion	Benign/Likely benign	SLC35A2	X	48762116	CCGGAGG	C	X	48904839	CCGGAGG	C
NM_005660.3(SLC35A2):c.1058CCTCCG[3] (p.349AS[5])	inframe_insertion	Likely benign	SLC35A2	X	48762116	C	CCGGAGG	X	48904839	C	CCGGAGG
NM_005660.3(SLC35A2):c.1050TGCCTC[1] (p.349AS[3])	inframe_deletion	Benign	SLC35A2	X	48762124	GGAGGCA	G	X	48904847	GGAGGCA	G
NM_001256789.3(CACNA1F):c.2391GGA[6] (p.Glu814del)	inframe_deletion	Likely benign	CACNA1F	X	49076224	TTCC	T	X	49219765	TTCC	T
NM_001111125.3(IQSEC2):c.3717CCA[4] (p.His1245_His1247del)	inframe_deletion	Likely benign	IQSEC2	X	53264130	ATGGTGGTGG	A	X	53234948	ATGGTGGTGG	A
NM_001111125.3(IQSEC2):c.3717CCA[8] (p.His1247dup)	inframe_insertion	Benign	IQSEC2	X	53264130	A	ATGG	X	53234948	A	ATGG
NM_031407.7(HUWE1):c.9468_9470del (p.Gly3157del)	inframe_deletion	Likely benign	HUWE1	X	53577644	ACCC	A	X	53550683	ACCC	A
NM_031407.7(HUWE1):c.7305GGA[3] (p.Glu2439_Glu2440del)	inframe_deletion	Benign/Likely benign	HUWE1	X	53589090	TTCCTCC	T	X	53562129	TTCCTCC	T
NM_031407.7(HUWE1):c.7305GGA[4] (p.Glu2440del)	inframe_deletion	Benign	HUWE1	X	53589090	TTCC	T	X	53562129	TTCC	T
NM_015107.3(PHF8):c.2790CTC[2] (p.Ser933del)	inframe_deletion	Benign/Likely benign	PHF8	X	53966800	TGAG	T	X	53940367	TGAG	T
NM_177433.3(MAGED2):c.1674TGCCAG[2] (p.559AS[2])	inframe_deletion	Benign	MAGED2	X	54841964	ACAGTGC	A	X	54815531	ACAGTGC	A
NM_013444.4(UBQLN2):c.1491CATAGGCCC[1] (p.499GPI[1])	inframe_deletion	Benign/Likely benign	UBQLN2	X	56591793	CCCCCATAGG	C	X	56565360	CCCCCATAGG	C
NM_152424.4(AMER1):c.1145AAGAAGAGG[1] (p.Glu385_Glu387del)	inframe_deletion	Benign	AMER1	X	63412004	ACCTCTTCTT	A	X	64192124	ACCTCTTCTT	A
NM_031206.7(LAS1L):c.1788TGATGAAGA[1] (p.596DDE[1])	inframe_deletion	Benign	LAS1L	X	64737988	CTCTTCATCA	C	X	65518108	CTCTTCATCA	C
NM_031206.7(LAS1L):c.1788TGA[1] (p.Asp597del)	inframe_deletion	Benign	LAS1L	X	64738000	TTCA	T	X	65518120	TTCA	T
NM_000044.6(AR):c.161TGC[3] (p.Leu57del)	inframe_deletion	Likely benign	AR	X	66765148	TTGC	T	X	67545306	TTGC	T
NM_000044.6(AR):c.170delinsAGCA (p.Leu57delinsGlnGln)	inframe_indel	Likely benign	AR	X	66765158	T	AGCA	X	67545316	T	AGCA
NM_000044.6(AR):c.171GCA[11] (p.Gln69_Gln80del)	inframe_deletion	Benign	AR	X	66765158	TGCAGCAGCAGCAGCAGCAGCAGCAGCAGCAGCAGCA	T	X	67545316	TGCAGCAGCAGCAGCAGCAGCAGCAGCAGCAGCAGCA	T
NM_000044.6(AR):c.171GCA[12] (p.Gln70_Gln80del)	inframe_deletion	Likely benign	AR	X	66765158	TGCAGCAGCAGCAGCAGCAGCAGCAGCAGCAGCA	T	X	67545316	TGCAGCAGCAGCAGCAGCAGCAGCAGCAGCAGCA	T
NM_000044.6(AR):c.171GCA[13] (p.Gln71_Gln80del)	inframe_deletion	Benign/Likely benign	AR	X	66765158	TGCAGCAGCAGCAGCAGCAGCAGCAGCAGCA	T	X	67545316	TGCAGCAGCAGCAGCAGCAGCAGCAGCAGCA	T
NM_000044.6(AR):c.171GCA[14] (p.Gln72_Gln80del)	inframe_deletion	Likely benign	AR	X	66765158	TGCAGCAGCAGCAGCAGCAGCAGCAGCA	T	X	67545316	TGCAGCAGCAGCAGCAGCAGCAGCAGCA	T
NM_000044.6(AR):c.171GCA[30] (p.Gln74_Gln80dup)	inframe_insertion	Benign/Likely benign	AR	X	66765158	T	TGCAGCAGCAGCAGCAGCAGCA	X	67545316	T	TGCAGCAGCAGCAGCAGCAGCA
NM_000044.6(AR):c.171GCA[31] (p.Gln73_Gln80dup)	inframe_insertion	Benign/Likely benign	AR	X	66765158	T	TGCAGCAGCAGCAGCAGCAGCAGCA	X	67545316	T	TGCAGCAGCAGCAGCAGCAGCAGCA
NM_000044.6(AR):c.171GCA[32] (p.Gln72_Gln80dup)	inframe_insertion	Benign/Likely benign	AR	X	66765158	T	TGCAGCAGCAGCAGCAGCAGCAGCAGCA	X	67545316	T	TGCAGCAGCAGCAGCAGCAGCAGCAGCA
NM_000044.6(AR):c.171GCA[33] (p.Gln71_Gln80dup)	inframe_insertion	Likely benign	AR	X	66765158	T	TGCAGCAGCAGCAGCAGCAGCAGCAGCAGCA	X	67545316	T	TGCAGCAGCAGCAGCAGCAGCAGCAGCAGCA
NM_000044.6(AR):c.171GCA[34] (p.Gln70_Gln80dup)	inframe_insertion	Likely benign	AR	X	66765158	T	TGCAGCAGCAGCAGCAGCAGCAGCAGCAGCAGCA	X	67545316	T	TGCAGCAGCAGCAGCAGCAGCAGCAGCAGCAGCA
NM_000044.6(AR):c.171GCA[35] (p.Gln69_Gln80dup)	inframe_insertion	Likely benign	AR	X	66765158	T	TGCAGCAGCAGCAGCAGCAGCAGCAGCAGCAGCAGCA	X	67545316	T	TGCAGCAGCAGCAGCAGCAGCAGCAGCAGCAGCAGCA
NM_000044.6(AR):c.172_173insTGCAGCAGC (p.Leu57_Gln58insLeuGlnGln)	inframe_insertion	Likely benign	AR	X	66765158	T	TGCTGCAGCA	X	67545316	T	TGCTGCAGCA
NM_000044.6(AR):c.177_178insGCAGCAGCAGCA (p.Gln59_Gln60insAlaAlaAlaAla)	inframe_insertion	Likely benign	AR	X	66765165	G	GGCAGCAGCAGCA	X	67545323	G	GGCAGCAGCAGCA
NM_000044.6(AR):c.183_184insGCAGCA (p.Gln61_Gln62insAlaAla)	inframe_insertion	Likely benign	AR	X	66765171	G	GGCAGCA	X	67545329	G	GGCAGCA
NM_000044.6(AR):c.231_232insGCAGCAGCA (p.Gln77_Gln78insAlaAlaAla)	inframe_insertion	Benign	AR	X	66765219	G	GGCAGCAGCA	X	67545377	G	GGCAGCAGCA
NM_000044.6(AR):c.256CAG[7] (p.Gln91dup)	inframe_insertion	Likely benign	AR	X	66765242	G	GGCA	X	67545400	G	GGCA
NM_000044.6(AR):c.1370GCG[10] (p.Gly467_Gly473del)	inframe_deletion	Benign	AR	X	66766356	TGGCGGCGGCGGCGGCGGCGGC	T	X	67546514	TGGCGGCGGCGGCGGCGGCGGC	T
NM_000044.6(AR):c.1370GCG[12] (p.Gly469_Gly473del)	inframe_deletion	Likely benign	AR	X	66766356	TGGCGGCGGCGGCGGC	T	X	67546514	TGGCGGCGGCGGCGGC	T
NM_000044.6(AR):c.1370GCG[4] (p.Gly461_Gly473del)	inframe_deletion	Benign	AR	X	66766356	TGGCGGCGGCGGCGGCGGCGGCGGCGGCGGCGGCGGCGGC	T	X	67546514	TGGCGGCGGCGGCGGCGGCGGCGGCGGCGGCGGCGGCGGC	T
NM_000044.6(AR):c.1370GCG[8] (p.Gly465_Gly473del)	inframe_deletion	Benign	AR	X	66766356	TGGCGGCGGCGGCGGCGGCGGCGGCGGC	T	X	67546514	TGGCGGCGGCGGCGGCGGCGGCGGCGGC	T
NM_000044.6(AR):c.1370GCG[9] (p.Gly466_Gly473del)	inframe_deletion	Benign	AR	X	66766356	TGGCGGCGGCGGCGGCGGCGGCGGC	T	X	67546514	TGGCGGCGGCGGCGGCGGCGGCGGC	T
NM_000044.6(AR):c.1370_1371insTGGCGGCGG (p.Gly471_Gly473dup)	inframe_insertion	Benign	AR	X	66766356	T	TGGTGGCGGC	X	67546514	T	TGGTGGCGGC
NM_000044.6(AR):c.1370_1371insTGGCGGCGGCGG (p.Gly470_Gly473dup)	inframe_insertion	Benign	AR	X	66766356	T	TGGTGGCGGCGGC	X	67546514	T	TGGTGGCGGCGGC
NM_000044.6(AR):c.1379_1380insGCG (p.Gly460_Gly461insArg)	inframe_insertion	Benign	AR	X	66766366	G	GGGC	X	67546524	G	GGGC
NM_001399.5(EDA):c.250_258del (p.Pro84_Thr86del)	inframe_deletion	Benign/Likely benign	EDA	X	68836395	GGGCACCCCT	G	X	69616551	GGGCACCCCT	G
NM_005120.3(MED12):c.6150GCA[3] (p.Gln2074_Gln2076del)	inframe_deletion	Benign	MED12	X	70360588	GAGCAGCAGC	G	X	71140738	GAGCAGCAGC	G
NM_005120.3(MED12):c.6165GCAACAGCA[3] (p.Gln2074_Gln2076dup)	inframe_insertion	Likely benign	MED12	X	70360599	G	GCAGCAGCAA	X	71140749	G	GCAGCAGCAA
NM_005120.3(MED12):c.6177ACAGCA[3] (p.Gln2075_Gln2076dup)	inframe_insertion	Benign/Likely benign	MED12	X	70360611	G	GCAGCAA	X	71140761	G	GCAGCAA
NM_005120.3(MED12):c.6186GCA[6] (p.Gln2076dup)	inframe_insertion	Likely benign	MED12	X	70360623	A	ACAG	X	71140773	A	ACAG
NM_005120.3(MED12):c.6191_6192insACAGCAACA (p.Gln2074_Gln2076dup)	inframe_insertion	Likely benign	MED12	X	70360629	G	GCAACAGCAA	X	71140779	G	GCAACAGCAA
NM_005120.3(MED12):c.6201ACAGCA[3] (p.Gln2075_Gln2076dup)	inframe_insertion	Likely benign	MED12	X	70360635	G	GCAGCAA	X	71140785	G	GCAGCAA
NM_005120.3(MED12):c.6208CAG[6] (p.Gln2076del)	inframe_deletion	Likely benign	MED12	X	70360647	ACAG	A	X	71140797	ACAG	A
NM_005120.3(MED12):c.6208CAG[8] (p.Gln2076dup)	inframe_insertion	Benign/Likely benign	MED12	X	70360647	A	ACAG	X	71140797	A	ACAG
NM_005120.3(MED12):c.6226_6227insCAG (p.Gln2076delinsProGlu)	inframe_indel	Likely benign	MED12	X	70360666	C	CCAG	X	71140816	C	CCAG
NM_005120.3(MED12):c.6241CAG[8] (p.Gln2085_Gln2086dup)	inframe_insertion	Likely benign	MED12	X	70360679	G	GGCAGCA	X	71140829	G	GGCAGCA
NM_005120.3(MED12):c.6318GCA[5] (p.Gln2115dup)	inframe_insertion	Likely benign	MED12	X	70361127	A	ACAG	X	71141277	A	ACAG
NM_005120.3(MED12):c.6330ACAGCAACA[3] (p.Gln2115_His2116insGlnGlnGln)	inframe_insertion	Likely benign	MED12	X	70361139	G	GCAACAGCAA	X	71141289	G	GCAACAGCAA
NM_004606.5(TAF1):c.830AGG[3] (p.Glu278dup)	inframe_insertion	Benign/Likely benign	TAF1	X	70597567	C	CAGG	X	71377717	C	CAGG
NM_016120.4(RLIM):c.1401CAGTTC[3] (p.Ser475_Ser476dup)	inframe_insertion	Likely benign	RLIM	X	73811737	T	TGAACTG	X	74591902	T	TGAACTG
NM_001008537.3(NEXMIF):c.3612CAA[1] (p.Asn1205del)	inframe_deletion	Likely benign	NEXMIF	X	73960774	CTTG	C	X	74740939	CTTG	C
NM_001008537.3(NEXMIF):c.1768AAG[3] (p.Lys593del)	inframe_deletion	Likely benign	NEXMIF	X	73962612	GCTT	G	X	74742777	GCTT	G
NM_000489.6(ATRX):c.5820TAG[1] (p.Ser1944del)	inframe_deletion	Likely benign	ATRX	X	76855010	GCTA	G	X	77599541	GCTA	G
NM_000489.6(ATRX):c.4371GGAGGAGGAAGA[1] (p.Glu1461_Glu1464del)	inframe_deletion	Likely benign	ATRX	X	76907766	ATCTTCCTCCTCC	A	X	77652276	ATCTTCCTCCTCC	A
NM_000489.6(ATRX):c.4365GGA[4] (p.Glu1464del)	inframe_deletion	Benign/Likely benign	ATRX	X	76907781	TTCC	T	X	77652291	TTCC	T
NM_000489.6(ATRX):c.4362_4370del (p.Glu1462_Glu1464del)	inframe_deletion	Likely benign	ATRX	X	76907790	CTCCTCCTCT	C	X	77652300	CTCCTCCTCT	C
NM_000489.6(ATRX):c.3624AGA[1] (p.Glu1209del)	inframe_deletion	Benign	ATRX	X	76937118	ATCT	A	X	77681626	ATCT	A
NM_000489.6(ATRX):c.3137_3145del (p.Ser1046_Lys1048del)	inframe_deletion	Likely benign	ATRX	X	76937602	ATTTTTTTAC	A	X	77682110	ATTTTTTTAC	A
NM_000390.4(CHM):c.1922_1933dup (p.Asn644_Leu645insGlnSerThrAsn)	inframe_insertion	Benign	CHM	X	85119663	A	AGGTTTGTGCTTT	X	85864658	A	AGGTTTGTGCTTT
NM_001184880.2(PCDH19):c.25CTG[3] (p.Leu12del)	inframe_deletion	Benign	PCDH19	X	99663559	CCAG	C	X	100408561	CCAG	C
NM_033641.4(COL4A6):c.853GAAAAGGGA[2] (p.285EKG[2])	inframe_deletion	Benign/Likely benign	COL4A6	X	107439764	TTCCCTTTTC	T	X	108196534	TTCCCTTTTC	T
NM_033641.4(COL4A6):c.853GAAAAGGGA[4] (p.285EKG[4])	inframe_insertion	Likely benign	COL4A6	X	107439764	T	TTCCCTTTTC	X	108196534	T	TTCCCTTTTC
NM_033380.3(COL4A5):c.1086GTTGCCTGG[1] (p.363LPG[1])	inframe_deletion	Benign	COL4A5	X	107829894	TTGGGTTGCC	T	X	108586664	TTGGGTTGCC	T
NM_001099922.3(ALG13):c.2380GAA[1] (p.Glu795del)	inframe_deletion	Benign/Likely benign	ALG13	X	110973633	TGAA	T	X	111730405	TGAA	T
NM_001099922.3(ALG13):c.2754ACC[10] (p.Pro941_Pro945del)	inframe_deletion	Likely benign	ALG13	X	110987953	TACCACCACCACCACC	T	X	111744725	TACCACCACCACCACC	T
NM_001099922.3(ALG13):c.2754ACC[11] (p.Pro942_Pro945del)	inframe_deletion	Likely benign	ALG13	X	110987953	TACCACCACCACC	T	X	111744725	TACCACCACCACC	T
NM_001099922.3(ALG13):c.2754ACC[12] (p.Pro943_Pro945del)	inframe_deletion	Likely benign	ALG13	X	110987953	TACCACCACC	T	X	111744725	TACCACCACC	T
NM_001099922.3(ALG13):c.2754ACC[13] (p.Pro944_Pro945del)	inframe_deletion	Benign	ALG13	X	110987953	TACCACC	T	X	111744725	TACCACC	T
NM_001099922.3(ALG13):c.2754ACC[17] (p.Pro944_Pro945dup)	inframe_insertion	Benign/Likely benign	ALG13	X	110987953	T	TACCACC	X	111744725	T	TACCACC
NM_001099922.3(ALG13):c.2754ACC[18] (p.Pro943_Pro945dup)	inframe_insertion	Likely benign	ALG13	X	110987953	T	TACCACCACC	X	111744725	T	TACCACCACC
NM_001099922.3(ALG13):c.2790_2801del (p.Pro942_Pro945del)	inframe_deletion	Likely benign	ALG13	X	110987987	ACCACCACCACCT	A	X	111744759	ACCACCACCACCT	A
NM_001099922.3(ALG13):c.2793_2801del (p.Pro943_Pro945del)	inframe_deletion	Likely benign	ALG13	X	110987990	ACCACCACCT	A	X	111744762	ACCACCACCT	A
NM_001099922.3(ALG13):c.2793_2801dup (p.Pro945_Ala946insProProPro)	inframe_insertion	Likely benign	ALG13	X	110987990	A	ACCACCACCT	X	111744762	A	ACCACCACCT
NM_001099922.3(ALG13):c.2795_2796insTCC (p.Pro945dup)	inframe_insertion	Likely benign	ALG13	X	110987993	A	ACCT	X	111744765	A	ACCT
NM_001099922.3(ALG13):c.2796_2801del (p.Pro944_Pro945del)	inframe_deletion	Likely benign	ALG13	X	110987993	ACCACCT	A	X	111744765	ACCACCT	A
NM_001099922.3(ALG13):c.2796_2804del (p.Pro943_Pro945del)	inframe_deletion	Likely benign	ALG13	X	110987993	ACCACCTCCT	A	X	111744765	ACCACCTCCT	A
NM_001099922.3(ALG13):c.2797CCT[10] (p.Pro943_Pro945del)	inframe_deletion	Likely benign	ALG13	X	110987996	ACCTCCTCCT	A	X	111744768	ACCTCCTCCT	A
NM_001099922.3(ALG13):c.2797CCT[15] (p.Pro944_Pro945dup)	inframe_insertion	Likely benign	ALG13	X	110987996	A	ACCTCCT	X	111744768	A	ACCTCCT
NM_001099922.3(ALG13):c.2797CCT[16] (p.Pro943_Pro945dup)	inframe_insertion	Likely benign	ALG13	X	110987996	A	ACCTCCTCCT	X	111744768	A	ACCTCCTCCT
NM_001099922.3(ALG13):c.2797CCT[8] (p.Pro941_Pro945del)	inframe_deletion	Likely benign	ALG13	X	110987996	ACCTCCTCCTCCTCCT	A	X	111744768	ACCTCCTCCTCCTCCT	A
NM_001099922.3(ALG13):c.2797CCT[9] (p.Pro942_Pro945del)	inframe_deletion	Benign/Likely benign	ALG13	X	110987996	ACCTCCTCCTCCT	A	X	111744768	ACCTCCTCCTCCT	A
NM_001099922.3(ALG13):c.2798_2799insACCACCTCC (p.Pro943_Pro945dup)	inframe_insertion	Likely benign	ALG13	X	110987996	A	ACCACCACCT	X	111744768	A	ACCACCACCT
NM_001099922.3(ALG13):c.2798_2799insACCTCC (p.Pro944_Pro945dup)	inframe_insertion	Benign	ALG13	X	110987996	A	ACCACCT	X	111744768	A	ACCACCT
NM_001099922.3(ALG13):c.2798_2799insACCTCCTCC (p.Pro943_Pro945dup)	inframe_insertion	Likely benign	ALG13	X	110987996	A	ACCACCTCCT	X	111744768	A	ACCACCTCCT
NM_024528.4(NKAP):c.547AAG[2] (p.Lys185del)	inframe_deletion	Likely benign	NKAP	X	119070377	ACTT	A	X	119936414	ACTT	A
NM_002294.3(LAMP2):c.370ACA[1] (p.Thr125del)	inframe_deletion	Likely benign	LAMP2	X	119589233	ATGT	A	X	120455378	ATGT	A
NM_001079872.2(CUL4B):c.360CTC[5] (p.Ser128del)	inframe_deletion	Likely benign	CUL4B	X	119694116	TGAG	T	X	120560261	TGAG	T
NM_001079872.2(CUL4B):c.131GCAGCAGTA[1] (p.Ser47_Ser49del)	inframe_deletion	Likely benign	CUL4B	X	119694345	TTACTGCTGC	T	X	120560490	TTACTGCTGC	T
NM_016032.4(ZDHHC9):c.1064_1065insCCCACAGCC (p.Pro355_Gln357dup)	inframe_insertion	Likely benign	ZDHHC9	X	128940376	T	TGGCTGTGGG	X	129806400	T	TGGCTGTGGG
NM_004484.4(GPC3):c.79CCG[4] (p.Pro31del)	inframe_deletion	Likely benign	GPC3	X	133119383	CCGG	C	X	133985356	CCGG	C
NM_003413.4(ZIC3):c.135CGC[6] (p.Ala53_Ala55del)	inframe_deletion	Benign	ZIC3	X	136648984	ACGCCGCCGC	A	X	137566825	ACGCCGCCGC	A
NM_005634.3(SOX3):c.1077_1088del (p.Ala361_Ala364del)	inframe_deletion	Likely benign	SOX3	X	139586137	GGCTGCGGCCGCA	G	X	140503972	GGCTGCGGCCGCA	G
NM_005634.3(SOX3):c.718_744del (p.Ala240_Ala248del)	inframe_deletion	Likely benign	SOX3	X	139586481	TGGCGGCAGCGGCTGCGGCCGCGGCAGC	T	X	140504316	TGGCGGCAGCGGCTGCGGCCGCGGCAGC	T
NM_005634.3(SOX3):c.720_740del (p.Ala242_Ala248del)	inframe_deletion	Likely benign	SOX3	X	139586485	GGCAGCGGCTGCGGCCGCGGCA	G	X	140504320	GGCAGCGGCTGCGGCCGCGGCA	G
NM_005634.3(SOX3):c.717_737del (p.Ala242_Ala248del)	inframe_deletion	Likely benign	SOX3	X	139586488	AGCGGCTGCGGCCGCGGCAGCG	A	X	140504323	AGCGGCTGCGGCCGCGGCAGCG	A
NM_005634.3(SOX3):c.711_731del (p.Ala242_Ala248del)	inframe_deletion	Benign/Likely benign	SOX3	X	139586494	TGCGGCCGCGGCAGCGGCGGCG	T	X	140504329	TGCGGCCGCGGCAGCGGCGGCG	T
NM_005634.3(SOX3):c.726_731del (p.Ala247_Ala248del)	inframe_deletion	Likely benign	SOX3	X	139586494	TGCGGCC	T	X	140504329	TGCGGCC	T
NM_002025.4(AFF2):c.3002_3031del (p.Ile1001_Ala1010del)	inframe_deletion	Likely benign	AFF2	X	148048397	TGCTACTGCCATTGTCACCACCACTGTCACA	T	X	148966867	TGCTACTGCCATTGTCACCACCACTGTCACA	T
NM_005491.5(MAMLD1):c.1482GCA[9] (p.Gln502dup)	inframe_insertion	Benign	MAMLD1	X	149639324	A	ACAG	X	150471052	A	ACAG
NM_005491.5(MAMLD1):c.1806_1814dup (p.Gln604_Gln606dup)	inframe_insertion	Likely benign	MAMLD1	X	149639642	G	GCAGCAGCAA	X	150471370	G	GCAGCAGCAA
NM_005629.4(SLC6A8):c.52AAG[1] (p.Lys19del)	inframe_deletion	Likely benign	SLC6A8	X	152954078	GAGA	G	X	153688623	GAGA	G
NM_005334.3(HCFC1):c.5819_5839dup (p.Leu1946_Ala1947insGlySerThrProAlaGlnLeu)	inframe_insertion	Likely benign	HCFC1	X	153215858	G	GCCAGCTGGGCCGGGGTGGAGC	X	153950407	G	GCCAGCTGGGCCGGGGTGGAGC
NM_005334.3(HCFC1):c.5391GCC[1] (p.Pro1801del)	inframe_deletion	Benign/Likely benign	HCFC1	X	153216921	GGGC	G	X	153951470	GGGC	G
NM_001110792.2(MECP2):c.1362_1370del (p.454TAA[1])	inframe_deletion	Likely benign	MECP2	X	153295944	CGTGGCGGCG	C	X	154030493	CGTGGCGGCG	C
NM_001110792.2(MECP2):c.1216_1233del (p.Glu406_Pro411del)	inframe_deletion	Likely benign	MECP2	X	153296081	TGGGGTCCTCGGAGCTCTC	T	X	154030630	TGGGGTCCTCGGAGCTCTC	T
NM_001110792.2(MECP2):c.1198_1215del (p.Pro400_Pro405del)	inframe_deletion	Likely benign	MECP2	X	153296099	CGGGCTCAGGTGGAGGTGG	C	X	154030648	CGGGCTCAGGTGGAGGTGG	C
NM_001110792.2(MECP2):c.1198CCACCT[1] (p.Pro402_Pro403del)	inframe_deletion	Benign/Likely benign	MECP2	X	153296105	CAGGTGG	C	X	154030654	CAGGTGG	C
NM_001110792.2(MECP2):c.1191_1208del (p.Leu398_Pro403del)	inframe_deletion	Likely benign	MECP2	X	153296106	AGGTGGAGGTGGGGGCAGG	A	X	154030655	AGGTGGAGGTGGGGGCAGG	A
NM_001110792.2(MECP2):c.1193_1204del (p.Leu398_Pro401del)	inframe_deletion	Likely benign	MECP2	X	153296110	GGAGGTGGGGGCA	G	X	154030659	GGAGGTGGGGGCA	G
NM_001110792.2(MECP2):c.1191_1202del (p.Leu398_Pro401del)	inframe_deletion	Benign	MECP2	X	153296112	AGGTGGGGGCAGG	A	X	154030661	AGGTGGGGGCAGG	A
NM_001110792.2(MECP2):c.1197_1202del (p.Pro402_Pro403del)	inframe_deletion	Benign	MECP2	X	153296112	AGGTGGG	A	X	154030661	AGGTGGG	A
NM_001110792.2(MECP2):c.1197_1199del (p.Pro403del)	inframe_deletion	Likely benign	MECP2	X	153296115	TGGG	T	X	154030664	TGGG	T
NM_001110792.2(MECP2):c.1179_1196del (p.Leu394_Pro399del)	inframe_deletion	Likely benign	MECP2	X	153296118	GGGCAGGGGTGGGAGCAGT	G	X	154030667	GGGCAGGGGTGGGAGCAGT	G
NM_001110792.2(MECP2):c.1134CCA[1] (p.His383_His384del)	inframe_deletion	Likely benign	MECP2	X	153296172	ATGGTGG	A	X	154030721	ATGGTGG	A
NM_001110792.2(MECP2):c.47_49dup (p.Gly16dup)	inframe_insertion	Likely benign	MECP2	X	153363073	T	TCGC	X	154097616	T	TCGC
NM_001110792.2(MECP2):c.33AGG[4] (p.Gly16del)	inframe_deletion	Benign/Likely benign	MECP2	X	153363075	GCCT	G	X	154097618	GCCT	G
NM_001110792.2(MECP2):c.33AGG[6] (p.Gly16dup)	inframe_insertion	Benign	MECP2	X	153363075	G	GCCT	X	154097618	G	GCCT
NM_001110792.2(MECP2):c.33AGG[7] (p.Gly15_Gly16dup)	inframe_insertion	Benign	MECP2	X	153363075	G	GCCTCCT	X	154097618	G	GCCTCCT
NM_001110792.2(MECP2):c.6CGC[3] (p.Ala6_Ala8del)	inframe_deletion	Benign	MECP2	X	153363099	CGCGGCGGCG	C	X	154097642	CGCGGCGGCG	C
NM_001110792.2(MECP2):c.6CGC[5] (p.Ala8del)	inframe_deletion	Benign/Likely benign	MECP2	X	153363099	CGCG	C	X	154097642	CGCG	C
NM_001110792.2(MECP2):c.6CGC[7] (p.Ala8dup)	inframe_insertion	Benign	MECP2	X	153363099	C	CGCG	X	154097642	C	CGCG
NM_001110792.2(MECP2):c.6CGC[8] (p.Ala7_Ala8dup)	inframe_insertion	Benign	MECP2	X	153363099	C	CGCGGCG	X	154097642	C	CGCGGCG
NM_001110556.2(FLNA):c.62_64dup (p.Val21dup)	inframe_insertion	Benign/Likely benign	FLNA	X	153599549	T	TCGA	X	154371181	T	TCGA
NM_001183.6(ATP6AP1):c.96GGC[10] (p.Ala39_Ala41dup)	inframe_insertion	Likely benign	ATP6AP1	X	153657133	T	TGGCGGCGGC	X	154428787	T	TGGCGGCGGC
NM_001183.6(ATP6AP1):c.100_101insAGG (p.Ala33_Ala34insGlu)	inframe_insertion	Likely benign	ATP6AP1	X	153657136	C	CGGA	X	154428790	C	CGGA
NM_001363.5(DKC1):c.1409AGA[2] (p.Lys472del)	inframe_deletion	Benign/Likely benign	DKC1	X	154004530	AAAG	A	X	154776255	AAAG	A
NM_001363.5(DKC1):c.1494GAA[5] (p.Lys504_Lys505del)	inframe_deletion	Benign	DKC1	X	154005088	CAAGAAG	C	X	154776813	CAAGAAG	C
NM_001363.5(DKC1):c.1494GAA[8] (p.Lys505dup)	inframe_insertion	Benign/Likely benign	DKC1	X	154005088	C	CAAG	X	154776813	C	CAAG
NM_001363.5(DKC1):c.1494GAA[9] (p.Lys504_Lys505dup)	inframe_insertion	Likely benign	DKC1	X	154005088	C	CAAGAAG	X	154776813	C	CAAGAAG
NM_001363.5(DKC1):c.1512_1513insGAA (p.Lys504_Lys505insGlu)	inframe_insertion	Benign	DKC1	X	154005109	G	GGAA	X	154776834	G	GGAA
NM_002074.5(GNB1):c.1011_1013del (p.Lys337_Ile338delinsAsn)	inframe_indel	Pathogenic	GNB1	1	1718779	GATC	G	1	1787340	GATC	G
NM_003036.4(SKI):c.283_291del (p.Asp95_Ser97del)	inframe_deletion	Pathogenic	SKI	1	2160484	GTCCGACCGC	G	1	2229045	GTCCGACCGC	G
NM_031475.3(ESPN):c.2369_2386del (p.Arg790_Arg795del)	inframe_deletion	Pathogenic	ESPN	1	6517283	TGGAGGCGGGACCTCCTGC	T	1	6457223	TGGAGGCGGGACCTCCTGC	T
NM_031475.3(ESPN):c.2539AAG[1] (p.Lys848del)	inframe_deletion	Likely pathogenic	ESPN	1	6520178	TGAA	T	1	6460118	TGAA	T
NM_001042681.2(RERE):c.4307TCCACC[1] (p.1436LH[1])	inframe_deletion	Pathogenic	RERE	1	8418276	TGGTGGA	T	1	8358216	TGGTGGA	T
NM_001042681.2(RERE):c.4307TCCACC[3] (p.1436LH[3])	inframe_insertion	Pathogenic	RERE	1	8418276	T	TGGTGGA	1	8358216	T	TGGTGGA
NM_001042681.2(RERE):c.4307_4318del (p.Leu1436_His1439del)	inframe_deletion	Likely pathogenic	RERE	1	8418276	TGGTGGAGGTGGA	T	1	8358216	TGGTGGAGGTGGA	T
NM_001042681.2(RERE):c.3493_3504del (p.Glu1165_Glu1168del)	inframe_deletion	Likely pathogenic	RERE	1	8419937	TCTCAATGGCCTC	T	1	8359877	TCTCAATGGCCTC	T
NM_005957.5(MTHFR):c.1228_1242del (p.Ser410_Lys414del)	inframe_deletion	Pathogenic/Likely pathogenic	MTHFR	1	11854519	CCTTGGGGGACTTGCT	C	1	11794462	CCTTGGGGGACTTGCT	C
NM_005957.5(MTHFR):c.264_302dup (p.Leu89_Pro101dup)	inframe_insertion	Likely pathogenic	MTHFR	1	11861390	A	AGGGTCACCTGCTGGGTGCCAGGTCACGTCTATGTAGAGG	1	11801333	A	AGGGTCACCTGCTGGGTGCCAGGTCACGTCTATGTAGAGG
NM_000302.4(PLOD1):c.1594_1596del (p.Glu532del)	inframe_deletion	Likely pathogenic	PLOD1	1	12026314	AAGG	A	1	11966257	AAGG	A
NM_007272.3(CTRC):c.738_761del (p.Lys247_Arg254del)	inframe_deletion	Pathogenic	CTRC	1	15772182	AACACCCGCAAGAAGCCGGTAGTCT	A	1	15445687	AACACCCGCAAGAAGCCGGTAGTCT	A
NM_000478.6(ALPL):c.337ACCGCC[3] (p.113TA[3])	inframe_insertion	Likely pathogenic	ALPL	1	21889640	G	GCACCGC	1	21563147	G	GCACCGC
NM_000478.6(ALPL):c.350_355del (p.Tyr117_Leu118del)	inframe_deletion	Pathogenic	ALPL	1	21889653	CTACCTG	C	1	21563160	CTACCTG	C
NM_000478.6(ALPL):c.568_570del (p.Asn190del)	inframe_deletion	Likely pathogenic	ALPL	1	21890626	GACA	G	1	21564133	GACA	G
NM_000478.6(ALPL):c.876_881del (p.Gly293_Asp294del)	inframe_deletion	Pathogenic	ALPL	1	21900170	CAGGGGA	C	1	21573677	CAGGGGA	C
NM_000478.6(ALPL):c.978CTT[2] (p.Phe328del)	inframe_deletion	Pathogenic/Likely pathogenic	ALPL	1	21900272	GCTT	G	1	21573779	GCTT	G
NM_000478.6(ALPL):c.1098CTC[1] (p.Ser368del)	inframe_deletion	Pathogenic	ALPL	1	21902324	ACCT	A	1	21575831	ACCT	A
NM_000191.3(HMGCL):c.690_698del (p.Ala231_His233del)	inframe_deletion	Pathogenic	HMGCL	1	24134676	GTGGACAGCC	G	1	23808186	GTGGACAGCC	G
NM_020451.3(SELENON):c.827_829dup (p.Ala276_Cys277insSer)	inframe_insertion	Likely pathogenic	SELENON	1	26135595	G	GCCT	1	25809104	G	GCCT
NM_020451.3(SELENON):c.1332_1334del (p.Asn444del)	inframe_deletion	Pathogenic/Likely pathogenic	SELENON	1	26139225	GAAC	G	1	25812734	GAAC	G
NM_006015.6(ARID1A):c.3161_3163del (p.Leu1054_Tyr1055delinsHis)	inframe_indel	Likely pathogenic	ARID1A	1	27094452	CTCT	C	1	26767961	CTCT	C
NM_006015.6(ARID1A):c.5976_5981dup (p.Phe1993_Val1994dup)	inframe_insertion	Likely pathogenic	ARID1A	1	27106364	C	CATTTGT	1	26779873	C	CATTTGT
NM_012199.5(AGO1):c.1123GAG[1] (p.Glu376del)	inframe_deletion	Pathogenic/Likely pathogenic	AGO1	1	36367174	CAGG	C	1	35901573	CAGG	C
NM_017825.3(ADPRS):c.744_746del (p.Lys248_Ile249delinsAsn)	inframe_indel	Likely pathogenic	ADPRS	1	36558064	AGAT	A	1	36092463	AGAT	A
NM_000310.4(PPT1):c.249CTT[2] (p.Phe85del)	inframe_deletion	Likely pathogenic	PPT1	1	40557821	CAAG	C	1	40092149	CAAG	C
NM_004700.4(KCNQ4):c.803CCT[1] (p.Ser269del)	inframe_deletion	Pathogenic	KCNQ4	1	41285110	TCTC	T	1	40819438	TCTC	T
NM_006516.4(SLC2A1):c.1330TTC[1] (p.Phe445del)	inframe_deletion	Pathogenic	SLC2A1	1	43392855	TGAA	T	1	42927184	TGAA	T
NM_006516.4(SLC2A1):c.1303ATC[1] (p.Ile436del)	inframe_deletion	Pathogenic/Likely pathogenic	SLC2A1	1	43392882	AGAT	A	1	42927211	AGAT	A
NM_006516.4(SLC2A1):c.1229_1234del (p.Ser410_Asn411del)	inframe_deletion	Likely pathogenic	SLC2A1	1	43393319	CAGTTGG	C	1	42927648	CAGTTGG	C
NM_006516.4(SLC2A1):c.1199_1200insGAG (p.Arg400_Pro401insSer)	inframe_insertion	Likely pathogenic	SLC2A1	1	43393354	A	ACTC	1	42927683	A	ACTC
NM_006516.4(SLC2A1):c.844_855del (p.Gln282_Ser285del)	inframe_deletion	Pathogenic	SLC2A1	1	43395275	CAGACAGCTGCTG	C	1	42929604	CAGACAGCTGCTG	C
NM_006516.4(SLC2A1):c.843_854del (p.Gln282_Ser285del)	inframe_deletion	Pathogenic/Likely pathogenic	SLC2A1	1	43395276	AGACAGCTGCTGG	A	1	42929605	AGACAGCTGCTGG	A
NM_006516.4(SLC2A1):c.621_629del (p.Glu209_Pro211del)	inframe_deletion	Likely pathogenic	SLC2A1	1	43395593	ACTCTCGGGG	A	1	42929922	ACTCTCGGGG	A
NM_006516.4(SLC2A1):c.505_507del (p.Leu169del)	inframe_deletion	Pathogenic	SLC2A1	1	43396305	TGAG	T	1	42930634	TGAG	T
NM_006516.4(SLC2A1):c.491TCG[2] (p.Val166del)	inframe_deletion	Pathogenic	SLC2A1	1	43396313	CCGA	C	1	42930642	CCGA	C
NM_006516.4(SLC2A1):c.292_306del (p.Met98_Leu102del)	inframe_deletion	Likely pathogenic	SLC2A1	1	43396506	CCAGCAGGTTCATCAT	C	1	42930835	CCAGCAGGTTCATCAT	C
NM_006516.4(SLC2A1):c.207_216delinsC (p.Ala70_Phe72del)	inframe_deletion	Pathogenic	SLC2A1	1	43396776	AAAGATGGCC	G	1	42931105	AAAGATGGCC	G
NM_005373.3(MPL):c.509_526delinsACTGGT (p.Arg170_Pro176delinsHisTrpSer)	inframe_indel	Pathogenic	MPL	1	43805059	GCTATGGCCCCAGAGATC	ACTGGT	1	43339388	GCTATGGCCCCAGAGATC	ACTGGT
NM_001048174.2(MUTYH):c.1350GGA[1] (p.Glu452del)	inframe_deletion	Pathogenic	MUTYH	1	45796890	TTCC	T	1	45331218	TTCC	T
NM_001048174.2(MUTYH):c.740_745dup (p.Gly248_Asp249insAlaGly)	inframe_insertion	Likely pathogenic	MUTYH	1	45797941	T	TCTCCTG	1	45332269	T	TCTCCTG
NM_001048174.2(MUTYH):c.369_374dup (p.Trp124_Met125insIleTrp)	inframe_insertion	Pathogenic/Likely pathogenic	MUTYH	1	45798772	C	CATCCAT	1	45333100	C	CATCCAT
NM_015506.3(MMACHC):c.382TAC[2] (p.Tyr130del)	inframe_deletion	Pathogenic/Likely pathogenic	MMACHC	1	45973988	TTAC	T	1	45508316	TTAC	T
NM_015506.3(MMACHC):c.658_660del (p.Lys220del)	inframe_deletion	Pathogenic	MMACHC	1	45974693	CAGA	C	1	45509021	CAGA	C
NM_000098.3(CPT2):c.534_539del (p.Leu178_Pro180delinsPhe)	inframe_indel	Pathogenic	CPT2	1	53675879	TGAACCC	T	1	53210207	TGAACCC	T
NM_001134673.4(NFIA):c.344GAA[1] (p.Arg116del)	inframe_deletion	Pathogenic	NFIA	1	61554136	CGAA	C	1	61088464	CGAA	C
NM_001367561.1(DOCK7):c.1511_1513del (p.Pro504_Ile505delinsLeu)	inframe_indel	Likely pathogenic	DOCK7	1	63085576	ATAG	A	1	62619905	ATAG	A
NM_013339.4(ALG6):c.894AAT[1] (p.Ile299del)	inframe_deletion	Pathogenic/Likely pathogenic	ALG6	1	63879807	TTAA	T	1	63414136	TTAA	T
NM_000329.3(RPE65):c.991_993dup (p.Trp331dup)	inframe_insertion	Pathogenic	RPE65	1	68904629	T	TCCA	1	68438946	T	TCCA
NM_000016.6(ACADM):c.397ATT[2] (p.Ile135del)	inframe_deletion	Pathogenic/Likely pathogenic	ACADM	1	76200483	CTAT	C	1	75734798	CTAT	C
NM_053274.3(GLMN):c.1179_1181del (p.Asn393del)	inframe_deletion	Pathogenic	GLMN	1	92732008	CTTG	C	1	92266451	CTTG	C
NM_000350.3(ABCA4):c.6545_6580del (p.Leu2182_Phe2193del)	inframe_deletion	Pathogenic	ABCA4	1	94463565	GGGAAGTTCCCCTGGAAGAACTGCTCCACAGGGTTCA	G	1	93998009	GGGAAGTTCCCCTGGAAGAACTGCTCCACAGGGTTCA	G
NM_000350.3(ABCA4):c.6323_6331delinsGGC (p.Met2108_Asn2111delinsArgHis)	inframe_indel	Likely pathogenic	ABCA4	1	94466613	TCCACAGCA	GCC	1	94001057	TCCACAGCA	GCC
NM_000350.3(ABCA4):c.5970_5990del (p.Thr1992_Val1998del)	inframe_deletion	Pathogenic	ABCA4	1	94473204	GGTGGCATCCCCTGAGGTCACT	G	1	94007648	GGTGGCATCCCCTGAGGTCACT	G
NM_000350.3(ABCA4):c.5907CCT[3] (p.Leu1971dup)	inframe_insertion	Pathogenic	ABCA4	1	94473282	C	CAGG	1	94007726	C	CAGG
NM_000350.3(ABCA4):c.5690_5704del (p.Gln1897_Phe1901del)	inframe_deletion	Likely pathogenic	ABCA4	1	94476365	AGGAAGAAGTGGCGCT	A	1	94010809	AGGAAGAAGTGGCGCT	A
NM_000350.3(ABCA4):c.5044_5058del (p.Val1682_Val1686del)	inframe_deletion	Pathogenic	ABCA4	1	94485275	TCACGCAGATGGCAAC	T	1	94019719	TCACGCAGATGGCAAC	T
NM_000350.3(ABCA4):c.4734_4739del (p.Phe1579_Leu1580del)	inframe_deletion	Pathogenic	ABCA4	1	94487435	TAAAAAC	T	1	94021879	TAAAAAC	T
NM_000350.3(ABCA4):c.4246TTC[1] (p.Phe1417del)	inframe_deletion	Pathogenic	ABCA4	1	94496553	TGAA	T	1	94030997	TGAA	T
NM_000350.3(ABCA4):c.2294GTG[1] (p.Gly766del)	inframe_deletion	Pathogenic/Likely pathogenic	ABCA4	1	94522239	ACAC	A	1	94056683	ACAC	A
NM_000350.3(ABCA4):c.1874_1912del (p.Gln625_Met637del)	inframe_deletion	Pathogenic	ABCA4	1	94528157	GGCATCTGCTGGAGGTAGATTCCAACTGGAGCCTCCGCCT	G	1	94062601	GGCATCTGCTGGAGGTAGATTCCAACTGGAGCCTCCGCCT	G
NM_000350.3(ABCA4):c.1795_1833del (p.Glu599_Leu611del)	inframe_deletion	Likely pathogenic	ABCA4	1	94528236	GCAGATAGGCAAACCCGCCCCAGATGTACCGGAAATCTTC	G	1	94062680	GCAGATAGGCAAACCCGCCCCAGATGTACCGGAAATCTTC	G
NM_000350.3(ABCA4):c.328delinsNNNNNNNNNNNAAAAAAAAAAA (p.Gln110delinsXaaXaaXaaXaaLysLysLysLys)	inframe_indel	Pathogenic	ABCA4	1	94574247	G	TTTTTTTTTTTNNNNNNNNNNN	1	94108691	G	TTTTTTTTTTTNNNNNNNNNNN
NM_000350.3(ABCA4):c.95CTTTAT[1] (p.Ser34_Leu35del)	inframe_deletion	Pathogenic	ABCA4	1	94578582	AATAAAG	A	1	94113026	AATAAAG	A
NM_000642.3(AGL):c.2977_2982del (p.Phe993_Tyr994del)	inframe_deletion	Likely pathogenic	AGL	1	100357187	TCTTCTA	T	1	99891631	TCTTCTA	T
NM_001854.4(COL11A1):c.4323_4340del (p.Leu1442_Gly1447del)	inframe_deletion	Likely pathogenic	COL11A1	1	103356022	GCCAGGGTCACCTTTGAGA	G	1	102890466	GCCAGGGTCACCTTTGAGA	G
NM_001854.4(COL11A1):c.4048_4065del (p.Ser1350_Pro1355del)	inframe_deletion	Likely pathogenic	COL11A1	1	103377735	GTGGGCCAGCCTCACCAGA	G	1	102912179	GTGGGCCAGCCTCACCAGA	G
NM_001854.4(COL11A1):c.4002_4010del (p.Asp1334_Gly1336del)	inframe_deletion	Likely pathogenic	COL11A1	1	103379214	TTCACCCTTG	T	1	102913658	TTCACCCTTG	T
NM_001854.4(COL11A1):c.3998_4009del (p.Gly1333_Gly1336del)	inframe_deletion	Likely pathogenic	COL11A1	1	103379215	TCACCCTTGTCAC	T	1	102913659	TCACCCTTGTCAC	T
NM_001854.4(COL11A1):c.3627_3635del (p.Lys1209_Glu1211del)	inframe_deletion	Likely pathogenic	COL11A1	1	103388910	ATTTTCACCT	A	1	102923354	ATTTTCACCT	A
NM_001854.4(COL11A1):c.2485_2486insAAG (p.Ser828_Gly829insGlu)	inframe_insertion	Likely pathogenic	COL11A1	1	103453205	C	CCTT	1	102987649	C	CCTT
NM_001854.4(COL11A1):c.1862_1870del (p.Gln621_Pro623del)	inframe_deletion	Likely pathogenic	COL11A1	1	103470192	GGAGGACCTT	G	1	103004636	GGAGGACCTT	G
NM_004974.4(KCNA2):c.765_773del (p.Met255_Ile257del)	inframe_deletion	Pathogenic	KCNA2	1	111146631	AATGATGTTC	A	1	110604009	AATGATGTTC	A
NM_001349884.2(DRAM2):c.217_225del (p.Val73_Tyr75del)	inframe_deletion	Pathogenic	DRAM2	1	111667477	TATAACGAAC	T	1	111124855	TATAACGAAC	T
NM_001349884.2(DRAM2):c.61GCT[1] (p.Ala22del)	inframe_deletion	Pathogenic	DRAM2	1	111674110	AAGC	A	1	111131488	AAGC	A
NM_001378969.1(KCND3):c.677TCT[1] (p.Phe227del)	inframe_deletion	Pathogenic	KCND3	1	112524666	CAGA	C	1	111982044	CAGA	C
NM_025207.5(FLAD1):c.1484_1486del (p.Ser495del)	inframe_deletion	Pathogenic	FLAD1	1	154962931	ACTC	A	1	154990455	ACTC	A
NM_000157.4(GBA1):c.222_224del (p.Thr75del)	inframe_deletion	Pathogenic/Likely pathogenic	GBA1	1	155209759	GGTA	G	1	155239968	GGTA	G
NM_000298.6(PKLR):c.391_393del (p.Ile131del)	inframe_deletion	Pathogenic/Likely pathogenic	PKLR	1	155265341	CGAT	C	1	155295550	CGAT	C
NM_170707.4(LMNA):c.91_93del (p.Glu31del)	inframe_deletion	Pathogenic	LMNA	1	156084797	CAGG	C	1	156115006	CAGG	C
NM_170707.4(LMNA):c.94_96del (p.Lys32del)	inframe_deletion	Pathogenic	LMNA	1	156084800	GAGA	G	1	156115009	GAGA	G
NM_170707.4(LMNA):c.239_256del (p.Ala80_Leu85del)	inframe_deletion	Pathogenic	LMNA	1	156084945	CCGCCTACGAGGCCGAGCT	C	1	156115154	CCGCCTACGAGGCCGAGCT	C
NM_170707.4(LMNA):c.364AAG[1] (p.Lys123del)	inframe_deletion	Likely pathogenic	LMNA	1	156100414	CAAG	C	1	156130623	CAAG	C
NM_170707.4(LMNA):c.464_478del (p.Lys155_Gly160delinsSer)	inframe_indel	Likely pathogenic	LMNA	1	156100514	AAGCGCACGCTGGAGG	A	1	156130723	AAGCGCACGCTGGAGG	A
NM_170707.4(LMNA):c.778AAG[1] (p.Lys261del)	inframe_deletion	Pathogenic/Likely pathogenic	LMNA	1	156104733	TAAG	T	1	156134942	TAAG	T
NM_170707.4(LMNA):c.840_845del (p.Arg280_Asn281del)	inframe_deletion	Pathogenic	LMNA	1	156105004	GAGGAAC	G	1	156135213	GAGGAAC	G
NM_170707.4(LMNA):c.857_859del (p.Gly286del)	inframe_deletion	Likely pathogenic	LMNA	1	156105021	TGGG	T	1	156135230	TGGG	T
NM_170707.4(LMNA):c.1147GAG[2] (p.Glu385del)	inframe_deletion	Likely pathogenic	LMNA	1	156105901	CGAG	C	1	156136110	CGAG	C
NM_170707.4(LMNA):c.1365CAA[1] (p.Asn456del)	inframe_deletion	Pathogenic	LMNA	1	156106211	GCAA	G	1	156136420	GCAA	G
NM_003126.4(SPTA1):c.461TGC[3] (p.Leu155dup)	inframe_insertion	Likely pathogenic	SPTA1	1	158651381	C	CGCA	1	158681591	C	CGCA
NM_003126.4(SPTA1):c.460_462dup (p.Leu155dup)	inframe_insertion	Pathogenic/Likely pathogenic	SPTA1	1	158651385	G	GCAA	1	158681595	G	GCAA
NM_000702.4(ATP1A2):c.910TTC[1] (p.Phe305del)	inframe_deletion	Likely pathogenic	ATP1A2	1	160097501	CCTT	C	1	160127711	CCTT	C
NM_000702.4(ATP1A2):c.2977CTC[1] (p.Leu994del)	inframe_deletion	Pathogenic	ATP1A2	1	160109715	GCCT	G	1	160139925	GCCT	G
NM_016406.4(UFC1):c.135CAA[1] (p.Asn46del)	inframe_deletion	Pathogenic	UFC1	1	161126748	GAAC	G	1	161156958	GAAC	G
NM_000530.8(MPZ):c.431_433del (p.Leu144_Tyr145delinsHis)	inframe_indel	Likely pathogenic	MPZ	1	161276512	TACA	T	1	161306722	TACA	T
NM_000530.8(MPZ):c.190_192del (p.Phe64del)	inframe_deletion	Likely pathogenic	MPZ	1	161277089	TGAA	T	1	161307299	TGAA	T
NM_000530.8(MPZ):c.188_190del (p.Ser63del)	inframe_deletion	Pathogenic	MPZ	1	161277091	AAGG	A	1	161307301	AAGG	A
NM_000530.8(MPZ):c.149_151dup (p.Cys50dup)	inframe_insertion	Likely pathogenic	MPZ	1	161277130	G	GAGC	1	161307340	G	GAGC
NM_002585.4(PBX1):c.608_619del (p.Ile203_Arg206del)	inframe_deletion	Likely pathogenic	PBX1	1	164769029	AGCATCATCCACC	A	1	164799792	AGCATCATCCACC	A
NM_000261.2(MYOC):c.1187_1189dup (p.Glu396dup)	inframe_insertion	Likely pathogenic	MYOC	1	171605390	G	GCCT	1	171636250	G	GCCT
NM_000261.2(MYOC):c.1100_1103delinsT (p.Gly367_Gln368delinsVal)	inframe_indel	Likely pathogenic	MYOC	1	171605477	TGTC	A	1	171636337	TGTC	A
NM_000488.4(SERPINC1):c.456CTT[2] (p.Phe155del)	inframe_deletion	Pathogenic	SERPINC1	1	173881096	AAAG	A	1	173911958	AAAG	A
NM_000488.4(SERPINC1):c.415_420del (p.Lys139_Phe140del)	inframe_deletion	Pathogenic	SERPINC1	1	173881140	CAAACTT	C	1	173912002	CAAACTT	C
NM_000488.4(SERPINC1):c.322_327del (p.Ile108_Phe109del)	inframe_deletion	Likely pathogenic	SERPINC1	1	173883771	GGAAAAT	G	1	173914633	GGAAAAT	G
NM_014625.4(NPHS2):c.953_955del (p.Ala318del)	inframe_deletion	Likely pathogenic	NPHS2	1	179520504	ACGG	A	1	179551369	ACGG	A
NM_014625.4(NPHS2):c.705_713del (p.Leu236_Arg238del)	inframe_deletion	Pathogenic	NPHS2	1	179526186	CCTCTCTAGA	C	1	179557051	CCTCTCTAGA	C
NM_000433.4(NCF2):c.55_63del (p.Lys19_Asp21del)	inframe_deletion	Pathogenic	NCF2	1	183559401	AGTCCTTCTT	A	1	183590266	AGTCCTTCTT	A
NM_201253.3(CRB1):c.1445_1453del (p.Ile482_Thr484del)	inframe_deletion	Likely pathogenic	CRB1	1	197390401	AATCGCAACC	A	1	197421271	AATCGCAACC	A
NM_201253.3(CRB1):c.2245_2247del (p.Ser749del)	inframe_deletion	Likely pathogenic	CRB1	1	197396697	CCAT	C	1	197427567	CCAT	C
NM_201253.3(CRB1):c.3884_3904del (p.Glu1295_Cys1301del)	inframe_deletion	Likely pathogenic	CRB1	1	197411295	GGTGTGAAAAGGACATTGATGA	G	1	197442165	GGTGTGAAAAGGACATTGATGA	G
NM_201253.3(CRB1):c.4142_4147del (p.Pro1381_Ser1382del)	inframe_deletion	Pathogenic	CRB1	1	197446924	ACAGCCC	A	1	197477794	ACAGCCC	A
NM_001276345.2(TNNT2):c.650AGA[3] (p.Lys220del)	inframe_deletion	Pathogenic/Likely pathogenic	TNNT2	1	201331098	ATCT	A	1	201361970	ATCT	A
NM_001276345.2(TNNT2):c.508GAG[3] (p.Glu173del)	inframe_deletion	Pathogenic/Likely pathogenic	TNNT2	1	201332504	TCTC	T	1	201363376	TCTC	T
NM_001276345.2(TNNT2):c.328_333del (p.Asn110_Glu111del)	inframe_deletion	Pathogenic	TNNT2	1	201334396	ACTCATT	A	1	201365268	ACTCATT	A
NM_000537.4(REN):c.36GCT[3] (p.Leu16del)	inframe_deletion	Likely pathogenic	REN	1	204135374	GAGC	G	1	204166246	GAGC	G
NM_206933.4(USH2A):c.14011_14025del (p.Glu4671_Arg4675del)	inframe_deletion	Pathogenic	USH2A	1	215844421	GTCTTCTGTATAATTC	G	1	215671079	GTCTTCTGTATAATTC	G
NM_206933.4(USH2A):c.13491_13499dup (p.Thr4498_Thr4500dup)	inframe_insertion	Likely pathogenic	USH2A	1	215847753	G	GGTGAGAGTA	1	215674411	G	GGTGAGAGTA
NM_206933.4(USH2A):c.13342_13347del (p.Asp4448_Ser4449del)	inframe_deletion	Pathogenic/Likely pathogenic	USH2A	1	215847905	GAGAGTC	G	1	215674563	GAGAGTC	G
NM_206933.4(USH2A):c.13335_13347delinsCTTG (p.Glu4445_Ser4449delinsAspLeu)	inframe_indel	Pathogenic/Likely pathogenic	USH2A	1	215847906	AGAGTCCATGTTC	CAAG	1	215674564	AGAGTCCATGTTC	CAAG
NM_206933.4(USH2A):c.13335_13343del (p.Glu4445_Met4447del)	inframe_deletion	Pathogenic	USH2A	1	215847909	GTCCATGTTC	G	1	215674567	GTCCATGTTC	G
NM_206933.4(USH2A):c.13335_13337del (p.Glu4445_Asn4446delinsAsp)	inframe_indel	Pathogenic/Likely pathogenic	USH2A	1	215847915	GTTC	G	1	215674573	GTTC	G
NM_206933.4(USH2A):c.6795_6797del (p.Glu2265_Tyr2266delinsAsp)	inframe_indel	Pathogenic/Likely pathogenic	USH2A	1	216166369	ATAT	A	1	215993027	ATAT	A
NM_206933.4(USH2A):c.1802GAG[2] (p.Gly603del)	inframe_deletion	Pathogenic	USH2A	1	216465546	ACTC	A	1	216292204	ACTC	A
NM_206933.4(USH2A):c.1387_1416del (p.Tyr463_Asn472del)	inframe_deletion	Pathogenic	USH2A	1	216496949	TATTATAGAAGTTATTGTATCCAGGACGATA	T	1	216323607	TATTATAGAAGTTATTGTATCCAGGACGATA	T
NM_012414.4(RAB3GAP2):c.2366_2370delinsGACTGTGG (p.Gln789_Ser790delinsArgLeuTrp)	inframe_indel	Pathogenic	RAB3GAP2	1	220346025	TGACT	CCACAGTC	1	220172683	TGACT	CCACAGTC
NM_001379403.1(WDR26):c.736CTC[1] (p.Leu247del)	inframe_deletion	Likely pathogenic	WDR26	1	224619464	TGAG	T	1	224431762	TGAG	T
NM_001100.4(ACTA1):c.581_589del (p.Ile194_Glu197delinsLys)	inframe_indel	Likely pathogenic	ACTA1	1	229568043	TCAGTGAGGA	T	1	229432296	TCAGTGAGGA	T
NM_001100.4(ACTA1):c.275_277del (p.Phe92del)	inframe_deletion	Pathogenic	ACTA1	1	229568479	TAGA	T	1	229432732	TAGA	T
NM_003193.5(TBCE):c.155_166del (p.Ser52_Gly55del)	inframe_deletion	Pathogenic/Likely pathogenic	TBCE	1	235564867	TGGGAGCCACGAA	T	1	235401552	TGGGAGCCACGAA	T
NM_152490.5(B3GALNT2):c.1418CTC[1] (p.Pro474del)	inframe_deletion	Likely pathogenic	B3GALNT2	1	235613600	TGAG	T	1	235450285	TGAG	T
NM_001103.4(ACTN2):c.2194_2226del (p.Ala732_Ile742del)	inframe_deletion	Likely pathogenic	ACTN2	1	236920821	CATCGCCAGAACCATCAATGAGGTGGAGACTCAG	C	1	236757521	CATCGCCAGAACCATCAATGAGGTGGAGACTCAG	C
NM_001035.3(RYR2):c.512_514del (p.Glu171del)	inframe_deletion	Likely pathogenic	RYR2	1	237540668	CAGA	C	1	237377368	CAGA	C
NM_001035.3(RYR2):c.7459_7470del (p.Leu2487_Val2490del)	inframe_deletion	Likely pathogenic	RYR2	1	237811858	ATCTTCTTGAGGT	A	1	237648558	ATCTTCTTGAGGT	A
NM_001035.3(RYR2):c.11380_11388del (p.Ala3794_Leu3796del)	inframe_deletion	Likely pathogenic	RYR2	1	237923124	AGCCTGGCCG	A	1	237759824	AGCCTGGCCG	A
NM_001035.3(RYR2):c.12550_12552del (p.Glu4184del)	inframe_deletion	Likely pathogenic	RYR2	1	237947561	AGAG	A	1	237784261	AGAG	A
NM_001035.3(RYR2):c.14079_14081del (p.Leu4694del)	inframe_deletion	Likely pathogenic	RYR2	1	237961458	CCTT	C	1	237798158	CCTT	C
NM_001035.3(RYR2):c.14651_14652insTCC (p.Met4884delinsIlePro)	inframe_indel	Likely pathogenic	RYR2	1	237991741	T	TTCC	1	237828441	T	TTCC
NM_000143.4(FH):c.1519_1521del (p.Leu507del)	inframe_deletion	Likely pathogenic	FH	1	241661139	CCAG	C	1	241497839	CCAG	C
NM_000143.4(FH):c.1283_1294del (p.Val428_Thr431del)	inframe_deletion	Likely pathogenic	FH	1	241663832	TCTGTAAAGGAAA	T	1	241500532	TCTGTAAAGGAAA	T
NM_000143.4(FH):c.1158_1160del (p.Gln386_Val387delinsHis)	inframe_indel	Likely pathogenic	FH	1	241665818	GACT	G	1	241502518	GACT	G
NM_000143.4(FH):c.954_956dup (p.Asp319_Ala320insAsp)	inframe_insertion	Likely pathogenic	FH	1	241667493	G	GTCA	1	241504193	G	GTCA
NM_000143.4(FH):c.786_806del (p.Lys263_Ile269del)	inframe_deletion	Pathogenic/Likely pathogenic	FH	1	241669400	GATTCTTGGCATGGCAGCTTTT	G	1	241506100	GATTCTTGGCATGGCAGCTTTT	G
NM_000143.4(FH):c.683TCA[1] (p.Ile229del)	inframe_deletion	Pathogenic	FH	1	241671952	TTGA	T	1	241508652	TTGA	T
NM_000143.4(FH):c.578_583del (p.Thr193_Ala194del)	inframe_deletion	Pathogenic/Likely pathogenic	FH	1	241672057	ATTGCTG	A	1	241508757	ATTGCTG	A
NM_000143.4(FH):c.275TTA[1] (p.Ile93del)	inframe_deletion	Likely pathogenic	FH	1	241677000	TTAA	T	1	241513700	TTAA	T
NM_031844.3(HNRNPU):c.1717AAG[1] (p.Lys574del)	inframe_deletion	Likely pathogenic	HNRNPU	1	245020050	GCTT	G	1	244856748	GCTT	G
NM_031844.3(HNRNPU):c.1500GAT[2] (p.Met502del)	inframe_deletion	Likely pathogenic	HNRNPU	1	245021005	AATC	A	1	244857703	AATC	A
NM_005378.6(MYCN):c.1347_1382del (p.Gln451_Arg462del)	inframe_deletion	Likely pathogenic	MYCN	2	16086168	GGCAAGACAGCAGCAGTTGCTAAAGAAAATTGAACAC	G	2	15946046	GGCAAGACAGCAGCAGTTGCTAAAGAAAATTGAACAC	G
NM_005378.6(MYCN):c.1358_1363del (p.Gln453_Leu454del)	inframe_deletion	Likely pathogenic	MYCN	2	16086179	AGCAGTT	A	2	15946057	AGCAGTT	A
NM_002381.5(MATN3):c.59TGC[3] (p.Leu23del)	inframe_deletion	Likely pathogenic	MATN3	2	20212322	GGCA	G	2	20012561	GGCA	G
NM_194248.3(OTOF):c.5407GAG[1] (p.Glu1804del)	inframe_deletion	Likely pathogenic	OTOF	2	26684684	TCTC	T	2	26461816	TCTC	T
NM_002437.5(MPV17):c.260AGA[1] (p.Lys88del)	inframe_deletion	Pathogenic/Likely pathogenic	MPV17	2	27535560	ATCT	A	2	27312693	ATCT	A
NM_001029883.3(PCARE):c.938_946dup (p.Arg315_Asn316insThrLysArg)	inframe_insertion	Likely pathogenic	PCARE	2	29296181	T	TTCCTTTTTG	2	29073315	T	TTCCTTTTTG
NM_014946.4(SPAST):c.391_392insGGT (p.Ala130_Leu131insArg)	inframe_insertion	Pathogenic	SPAST	2	32289291	C	CGGT	2	32064222	C	CGGT
NM_014946.4(SPAST):c.776_778del (p.Gly259_Leu260delinsVal)	inframe_indel	Pathogenic	SPAST	2	32339799	GGCC	G	2	32114730	GGCC	G
NM_014946.4(SPAST):c.1206CTT[1] (p.Phe404del)	inframe_deletion	Pathogenic/Likely pathogenic	SPAST	2	32353508	CCTT	C	2	32128439	CCTT	C
NM_014946.4(SPAST):c.1210_1212del (p.Phe404del)	inframe_deletion	Likely pathogenic	SPAST	2	32353512	CTTT	C	2	32128443	CTTT	C
NM_014946.4(SPAST):c.1253_1255del (p.Glu418del)	inframe_deletion	Pathogenic	SPAST	2	32361636	GAGA	G	2	32136567	GAGA	G
NM_014946.4(SPAST):c.1441_1446del (p.Leu481_Val482del)	inframe_deletion	Likely pathogenic	SPAST	2	32362201	AGTACTT	A	2	32137132	AGTACTT	A
NM_014946.4(SPAST):c.1476TGA[3] (p.Asp493dup)	inframe_insertion	Likely pathogenic	SPAST	2	32362239	T	TTGA	2	32137170	T	TTGA
NM_014946.4(SPAST):c.1607_1609del (p.Gln536del)	inframe_deletion	Likely pathogenic	SPAST	2	32368472	CACA	C	2	32143403	CACA	C
NM_014946.4(SPAST):c.1689_1690insACTAAAACC (p.Glu563_Leu564insThrLysThr)	inframe_insertion	Likely pathogenic	SPAST	2	32372288	A	AACTAAAACC	2	32147219	A	AACTAAAACC
NM_000104.4(CYP1B1):c.1536_1541del (p.Pro513_Lys514del)	inframe_deletion	Pathogenic/Likely pathogenic	CYP1B1	2	38297955	CTTGGGT	C	2	38070812	CTTGGGT	C
NM_005633.4(SOS1):c.1653_1655del (p.Arg552del)	inframe_deletion	Likely pathogenic	SOS1	2	39249913	CCTT	C	2	39022772	CCTT	C
NM_133259.4(LRPPRC):c.2723AGA[1] (p.Lys909del)	inframe_deletion	Pathogenic	LRPPRC	2	44161336	ATCT	A	2	43934197	ATCT	A
NM_000341.4(SLC3A1):c.1106_1129delinsCCCGGCAGG (p.Asp369_Arg377delinsAlaArgGlnGly)	inframe_indel	Likely pathogenic	SLC3A1	2	44528236	ACCAATACAGCACGGAGCCCGGCA	CCCGGCAGG	2	44301097	ACCAATACAGCACGGAGCCCGGCA	CCCGGCAGG
NM_005413.4(SIX3):c.402_416del (p.Arg135_Ala139del)	inframe_deletion	Pathogenic	SIX3	2	45169641	GCGCGCGCGCCGTGGT	G	2	44942502	GCGCGCGCGCCGTGGT	G
NM_000251.3(MSH2):c.301_306del (p.Glu101_Val102del)	inframe_deletion	Likely pathogenic	MSH2	2	47635624	GAGTTGA	G	2	47408485	GAGTTGA	G
NM_000251.3(MSH2):c.561_569del (p.Glu188_Leu190del)	inframe_deletion	Pathogenic	MSH2	2	47637423	ATCTTGAGGC	A	2	47410284	ATCTTGAGGC	A
NM_000251.3(MSH2):c.568CTC[1] (p.Leu191del)	inframe_deletion	Pathogenic	MSH2	2	47637433	TCTC	T	2	47410294	TCTC	T
NM_000251.3(MSH2):c.1103_1138del (p.Glu368_Leu380delinsVal)	inframe_indel	Likely pathogenic	MSH2	2	47656906	GAAGATGCAGAATTGAGGCAGACTTTACAAGAAGATT	G	2	47429767	GAAGATGCAGAATTGAGGCAGACTTTACAAGAAGATT	G
NM_000251.3(MSH2):c.1316_1327del (p.Pro439_Asp442del)	inframe_deletion	Pathogenic	MSH2	2	47672723	CTCCTCTTACTGA	C	2	47445584	CTCCTCTTACTGA	C
NM_000251.3(MSH2):c.1785_1787del (p.Asn596del)	inframe_deletion	Pathogenic	MSH2	2	47702188	TCAA	T	2	47475049	TCAA	T
NM_000251.3(MSH2):c.1786_1788del (p.Asn596del)	inframe_deletion	Pathogenic	MSH2	2	47702189	CAAT	C	2	47475050	CAAT	C
NM_000251.3(MSH2):c.1812TGT[1] (p.Val606del)	inframe_deletion	Likely pathogenic	MSH2	2	47702215	CTGT	C	2	47475076	CTGT	C
NM_000251.3(MSH2):c.2019_2021del (p.Gly674del)	inframe_deletion	Likely pathogenic	MSH2	2	47703516	GGGA	G	2	47476377	GGGA	G
NM_000251.3(MSH2):c.2232AAT[1] (p.Ile747del)	inframe_deletion	Likely pathogenic	MSH2	2	47705430	TTAA	T	2	47478291	TTAA	T
NM_000179.3(MSH6):c.1615CTT[1] (p.Leu540del)	inframe_deletion	Pathogenic	MSH6	2	48026735	ATCT	A	2	47799596	ATCT	A
NM_000179.3(MSH6):c.2302_2304del (p.Pro768del)	inframe_deletion	Pathogenic/Likely pathogenic	MSH6	2	48027421	ACTC	A	2	47800282	ACTC	A
NM_000179.3(MSH6):c.2392_2394del (p.Leu798del)	inframe_deletion	Likely pathogenic	MSH6	2	48027512	ACCT	A	2	47800373	ACCT	A
NM_000179.3(MSH6):c.3701_3706dup (p.Glu1234_Leu1235dup)	inframe_insertion	Likely pathogenic	MSH6	2	48033395	A	AGAACTT	2	47806256	A	AGAACTT
NM_000179.3(MSH6):c.3724_3726del (p.Arg1242del)	inframe_deletion	Likely pathogenic	MSH6	2	48033417	TGTC	T	2	47806278	TGTC	T
NM_000179.3(MSH6):c.3744_3773del (p.His1248_Ser1257del)	inframe_deletion	Pathogenic/Likely pathogenic	MSH6	2	48033435	ACTCACTACCATTCATTAGTAGAAGATTATT	A	2	47806296	ACTCACTACCATTCATTAGTAGAAGATTATT	A
NM_001190274.2(FBXO11):c.2570_2572del (p.Asn857del)	inframe_deletion	Pathogenic	FBXO11	2	48035549	GTGT	G	2	47808410	GTGT	G
NM_001190274.2(FBXO11):c.2392AAC[1] (p.Asn799del)	inframe_deletion	Pathogenic	FBXO11	2	48036787	GGTT	G	2	47809648	GGTT	G
NM_001190274.2(FBXO11):c.1543_1557del (p.Phe515_Lys519del)	inframe_deletion	Pathogenic	FBXO11	2	48050340	TTTTATTCTCTATGAA	T	2	47823201	TTTTATTCTCTATGAA	T
NM_001190274.2(FBXO11):c.500TCT[1] (p.Phe168del)	inframe_deletion	Pathogenic	FBXO11	2	48066079	GAGA	G	2	47838940	GAGA	G
NM_003128.3(SPTBN1):c.543GTG[1] (p.Trp182del)	inframe_deletion	Pathogenic	SPTBN1	2	54843411	TGTG	T	2	54616274	TGTG	T
NM_001130987.2(DYSF):c.3334_3345del (p.Trp1112_Arg1115del)	inframe_deletion	Pathogenic	DYSF	2	71801429	CCGCTGGCGCCGT	C	2	71574299	CCGCTGGCGCCGT	C
NM_001298.3(CNGA3):c.934ATC[2] (p.Ile314del)	inframe_deletion	Pathogenic	CNGA3	2	99012564	CTCA	C	2	98396101	CTCA	C
NM_001298.3(CNGA3):c.1395_1412del (p.Lys465_Ile470del)	inframe_deletion	Pathogenic	CNGA3	2	99013025	GAAGGCTGAGATCGCCATC	G	2	98396562	GAAGGCTGAGATCGCCATC	G
NM_006236.3(POU3F3):c.992_1006del (p.Gln331_Lys335del)	inframe_deletion	Likely pathogenic	POU3F3	2	105472953	TTCAAGCAGCGGCGCA	T	2	104856495	TTCAAGCAGCGGCGCA	T
NM_006236.3(POU3F3):c.1303_1305del (p.Glu435del)	inframe_deletion	Likely pathogenic	POU3F3	2	105473268	CAGG	C	2	104856810	CAGG	C
NM_173842.3(IL1RN):c.213_227del (p.Asp72_Ile76del)	inframe_deletion	Likely pathogenic	IL1RN	2	113888626	GATAGATGTGGTACCC	G	2	113131049	GATAGATGTGGTACCC	G
NM_001374353.1(GLI2):c.4426_4428del (p.Val1476del)	inframe_deletion	Likely pathogenic	GLI2	2	121747966	GGTC	G	2	120990390	GGTC	G
NM_014795.4(ZEB2):c.978_989del (p.His328_Ser331del)	inframe_deletion	Likely pathogenic	ZEB2	2	145157764	GCTGATGTGCGAA	G	2	144400197	GCTGATGTGCGAA	G
NM_004522.3(KIF5C):c.265TCA[1] (p.Ser90del)	inframe_deletion	Pathogenic	KIF5C	2	149686896	TTCA	T	2	148929327	TTCA	T
NM_006593.4(TBR1):c.1105_1113del (p.Val369_Ala371del)	inframe_deletion	Likely pathogenic	TBR1	2	162275533	TCGCCGTCAC	T	2	161419022	TCGCCGTCAC	T
NM_006922.4(SCN3A):c.2947TTG[1] (p.Leu984del)	inframe_deletion	Likely pathogenic	SCN3A	2	165984581	TCAA	T	2	165128071	TCAA	T
NM_001040142.2(SCN2A):c.2893_2901del (p.Met965_Met967del)	inframe_deletion	Likely pathogenic	SCN2A	2	166201389	TTCATGATGG	T	2	165344879	TTCATGATGG	T
NM_001040142.2(SCN2A):c.2983GAT[2] (p.Asp997del)	inframe_deletion	Likely pathogenic	SCN2A	2	166210763	CTGA	C	2	165354253	CTGA	C
NM_001040142.2(SCN2A):c.4369ATT[1] (p.Ile1458del)	inframe_deletion	Likely pathogenic	SCN2A	2	166237159	TTTA	T	2	165380649	TTTA	T
NM_001040142.2(SCN2A):c.4474GAA[1] (p.Glu1493del)	inframe_deletion	Pathogenic	SCN2A	2	166237628	CAGA	C	2	165381118	CAGA	C
NM_001040142.2(SCN2A):c.4579_4602del (p.Phe1527_Asp1534del)	inframe_deletion	Likely pathogenic	SCN2A	2	166243273	GGTCTTTGATTTTGTAACCAAACAA	G	2	165386763	GGTCTTTGATTTTGTAACCAAACAA	G
NM_001165963.4(SCN1A):c.5719ACT[2] (p.Thr1909del)	inframe_deletion	Pathogenic/Likely pathogenic	SCN1A	2	166848057	AAGT	A	2	165991547	AAGT	A
NM_001165963.4(SCN1A):c.5504_5512del (p.Leu1835_Pro1837del)	inframe_deletion	Pathogenic	SCN1A	2	166848272	GGCGGTTCAA	G	2	165991762	GGCGGTTCAA	G
NM_001165963.4(SCN1A):c.5422_5430del (p.Phe1808_Glu1810del)	inframe_deletion	Likely pathogenic	SCN1A	2	166848354	CCTCATAGAA	C	2	165991844	CCTCATAGAA	C
NM_001165963.4(SCN1A):c.5296_5298del (p.Phe1766del)	inframe_deletion	Pathogenic	SCN1A	2	166848486	CAAA	C	2	165991976	CAAA	C
NM_001165963.4(SCN1A):c.5288_5289delinsCCCATCTG (p.Ile1763delinsThrHisLeu)	inframe_indel	Likely pathogenic	SCN1A	2	166848496	AA	CAGATGGG	2	165991986	AA	CAGATGGG
NM_001165963.4(SCN1A):c.5250_5252del (p.Ser1750_Ser1751delinsArg)	inframe_indel	Pathogenic	SCN1A	2	166848532	TGAG	T	2	165992022	TGAG	T
NM_001165963.4(SCN1A):c.5174_5179del (p.Gly1725_Trp1726del)	inframe_deletion	Likely pathogenic	SCN1A	2	166848605	TCCCAGC	T	2	165992095	TCCCAGC	T
NM_001165963.4(SCN1A):c.5020_5025del (p.Gly1674_Leu1675del)	inframe_deletion	Pathogenic	SCN1A	2	166848759	GGAGGCC	G	2	165992249	GGAGGCC	G
NM_001165963.4(SCN1A):c.4573_4581del (p.Arg1525_Gly1527del)	inframe_deletion	Pathogenic	SCN1A	2	166852522	CTCCTGGTCG	C	2	165996012	CTCCTGGTCG	C
NM_001165963.4(SCN1A):c.4013_4015dup (p.Asn1338_Ala1339insAsp)	inframe_insertion	Pathogenic	SCN1A	2	166859250	G	GCAT	2	166002740	G	GCAT
NM_001165963.4(SCN1A):c.3952_3975del (p.Leu1318_Arg1325del)	inframe_deletion	Pathogenic	SCN1A	2	166866255	CTCTTAGAGGTCTCAGAGCTCTTAG	C	2	166009745	CTCTTAGAGGTCTCAGAGCTCTTAG	C
NM_001165963.4(SCN1A):c.3929_3970del (p.Gly1310_Leu1324delinsVal)	inframe_indel	Pathogenic/Likely pathogenic	SCN1A	2	166866260	AGAGGTCTCAGAGCTCTTAGTGTCCTGAGAGATTTGATGGCTC	A	2	166009750	AGAGGTCTCAGAGCTCTTAGTGTCCTGAGAGATTTGATGGCTC	A
NM_001165963.4(SCN1A):c.3864CTT[1] (p.Phe1289del)	inframe_deletion	Pathogenic	SCN1A	2	166868628	TAAG	T	2	166012118	TAAG	T
NM_001165963.4(SCN1A):c.3769_3774del (p.Lys1257_Val1258del)	inframe_deletion	Likely pathogenic	SCN1A	2	166868723	AAACCTT	A	2	166012213	AAACCTT	A
NM_001165963.4(SCN1A):c.3526_3530delinsTCTTCAGGTTCTGA (p.Glu1176_Pro1177delinsSerSerGlySerGlu)	inframe_indel	Likely pathogenic	SCN1A	2	166872137	GGTTC	TCAGAACCTGAAGA	2	166015627	GGTTC	TCAGAACCTGAAGA
NM_001165963.4(SCN1A):c.2911_2913del (p.Val971del)	inframe_deletion	Likely pathogenic	SCN1A	2	166894318	AGAC	A	2	166037808	AGAC	A
NM_001165963.4(SCN1A):c.2686_2694del (p.Val896_Ala898del)	inframe_deletion	Pathogenic	SCN1A	2	166894537	TGGCCAAGAC	T	2	166038027	TGGCCAAGAC	T
NM_001165963.4(SCN1A):c.2512_2514del (p.Phe838del)	inframe_deletion	Likely pathogenic	SCN1A	2	166896007	TAAA	T	2	166039497	TAAA	T
NM_001165963.4(SCN1A):c.2393_2404del (p.Asn798_Val802delinsIle)	inframe_indel	Likely pathogenic	SCN1A	2	166897751	ACTGTAAGCACAT	A	2	166041241	ACTGTAAGCACAT	A
NM_001165963.4(SCN1A):c.2339_2340insTAT (p.Leu780delinsPheIle)	inframe_indel	Pathogenic	SCN1A	2	166897816	T	TATA	2	166041306	T	TATA
NM_001165963.4(SCN1A):c.1203_1205del (p.Phe403del)	inframe_deletion	Likely pathogenic	SCN1A	2	166903451	AAAT	A	2	166046941	AAAT	A
NM_001165963.4(SCN1A):c.1200_1202del (p.Met400del)	inframe_deletion	Pathogenic	SCN1A	2	166903454	TATC	T	2	166046944	TATC	T
NM_001165963.4(SCN1A):c.1134_1136del (p.Met379del)	inframe_deletion	Pathogenic	SCN1A	2	166904170	CATT	C	2	166047660	CATT	C
NM_001165963.4(SCN1A):c.984_986del (p.Glu328_Gly329delinsAsp)	inframe_indel	Likely pathogenic	SCN1A	2	166905437	ACCC	A	2	166048927	ACCC	A
NM_001165963.4(SCN1A):c.971ATT[1] (p.Tyr325del)	inframe_deletion	Pathogenic/Likely pathogenic	SCN1A	2	166905447	AAAT	A	2	166048937	AAAT	A
NM_001165963.4(SCN1A):c.214_216dup (p.Met72dup)	inframe_insertion	Likely pathogenic	SCN1A	2	166929915	C	CCAT	2	166073405	C	CCAT
NM_001165963.4(SCN1A):c.172_183del (p.Gly58_Leu61del)	inframe_deletion	Likely pathogenic	SCN1A	2	166929948	GAAGGTTCTTTCC	G	2	166073438	GAAGGTTCTTTCC	G
NM_001165963.4(SCN1A):c.149_151del (p.Lys50_Pro51delinsThr)	inframe_indel	Likely pathogenic	SCN1A	2	166929980	GGCT	G	2	166073470	GGCT	G
NM_001165963.4(SCN1A):c.53_55del (p.Thr18del)	inframe_deletion	Likely pathogenic	SCN1A	2	166930076	CTGG	C	2	166073566	CTGG	C
NM_001365536.1(SCN9A):c.347GAA[1] (p.Arg117del)	inframe_deletion	Likely pathogenic	SCN9A	2	167163490	ATTC	A	2	166306980	ATTC	A
NM_152384.3(BBS5):c.550_552dup (p.Asn184_Val185insAsn)	inframe_insertion	Pathogenic	BBS5	2	170350277	C	CAAT	2	169493767	C	CAAT
NM_016653.3(MAP3K20):c.834CAA[1] (p.Asn279del)	inframe_deletion	Likely pathogenic	MAP3K20	2	174074544	CACA	C	2	173209816	CACA	C
NM_000523.4(HOXD13):c.186_212dup (p.Ala63_Ala71dup)	inframe_insertion	Pathogenic	HOXD13	2	176957785	G	GGGCGGCGGCGGCGGCAGCGGCGGCTGC	2	176093057	G	GGGCGGCGGCGGCGGCAGCGGCGGCTGC
NM_000523.4(HOXD13):c.183_206dup (p.Ala64_Ala71dup)	inframe_insertion	Pathogenic	HOXD13	2	176957786	G	GGCGGCGGCGGCGGCAGCGGCGGCT	2	176093058	G	GGCGGCGGCGGCGGCAGCGGCGGCT
NM_000523.4(HOXD13):c.183_203dup (p.Ala71_Ser72insAlaAlaAlaAlaAlaAlaAla)	inframe_insertion	Pathogenic	HOXD13	2	176957789	G	GGCGGCGGCGGCAGCGGCGGCT	2	176093061	G	GGCGGCGGCGGCAGCGGCGGCT
NM_000523.4(HOXD13):c.209_210insGGCTGCGGCGGCGGCAGCGGC (p.Ala65_Ala71dup)	inframe_insertion	Pathogenic	HOXD13	2	176957822	G	GGCGGCGGCTGCGGCGGCGGCA	2	176093094	G	GGCGGCGGCTGCGGCGGCGGCA
NM_000523.4(HOXD13):c.212_213insGGCGGCTGCGGCGGCGGCAGCGGCAGC (p.Ala63_Ala71dup)	inframe_insertion	Pathogenic	HOXD13	2	176957822	G	GGCGGCAGCGGCGGCTGCGGCGGCGGCA	2	176093094	G	GGCGGCAGCGGCGGCTGCGGCGGCGGCA
NM_001267550.2(TTN):c.104699_104726delinsT (p.Glu34900_Ser34909delinsVal)	inframe_indel	Likely pathogenic	TTN	2	179396616	GAAAAGATATCAAATCTTGCAGACCTCT	A	2	178531889	GAAAAGATATCAAATCTTGCAGACCTCT	A
NM_001267550.2(TTN):c.99780_99812del (p.Arg33261_Gln33271del)	inframe_deletion	Likely pathogenic	TTN	2	179402121	CTGGACTTTGTATTTCCCAGCATGAGTCTTACGT	C	2	178537394	CTGGACTTTGTATTTCCCAGCATGAGTCTTACGT	C
NM_001267550.2(TTN):c.91784_91789del (p.Gly30595_Tyr30597delinsAsp)	inframe_indel	Likely pathogenic	TTN	2	179414775	TATACAC	T	2	178550048	TATACAC	T
NM_001267550.2(TTN):c.56935_56957delinsAACCT (p.Asp18979_Pro18986delinsAsnLeu)	inframe_indel	Pathogenic	TTN	2	179463480	GGATCTCTAGCAGTCGCTGGGTC	AGGTT	2	178598753	GGATCTCTAGCAGTCGCTGGGTC	AGGTT
NM_013436.5(NCKAP1):c.3165_3176del (p.Lys1056_Leu1059del)	inframe_deletion	Likely pathogenic	NCKAP1	2	183792848	CAGAAATTCTTTA	C	2	182928120	CAGAAATTCTTTA	C
NM_000090.4(COL3A1):c.648_665del (p.Pro218_Pro223del)	inframe_deletion	Likely pathogenic	COL3A1	2	189854129	CAGGACCTCCTGGTGCTAT	C	2	188989403	CAGGACCTCCTGGTGCTAT	C
NM_000090.4(COL3A1):c.785_786insTTT (p.Met262delinsIleLeu)	inframe_indel	Likely pathogenic	COL3A1	2	189855072	A	ATTT	2	188990346	A	ATTT
NM_000090.4(COL3A1):c.1851_1855delinsAG (p.Gly618_Pro619delinsAla)	inframe_indel	Likely pathogenic	COL3A1	2	189862097	GGGAC	AG	2	188997371	GGGAC	AG
NM_000090.4(COL3A1):c.2067_2072del (p.Gly690_Ala691del)	inframe_deletion	Likely pathogenic	COL3A1	2	189864051	TGGCAGG	T	2	188999325	TGGCAGG	T
NM_000090.4(COL3A1):c.2305CCT[1] (p.Pro770del)	inframe_deletion	Likely pathogenic	COL3A1	2	189866142	GTCC	G	2	189001416	GTCC	G
NM_000090.4(COL3A1):c.3143_3160dup (p.Gly1053_Pro1054insHisProGlyProProGly)	inframe_insertion	Likely pathogenic	COL3A1	2	189871112	T	TCCTGGTCATCCAGGCCCA	2	189006386	T	TCCTGGTCATCCAGGCCCA
NM_000090.4(COL3A1):c.3204CCCTGCTGG[1] (p.1069PAG[1])	inframe_deletion	Likely pathogenic	COL3A1	2	189871662	GGGCCCTGCT	G	2	189006936	GGGCCCTGCT	G
NM_000090.4(COL3A1):c.3440_3466del (p.Pro1147_Gly1155del)	inframe_deletion	Likely pathogenic	COL3A1	2	189872773	CCCAGTGGACCTCCTGGCAAAGATGGAA	C	2	189008047	CCCAGTGGACCTCCTGGCAAAGATGGAA	C
NM_014585.6(SLC40A1):c.476TTG[3] (p.Val162del)	inframe_deletion	Pathogenic/Likely pathogenic	SLC40A1	2	190436467	GCAA	G	2	189571741	GCAA	G
NM_014362.4(HIBCH):c.1117AAT[1] (p.Asn374del)	inframe_deletion	Likely pathogenic	HIBCH	2	191069881	GATT	G	2	190205155	GATT	G
NM_024989.4(PGAP1):c.1318GTT[1] (p.Val441del)	inframe_deletion	Likely pathogenic	PGAP1	2	197744826	AAAC	A	2	196880102	AAAC	A
NM_024989.4(PGAP1):c.586CTT[1] (p.Leu197del)	inframe_deletion	Pathogenic/Likely pathogenic	PGAP1	2	197777663	TAAG	T	2	196912939	TAAG	T
NM_024989.4(PGAP1):c.274_276del (p.Pro92del)	inframe_deletion	Pathogenic	PGAP1	2	197784745	CAGG	C	2	196920021	CAGG	C
NM_020919.4(ALS2):c.158_160del (p.Gly53del)	inframe_deletion	Pathogenic	ALS2	2	202631966	ACTC	A	2	201767243	ACTC	A
NM_005006.7(NDUFS1):c.631_633del (p.Glu211del)	inframe_deletion	Likely pathogenic	NDUFS1	2	207011730	TTTC	T	2	206147006	TTTC	T
NM_005006.7(NDUFS1):c.589ACA[1] (p.Thr198del)	inframe_deletion	Likely pathogenic	NDUFS1	2	207011769	CTGT	C	2	206147045	CTGT	C
NM_003468.4(FZD5):c.1081_1082insGAA (p.His361delinsArgAsn)	inframe_indel	Likely pathogenic	FZD5	2	208632382	T	TTTC	2	207767658	T	TTTC
NM_001875.5(CPS1):c.306_311dup (p.Asn103_Gly104dup)	inframe_insertion	Pathogenic/Likely pathogenic	CPS1	2	211441135	T	TTGGGAA	2	210576411	T	TTGGGAA
NM_001875.5(CPS1):c.3031GTG[2] (p.Val1013del)	inframe_deletion	Pathogenic	CPS1	2	211507277	CGGT	C	2	210642553	CGGT	C
NM_001875.5(CPS1):c.3506TTG[1] (p.Val1170del)	inframe_deletion	Pathogenic	CPS1	2	211518773	TTTG	T	2	210654049	TTTG	T
NM_001875.5(CPS1):c.4088_4099del (p.Leu1363_Ile1366del)	inframe_deletion	Likely pathogenic	CPS1	2	211532986	AAGGCATCCTGAT	A	2	210668262	AAGGCATCCTGAT	A
NM_002181.4(IHH):c.565_567dup (p.Ser189dup)	inframe_insertion	Likely pathogenic	IHH	2	219922164	C	CGGA	2	219057442	C	CGGA
NM_002181.4(IHH):c.280GAG[1] (p.Glu95del)	inframe_deletion	Pathogenic/Likely pathogenic	IHH	2	219924904	TCTC	T	2	219060182	TCTC	T
NM_001927.4(DES):c.1027_1032dup (p.Asp343_Ser344dup)	inframe_insertion	Likely pathogenic	DES	2	220286063	A	ACGATTC	2	219421341	A	ACGATTC
NM_001927.4(DES):c.1076_1084del (p.Glu359_Ser361del)	inframe_deletion	Pathogenic	DES	2	220286106	TGCCAGTGAG	T	2	219421384	TGCCAGTGAG	T
NM_001927.4(DES):c.1091_1108del (p.Gln364_Arg369del)	inframe_deletion	Pathogenic	DES	2	220286126	ACCAGGACAACATTGCGCG	A	2	219421404	ACCAGGACAACATTGCGCG	A
NM_001927.4(DES):c.1158_1160delinsTACCAGGACCTGCTG (p.Glu387delinsThrArgThrCysTrp)	inframe_indel	Likely pathogenic	DES	2	220286196	CGA	TACCAGGACCTGCTG	2	219421474	CGA	TACCAGGACCTGCTG
NM_181458.4(PAX3):c.149_160del (p.Pro50_Asn53del)	inframe_deletion	Likely pathogenic	PAX3	2	223161857	TGGTTGGGCAGCG	T	2	222297138	TGGTTGGGCAGCG	T
NM_000092.5(COL4A4):c.4349_4366del (p.Ile1450_Pro1455del)	inframe_deletion	Likely pathogenic	COL4A4	2	227875184	TTGGGCCCAGGATCCCCAA	T	2	227010468	TTGGGCCCAGGATCCCCAA	T
NM_000092.5(COL4A4):c.2629_2664del (p.Arg877_Gly888del)	inframe_deletion	Likely pathogenic	COL4A4	2	227920712	TTCCTGGGAGGCCTGGGGGACCATGTGCCCCAGGCCG	T	2	227055996	TTCCTGGGAGGCCTGGGGGACCATGTGCCCCAGGCCG	T
NM_000092.5(COL4A4):c.1935_1952del (p.Pro647_Val652del)	inframe_deletion	Likely pathogenic	COL4A4	2	227942644	ACCTGGGTGGCCTGGAACT	A	2	227077928	ACCTGGGTGGCCTGGAACT	A
NM_000092.5(COL4A4):c.1327_1344del (p.Pro444_Leu449del)	inframe_deletion	Likely pathogenic	COL4A4	2	227958865	GGCCTGGTGCTCCAGGCAA	G	2	227094149	GGCCTGGTGCTCCAGGCAA	G
NM_000092.5(COL4A4):c.1323_1340del (p.Pro444_Leu449del)	inframe_deletion	Pathogenic/Likely pathogenic	COL4A4	2	227958869	TGGTGCTCCAGGCAAGCCA	T	2	227094153	TGGTGCTCCAGGCAAGCCA	T
NM_000092.5(COL4A4):c.1293_1310del (p.Lys434_Gly439del)	inframe_deletion	Likely pathogenic	COL4A4	2	227958899	CTTCCCTGGTTTTCCTGGA	C	2	227094183	CTTCCCTGGTTTTCCTGGA	C
NM_000092.5(COL4A4):c.644_646del (p.Glu215_Pro216delinsAla)	inframe_indel	Likely pathogenic	COL4A4	2	227973950	GGCT	G	2	227109234	GGCT	G
NM_000091.5(COL4A3):c.40_63del (p.Leu14_Leu21del)	inframe_deletion	Pathogenic	COL4A3	2	228029471	AGGTGCTCCTGCTGCCGCTCCTGCT	A	2	227164755	AGGTGCTCCTGCTGCCGCTCCTGCT	A
NM_000091.5(COL4A3):c.309_317del (p.Ser104_Gly106del)	inframe_deletion	Likely pathogenic	COL4A3	2	228109691	TCTGGTTCTC	T	2	227244975	TCTGGTTCTC	T
NM_000091.5(COL4A3):c.1370_1378del (p.Leu457_Ser459del)	inframe_deletion	Likely pathogenic	COL4A3	2	228131184	ATCTAGGGTC	A	2	227266468	ATCTAGGGTC	A
NM_000091.5(COL4A3):c.1806_1814del (p.603SPG[1])	inframe_deletion	Likely pathogenic	COL4A3	2	228137706	TCCTGGCTCC	T	2	227272990	TCCTGGCTCC	T
NM_000091.5(COL4A3):c.2313_2330del (p.772LPG[1])	inframe_deletion	Pathogenic	COL4A3	2	228145242	TGGACTCCCTGGACTTCCA	T	2	227280526	TGGACTCCCTGGACTTCCA	T
NM_000091.5(COL4A3):c.2323_2340del (p.772LPG[1])	inframe_deletion	Pathogenic/Likely pathogenic	COL4A3	2	228145245	ACTCCCTGGACTTCCAGGT	A	2	227280529	ACTCCCTGGACTTCCAGGT	A
NM_000091.5(COL4A3):c.2328_2336del (p.772LPG[2])	inframe_deletion	Likely pathogenic	COL4A3	2	228145257	TCCAGGTCTC	T	2	227280541	TCCAGGTCTC	T
NM_001348323.3(TRIP12):c.4642CTT[1] (p.Leu1550del)	inframe_deletion	Likely pathogenic	TRIP12	2	230654374	AAAG	A	2	229789658	AAAG	A
NM_005199.5(CHRNG):c.292_300dup (p.Leu100_Arg101insTrpValLeu)	inframe_insertion	Likely pathogenic	CHRNG	2	233405359	C	CCTGTGGGTG	2	232540649	C	CCTGTGGGTG
NM_000463.3(UGT1A1):c.609_632del (p.His203_Lys211delinsGln)	inframe_indel	Pathogenic/Likely pathogenic	UGT1A1	2	234669540	CACATGACCTTCCTGCAGCGGGTGA	C	2	233760894	CACATGACCTTCCTGCAGCGGGTGA	C
NM_004369.4(COL6A3):c.6331CTGGATGGT[1] (p.2111LDG[1])	inframe_deletion	Likely pathogenic	COL6A3	2	238267854	CACCATCCAG	C	2	237359211	CACCATCCAG	C
NM_004369.4(COL6A3):c.6320_6322del (p.Gly2107del)	inframe_deletion	Likely pathogenic	COL6A3	2	238267880	TCTC	T	2	237359237	TCTC	T
NM_004369.4(COL6A3):c.5662_5670del (p.Ser1888_Val1890del)	inframe_deletion	Likely pathogenic	COL6A3	2	238274508	CCACCACTGA	C	2	237365865	CCACCACTGA	C
NM_001244008.2(KIF1A):c.812_817del (p.Ile271_Asn272del)	inframe_deletion	Pathogenic	KIF1A	2	241722507	TTGTTGA	T	2	240783090	TTGTTGA	T
NM_001244008.2(KIF1A):c.609_610delinsAAAAG (p.Thr204delinsLysAla)	inframe_indel	Likely pathogenic	KIF1A	2	241724516	TC	CTTTT	2	240785099	TC	CTTTT
NM_001244008.2(KIF1A):c.222_223insGAC (p.Tyr74_Arg75insAsp)	inframe_insertion	Pathogenic	KIF1A	2	241727608	G	GGTC	2	240788191	G	GGTC
NM_000030.3(AGXT):c.416_418del (p.Val139del)	inframe_deletion	Likely pathogenic	AGXT	2	241810115	AGGT	A	2	240870698	AGGT	A
NM_000030.3(AGXT):c.683AGA[1] (p.Lys229del)	inframe_deletion	Likely pathogenic	AGXT	2	241814526	AAAG	A	2	240875109	AAAG	A
NM_182916.3(TRNT1):c.128_130del (p.Glu43del)	inframe_deletion	Likely pathogenic	TRNT1	3	3170849	CAGA	C	3	3129165	CAGA	C
NM_001378452.1(ITPR1):c.742_744del (p.Glu248del)	inframe_deletion	Likely pathogenic	ITPR1	3	4687296	CAGG	C	3	4645612	CAGG	C
NM_001378452.1(ITPR1):c.7828AAG[1] (p.Lys2611del)	inframe_deletion	Pathogenic	ITPR1	3	4856860	CAGA	C	3	4815176	CAGA	C
NM_001003694.2(BRPF1):c.3456CTT[1] (p.Phe1154del)	inframe_deletion	Likely pathogenic	BRPF1	3	9788113	CTCT	C	3	9746429	CTCT	C
NM_000551.4(VHL):c.224TCT[1] (p.Phe76del)	inframe_deletion	Pathogenic	VHL	3	10183754	ATCT	A	3	10142070	ATCT	A
NM_000551.4(VHL):c.263_265dup (p.Trp88_Leu89insArg)	inframe_insertion	Likely pathogenic	VHL	3	10183793	T	TGGC	3	10142109	T	TGGC
NM_000551.4(VHL):c.291_296del (p.Tyr98_Pro99del)	inframe_deletion	Likely pathogenic	VHL	3	10183819	GCCCTAC	G	3	10142135	GCCCTAC	G
NM_000551.4(VHL):c.291_302del (p.Tyr98_Leu101del)	inframe_deletion	Pathogenic	VHL	3	10183821	CCTACCCAACGCT	C	3	10142137	CCTACCCAACGCT	C
NM_000551.4(VHL):c.402_428del (p.Glu134_Val142del)	inframe_deletion	Likely pathogenic	VHL	3	10188255	CTGAATTATTTGTGCCATCTCTCAATGT	C	3	10146571	CTGAATTATTTGTGCCATCTCTCAATGT	C
NM_000551.4(VHL):c.419_427delinsACAATTATTTGTGCCATCTCTCAA (p.Leu140_Asp143delinsHisAsnTyrLeuCysHisLeuSerAsn)	inframe_indel	Likely pathogenic	VHL	3	10188276	TCAATGTTG	ACAATTATTTGTGCCATCTCTCAA	3	10146592	TCAATGTTG	ACAATTATTTGTGCCATCTCTCAA
NM_003042.4(SLC6A1):c.684_689del (p.Cys228_Ile229del)	inframe_deletion	Likely pathogenic	SLC6A1	3	11064119	TTCTGTA	T	3	11022433	TTCTGTA	T
NM_003042.4(SLC6A1):c.875TCT[2] (p.Phe294del)	inframe_deletion	Pathogenic/Likely pathogenic	SLC6A1	3	11067483	ATCT	A	3	11025797	ATCT	A
NM_003042.4(SLC6A1):c.901_909del (p.Gly301_Leu303del)	inframe_deletion	Likely pathogenic	SLC6A1	3	11067505	GCCTGGGGTC	G	3	11025819	GCCTGGGGTC	G
NM_003042.4(SLC6A1):c.1151TCT[2] (p.Phe386del)	inframe_deletion	Likely pathogenic	SLC6A1	3	11070492	CTCT	C	3	11028806	CTCT	C
NM_025265.4(TSEN2):c.138CAA[1] (p.Asn48del)	inframe_deletion	Likely pathogenic	TSEN2	3	12531434	TAAC	T	3	12489935	TAAC	T
NM_001370658.1(BTD):c.528_542del (p.Val178_Asn182del)	inframe_deletion	Likely pathogenic	BTD	3	15685950	CAAATGTCGTGTTCAG	C	3	15644443	CAAATGTCGTGTTCAG	C
NM_001370658.1(BTD):c.534_536del (p.Val179del)	inframe_deletion	Pathogenic/Likely pathogenic	BTD	3	15685954	TGTC	T	3	15644447	TGTC	T
NM_001370658.1(BTD):c.1181_1192del (p.Tyr394_Val397del)	inframe_deletion	Pathogenic/Likely pathogenic	BTD	3	15686601	GCTATCTCCACGT	G	3	15645094	GCTATCTCCACGT	G
NM_001354712.2(THRB):c.1287GAT[1] (p.Met430del)	inframe_deletion	Likely pathogenic	THRB	3	24164468	TATC	T	3	24122977	TATC	T
NM_001354712.2(THRB):c.1010_1012del (p.Thr337del)	inframe_deletion	Pathogenic	THRB	3	24169121	CGTG	C	3	24127630	CGTG	C
NM_000965.5(RARB):c.624_635del (p.Asp208_Arg212delinsGlu)	inframe_indel	Likely pathogenic	RARB	3	25622050	ACCATCGAGTCCG	A	3	25580559	ACCATCGAGTCCG	A
NM_003242.6(TGFBR2):c.1546_1557del (p.Thr516_Glu519del)	inframe_deletion	Likely pathogenic	TGFBR2	3	30732928	GTGAGACGTTGAC	G	3	30691436	GTGAGACGTTGAC	G
NM_000404.4(GLB1):c.1468_1470del (p.Asn490del)	inframe_deletion	Likely pathogenic	GLB1	3	33058209	CGTT	C	3	33016717	CGTT	C
NM_000404.4(GLB1):c.435TCT[1] (p.Leu147del)	inframe_deletion	Likely pathogenic	GLB1	3	33109738	GAGA	G	3	33068246	GAGA	G
NM_000249.4(MLH1):c.36_38del (p.Asp12del)	inframe_deletion	Pathogenic	MLH1	3	37035071	GGAC	G	3	36993580	GGAC	G
NM_000249.4(MLH1):c.134_136del (p.Thr45del)	inframe_deletion	Likely pathogenic	MLH1	3	37038125	CACA	C	3	36996634	CACA	C
NM_000249.4(MLH1):c.170_181del (p.Lys57_Gln60del)	inframe_deletion	Likely pathogenic	MLH1	3	37038160	TGAAGTTGATTCA	T	3	36996669	TGAAGTTGATTCA	T
NM_000249.4(MLH1):c.210AGA[1] (p.Glu71del)	inframe_deletion	Pathogenic	MLH1	3	37042446	AAAG	A	3	37000955	AAAG	A
NM_000249.4(MLH1):c.242CTA[1] (p.Thr82del)	inframe_deletion	Likely pathogenic	MLH1	3	37042478	CACT	C	3	37000987	CACT	C
NM_000249.4(MLH1):c.293_304del (p.Gly98_Gly101del)	inframe_deletion	Likely pathogenic	MLH1	3	37042528	ATGGCTTTCGAGG	A	3	37001037	ATGGCTTTCGAGG	A
NM_000249.4(MLH1):c.485_523del (p.Arg162_Gly174del)	inframe_deletion	Likely pathogenic	MLH1	3	37050333	CGAGGAGAAAAGCTTTAAAAAATCCAAGTGAAGAATATGG	C	3	37008842	CGAGGAGAAAAGCTTTAAAAAATCCAAGTGAAGAATATGG	C
NM_000249.4(MLH1):c.729_734del (p.Gly244_Tyr245del)	inframe_deletion	Pathogenic	MLH1	3	37055972	AATGGTT	A	3	37014481	AATGGTT	A
NM_000249.4(MLH1):c.782TCA[1] (p.Ile262del)	inframe_deletion	Pathogenic	MLH1	3	37056026	TTCA	T	3	37014535	TTCA	T
NM_000249.4(MLH1):c.974_1000del (p.Arg325_Lys333del)	inframe_deletion	Likely pathogenic	MLH1	3	37061886	GAGCGGGTGCAGCAGCACATCGAGAGCA	G	3	37020395	GAGCGGGTGCAGCAGCACATCGAGAGCA	G
NM_000249.4(MLH1):c.978GCA[2] (p.Gln328del)	inframe_deletion	Likely pathogenic	MLH1	3	37061893	TGCA	T	3	37020402	TGCA	T
NM_000249.4(MLH1):c.988_990del (p.Ile330del)	inframe_deletion	Likely pathogenic	MLH1	3	37061902	ACAT	A	3	37020411	ACAT	A
NM_000249.4(MLH1):c.1588_1590del (p.Phe530del)	inframe_deletion	Pathogenic	MLH1	3	37081704	CCTT	C	3	37040213	CCTT	C
NM_000249.4(MLH1):c.1589_1597del (p.Phe530_Gly532del)	inframe_deletion	Likely pathogenic	MLH1	3	37081704	CCTTCGTGGG	C	3	37040213	CCTTCGTGGG	C
NM_000249.4(MLH1):c.1752_1772del (p.Leu585_Asp591del)	inframe_deletion	Pathogenic	MLH1	3	37089027	TGACCTTGCCATGCTTGCCTTA	T	3	37047536	TGACCTTGCCATGCTTGCCTTA	T
NM_000249.4(MLH1):c.1832TTG[1] (p.Val612del)	inframe_deletion	Likely pathogenic	MLH1	3	37089109	ATTG	A	3	37047618	ATTG	A
NM_000249.4(MLH1):c.1843_1845del (p.Leu615del)	inframe_deletion	Likely pathogenic	MLH1	3	37089120	TCTG	T	3	37047629	TCTG	T
NM_000249.4(MLH1):c.1846AAG[2] (p.Lys618del)	inframe_deletion	Pathogenic	MLH1	3	37089122	TGAA	T	3	37047631	TGAA	T
NM_000249.4(MLH1):c.2032_2049del (p.Lys678_Phe683del)	inframe_deletion	Likely pathogenic	MLH1	3	37090436	TAAAGAATGCGCTATGTTC	T	3	37048945	TAAAGAATGCGCTATGTTC	T
NM_000249.4(MLH1):c.2048_2050del (p.Phe683del)	inframe_deletion	Likely pathogenic	MLH1	3	37090451	GTTC	G	3	37048960	GTTC	G
NM_000249.4(MLH1):c.2236_2247del (p.Leu746_Leu749del)	inframe_deletion	Likely pathogenic	MLH1	3	37092108	CCTGCCTGATCTA	C	3	37050617	CCTGCCTGATCTA	C
NM_002468.5(MYD88):c.154GAG[1] (p.Glu53del)	inframe_deletion	Pathogenic/Likely pathogenic	MYD88	3	38180343	CGGA	C	3	38138852	CGGA	C
NM_000335.5(SCN5A):c.4844TCT[1] (p.Phe1616del)	inframe_deletion	Pathogenic/Likely pathogenic	SCN5A	3	38593010	GAGA	G	3	38551519	GAGA	G
NM_000335.5(SCN5A):c.4516_4524del (p.Gln1506_Pro1508del)	inframe_deletion	Pathogenic	SCN5A	3	38597161	TGGGCTTCTG	T	3	38555670	TGGGCTTCTG	T
NM_000335.5(SCN5A):c.4492AAG[1] (p.Lys1499del)	inframe_deletion	Pathogenic	SCN5A	3	38597188	GCTT	G	3	38555697	GCTT	G
NM_000335.5(SCN5A):c.4471AAG[1] (p.Lys1492del)	inframe_deletion	Pathogenic/Likely pathogenic	SCN5A	3	38597209	ACTT	A	3	38555718	ACTT	A
NM_000335.5(SCN5A):c.3628ATC[1] (p.Ile1211del)	inframe_deletion	Pathogenic	SCN5A	3	38616817	AGAT	A	3	38575326	AGAT	A
NM_000335.5(SCN5A):c.2184_2186del (p.Leu729del)	inframe_deletion	Pathogenic	SCN5A	3	38639295	GAGT	G	3	38597804	GAGT	G
NM_001904.4(CTNNB1):c.1016_1025delinsT (p.Thr339_Arg342delinsIle)	inframe_indel	Likely pathogenic	CTNNB1	3	41268778	CCACAAGCAG	T	3	41227287	CCACAAGCAG	T
NM_001904.4(CTNNB1):c.1550_1570del (p.Leu517_Asn523del)	inframe_deletion	Likely pathogenic	CTNNB1	3	41275649	GAAATCTTGCCCTTTGTCCCGC	G	3	41234158	GAAATCTTGCCCTTTGTCCCGC	G
[truncated: 1,626 more rows]

## Sheet: gnomAD
b37_chr	b37_pos	b37_ref	b37_alt	gene	consq_label
1	955584	G	GGCCGCTGCT	AGRN	inframe_insertion
1	957639	ACGG	A	AGRN	inframe_deletion
1	976124	CAAG	C	AGRN	inframe_deletion
1	976576	GTGACCTGCAGCTTCGGCAGCACCTGTGCGCGCTCGGCCGACGGGC	G	AGRN	inframe_deletion
1	976925	TGAGATGCTCCTACGGCCC	T	AGRN	inframe_deletion
1	976929	ATGCTCCTACGGCCCGAGAGCTGCCCTGCCCGGCAGGCGCCAG	A	AGRN	inframe_deletion
1	977481	G	GCGGCAGCAGGCTGAGTGC	AGRN	inframe_insertion
1	978624	G	GCCCCGT	AGRN	inframe_insertion
1	981859	GGCCCCCCCCGGC	G	AGRN	inframe_deletion
1	981946	T	TGCCAGCGTCCCCAGGACCACC	AGRN	inframe_insertion
1	985082	CACCCCTGCCTGCCCA	C	AGRN	inframe_deletion
1	985307	G	GCCCCTGCCAGCCCAA	AGRN	inframe_insertion
1	985307	GCCCCTGCCAGCCCAA	G	AGRN	inframe_deletion
1	985878	AGAC	A	AGRN	inframe_deletion
1	986691	TCAG	T	AGRN	inframe_deletion
1	990210	T	TGCCGGAGCTGCCCGTGGGCCC	AGRN	inframe_insertion
1	1167870	A	AGCGCCGCAGCGTGAT	B3GALT6	inframe_insertion
1	1168012	C	CCTG	B3GALT6	inframe_insertion
1	1168012	CCTG	C	B3GALT6	inframe_deletion
1	1168020	TGCTGCCCGC	T	B3GALT6	inframe_deletion
1	1168134	CCTT	C	B3GALT6	inframe_deletion
1	1168186	GCGC	G	B3GALT6	inframe_deletion
1	1168334	C	CACTACCTGCGCCTCAGCCGCG	B3GALT6	inframe_insertion
1	1168539	CGCGCGAGGGCCGCCTGTGCAA	C	B3GALT6	inframe_deletion
1	1271525	CATG	C	DVL1	inframe_deletion
1	1271846	ACGGCCCGGGGCC	A	DVL1	inframe_deletion
1	1274695	TGAG	T	DVL1	inframe_deletion
1	1274968	G	GGAC	DVL1	inframe_insertion
1	1275513	CGTT	C	DVL1	inframe_deletion
1	1275684	TGAA	T	DVL1	inframe_deletion
1	1275686	AAGG	A	DVL1	inframe_deletion
1	1275823	CCGGCGTTTGTGCTTCCGGATGAGT	C	DVL1	inframe_deletion
1	1277111	CGGT	C	DVL1	inframe_deletion
1	1277148	CCGT	C	DVL1	inframe_deletion
1	1277478	CCAT	C	DVL1	inframe_deletion
1	1277499	CGTT	C	DVL1	inframe_deletion
1	1278122	TCTC	T	DVL1	inframe_deletion
1	1374665	A	ACGACGTGGCGCTAGTGCCTGAGTC	VWA1	inframe_insertion
1	1454312	TGAG	T	ATAD3A	inframe_deletion
1	1454324	A	ACGGAAGCAGGAGGAGTCCGTG	ATAD3A	inframe_insertion
1	1464696	GGCC	G	ATAD3A	inframe_deletion
1	1469390	CAGA	C	ATAD3A	inframe_deletion
1	1469437	G	GCAA	ATAD3A	inframe_insertion
1	1470768	TGTG	T	TMEM240	inframe_deletion
1	1471080	TCTC	T	TMEM240	inframe_deletion
1	1960661	CCTT	C	GABRD	inframe_deletion
1	1961008	CGAT	C	GABRD	inframe_deletion
1	1961564	CGAA	C	GABRD	inframe_deletion
1	2160346	CAAG	C	SKI	inframe_deletion
1	2160394	G	GGTGCCC	SKI	inframe_insertion
1	2160396	TGCCCGCAGCCACCGAGCCGCC	T	SKI	inframe_deletion
1	2160471	CCTT	C	SKI	inframe_deletion
1	2160802	CAAG	C	SKI	inframe_deletion
1	2234464	C	CTCT	SKI	inframe_insertion
1	2235372	T	TGCC	SKI	inframe_insertion
1	2235456	AGCCCCAGAGACGCTGGCGCCCGTGGCT	A	SKI	inframe_deletion
1	2235505	TCGGAGG	T	SKI	inframe_deletion
1	2235974	CAGG	C	SKI	inframe_deletion
1	2237486	AAGG	A	SKI	inframe_deletion
1	2237524	C	CTTA	SKI	inframe_insertion
1	2237580	CCAA	C	SKI	inframe_deletion
1	2337953	CCAG	C	PEX10	inframe_deletion
1	2338006	GGCACAGGGT	G	PEX10	inframe_deletion
1	2338277	G	GCAGCCT	PEX10	inframe_insertion
1	2339977	CGAGGCCCTGTCTGAGGACGAA	C	PEX10	inframe_deletion
1	3102699	CGTT	C	PRDM16	inframe_deletion
1	3319422	TAAG	T	PRDM16	inframe_deletion
1	3319497	TGGC	T	PRDM16	inframe_deletion
1	3328215	TCAA	T	PRDM16	inframe_deletion
1	3328486	CGAG	C	PRDM16	inframe_deletion
1	3328588	CACCACGGGGACCGACCTGGACACG	C	PRDM16	inframe_deletion
1	3328659	CTGACAA	C	PRDM16	inframe_deletion
1	3328660	TGACAAG	T	PRDM16	inframe_deletion
1	3328668	A	ACAAGGG	PRDM16	inframe_insertion
1	3328895	CAGG	C	PRDM16	inframe_deletion
1	3328916	CTCCCCTACCACTCGGCGT	C	PRDM16	inframe_deletion
1	3329155	C	CGAG	PRDM16	inframe_insertion
1	3329270	G	GAGGGGCTGCCCC	PRDM16	inframe_insertion
1	3331167	AAGG	A	PRDM16	inframe_deletion
1	3342715	CTCT	C	PRDM16	inframe_deletion
1	3342767	GCAT	G	PRDM16	inframe_deletion
1	3347492	AGCAGGAGGACGT	A	PRDM16	inframe_deletion
1	3347504	T	TGGA	PRDM16	inframe_insertion
1	3347504	TGGA	T	PRDM16	inframe_deletion
1	3347507	AGGAGGAGGACGACGATGACCT	A	PRDM16	inframe_deletion
1	3347520	CGATGACCTGGAGGAGGACGAT	C	PRDM16	inframe_deletion
1	3347625	TGAG	T	PRDM16	inframe_deletion
1	3348633	AAAG	A	PRDM16	inframe_deletion
1	3350330	A	AGCCACGTCGGAGTCT	PRDM16	inframe_insertion
1	3624192	A	ACGC	TP73	inframe_insertion
1	3644738	TGAA	T	TP73	inframe_deletion
1	3646605	C	CCATGAACAAGGTGCACGGGGG	TP73	inframe_insertion
1	3646605	CCATGAACAAGGTGCACGGGGG	C	TP73	inframe_deletion
1	3647503	TCAA	T	TP73	inframe_deletion
1	3647543	GAGC	G	TP73	inframe_deletion
1	3649527	CGCGGCGGCCCAG	C	TP73	inframe_deletion
1	3649611	AAGG	A	TP73	inframe_deletion
1	3750478	CTGG	C	CEP104	inframe_deletion
1	3751628	GACC	G	CEP104	inframe_deletion
1	3753217	TAGCTGGAAG	T	CEP104	inframe_deletion
1	5923355	CTCT	C	NPHP4	inframe_deletion
1	5923396	TCTC	T	NPHP4	inframe_deletion
1	5927899	GCTC	G	NPHP4	inframe_deletion
1	5934987	GTTC	G	NPHP4	inframe_deletion
1	5937233	T	TGCGGGTGGCATCCGACTC	NPHP4	inframe_insertion
1	5937294	C	CAGT	NPHP4	inframe_insertion
1	5947442	CCAT	C	NPHP4	inframe_deletion
1	5947470	CACG	C	NPHP4	inframe_deletion
1	5964740	G	GCTGGCCGGC	NPHP4	inframe_insertion
1	5965709	CACA	C	NPHP4	inframe_deletion
1	5987835	C	CCACCTGCTT	NPHP4	inframe_insertion
1	6008201	CACCAGT	C	NPHP4	inframe_deletion
1	6038358	CTCT	C	NPHP4	inframe_deletion
1	6172229	ATGAACT	A	CHD5	inframe_deletion
1	6172257	CCTT	C	CHD5	inframe_deletion
1	6173035	TCTC	T	CHD5	inframe_deletion
1	6173038	CCTT	C	CHD5	inframe_deletion
1	6184016	CCCAGCGGGGCTGGCAGGA	C	CHD5	inframe_deletion
1	6188268	CTTG	C	CHD5	inframe_deletion
1	6188592	TGGC	T	CHD5	inframe_deletion
1	6203947	AGCAGCCTCTTGG	A	CHD5	inframe_deletion
1	6209058	G	GTCC	CHD5	inframe_insertion
1	6209080	CCCT	C	CHD5	inframe_deletion
1	6209094	ATCG	A	CHD5	inframe_deletion
1	6209463	CCAT	C	CHD5	inframe_deletion
1	6211179	TGTCGAA	T	CHD5	inframe_deletion
1	6211204	ATCT	A	CHD5	inframe_deletion
1	6214823	A	AGCCACCGCC	CHD5	inframe_insertion
1	6214823	AGCCACCGCC	A	CHD5	inframe_deletion
1	6219413	CATT	C	CHD5	inframe_deletion
1	6219417	ATCATCC	A	CHD5	inframe_deletion
1	6219434	CCTT	C	CHD5	inframe_deletion
1	6219461	CCTT	C	CHD5	inframe_deletion
1	6219477	TTTC	T	CHD5	inframe_deletion
1	6228261	TTTC	T	CHD5	inframe_deletion
1	6228327	ATCT	A	CHD5	inframe_deletion
1	6528072	CTAGCCCAGG	C	PLEKHG5	inframe_deletion
1	6528134	TGAG	T	PLEKHG5	inframe_deletion
1	6528262	GGACTTA	G	PLEKHG5	inframe_deletion
1	6529182	T	TTCC	PLEKHG5	inframe_insertion
1	6529182	T	TTCCTCC	PLEKHG5	inframe_insertion
1	6529182	T	TTCCTCCTCCTCC	PLEKHG5	inframe_insertion
1	6529188	CTCCTCCTCCTCCTCCTCCTCT	C	PLEKHG5	inframe_deletion
1	6529194	CTCCTCCTCCTCCTCT	C	PLEKHG5	inframe_deletion
1	6529203	C	CTCT	PLEKHG5	inframe_insertion
1	6529206	CTCT	C	PLEKHG5	inframe_deletion
1	6529217	CCTG	C	PLEKHG5	inframe_deletion
1	6529224	A	ATCCTCCTCC	PLEKHG5	inframe_insertion
1	6530359	C	CGGGGAGGCGCCAGGGATGGGCGCT	PLEKHG5	inframe_insertion
1	6530633	A	AGCCGCTGCCGCTCCT	PLEKHG5	inframe_insertion
1	6533097	ATTGTCCTCATCC	A	PLEKHG5	inframe_deletion
1	6533103	C	CTCATCCTCGTCTTCA	PLEKHG5	inframe_insertion
1	6533106	ATCCTCGTCT	A	PLEKHG5	inframe_deletion
1	6533109	C	CTCGTCTTCA	PLEKHG5	inframe_insertion
1	6533123	ACTC	A	PLEKHG5	inframe_deletion
1	6533162	GGGGCAGCCT	G	PLEKHG5	inframe_deletion
1	6533496	T	TGCG	PLEKHG5	inframe_insertion
1	6533496	TGCG	T	PLEKHG5	inframe_deletion
1	6534091	CCGG	C	PLEKHG5	inframe_deletion
1	6535114	ACTT	A	PLEKHG5	inframe_deletion
1	6536010	T	TCTC	PLEKHG5	inframe_insertion
1	6536010	T	TCTCCTC	PLEKHG5	inframe_insertion
1	7723571	AGCC	A	CAMTA1	inframe_deletion
1	7723869	A	ACCT	CAMTA1	inframe_insertion
1	7724468	GCCAGCAAACCCCTCC	G	CAMTA1	inframe_deletion
1	7724742	CTTGCAG	C	CAMTA1	inframe_deletion
1	7792602	C	CGGAGGCGGCAGCAGT	CAMTA1	inframe_insertion
1	7798281	TGCAGCATTTCAA	T	CAMTA1	inframe_deletion
1	7805930	CCTT	C	CAMTA1	inframe_deletion
1	7980911	CCTT	C	TNFRSF9	inframe_deletion
1	7980914	T	TCTC	TNFRSF9	inframe_insertion
1	7993328	AAAG	A	TNFRSF9	inframe_deletion
1	8037762	A	ACAC	PARK7	inframe_insertion
1	8045014	GGCC	G	PARK7	inframe_deletion
1	8384417	C	CCGGGAGATG	SLC45A1	inframe_insertion
1	8384541	A	AGAG	SLC45A1	inframe_insertion
1	8384603	CTGG	C	SLC45A1	inframe_deletion
1	8384643	G	GGGAGCT	SLC45A1	inframe_insertion
1	8390554	TCTC	T	SLC45A1	inframe_deletion
1	8390729	T	TGGCAGCGTCCCCAGGCCGCCC	SLC45A1	inframe_insertion
1	8390966	CAGG	C	SLC45A1	inframe_deletion
1	8398044	TCTA	T	SLC45A1	inframe_deletion
1	8415638	A	AGGT	RERE	inframe_insertion
1	8418630	CTCTCCCGCA	C	RERE	inframe_deletion
1	8418638	CAGCTCCCGCTCTCGGATCTCCCGCTCTCGGATCTCCCGCTCCCGG	C	RERE	inframe_deletion
1	8418640	G	GCTCACGCTCCCGGAT	RERE	inframe_insertion
1	8418640	G	GCTCCCGCTCTCGGAT	RERE	inframe_insertion
1	8418640	G	GCTCCCGCTCTCGGATCTCCCGCTCTCGGAT	RERE	inframe_insertion
1	8418665	TCGGATCTCCCGCTCC	T	RERE	inframe_deletion
1	8418670	T	TCTCCCGCTCCCGGAG	RERE	inframe_insertion
1	8418670	TCTCCCGCTCCCGGAG	T	RERE	inframe_deletion
1	8418673	CCCGCTCCCG	C	RERE	inframe_deletion
1	8418680	CCGGAGCTCCCGCTCG	C	RERE	inframe_deletion
1	8418786	C	CGACTTGTAGAAG	RERE	inframe_insertion
1	8418915	TGGCCAGGACCACTGAGCTGTGGGTCACTGA	T	RERE	inframe_deletion
1	8419838	C	CCTCGCG	RERE	inframe_insertion
1	8419842	G	GCGCTCCCGCTCT	RERE	inframe_insertion
1	8419842	G	GCGCTCCCGCTCTCGCTCC	RERE	inframe_insertion
1	8419842	GCGCTCCCGCTCTCGCTCC	G	RERE	inframe_deletion
1	8419848	C	CCGCTCT	RERE	inframe_insertion
1	8419850	GCTCTCGCTCCCGCTCCCGCTCCTT	G	RERE	inframe_deletion
1	8419854	TCGCTCC	T	RERE	inframe_deletion
1	8419854	TCGCTCCCGCTCC	T	RERE	inframe_deletion
1	8419866	C	CCGCTCCTTCTCCTTCTCCTTCTCCCGCTCT	RERE	inframe_insertion
1	8419867	C	CGCTCCT	RERE	inframe_insertion
1	8419868	G	GCTCCCGCTCCTT	RERE	inframe_insertion
1	8419868	G	GCTCCTT	RERE	inframe_insertion
1	8419868	G	GCTCCTTCTCCTT	RERE	inframe_insertion
1	8419874	TCTC	T	RERE	inframe_deletion
1	8419877	C	CCTT	RERE	inframe_insertion
1	8419880	T	TCTC	RERE	inframe_insertion
1	8419880	TCTC	T	RERE	inframe_deletion
1	8419883	CCTT	C	RERE	inframe_deletion
1	8419885	TTCTCCC	T	RERE	inframe_deletion
1	8419890	CCGCTCT	C	RERE	inframe_deletion
1	8420284	CCTT	C	RERE	inframe_deletion
1	8420429	GGGA	G	RERE	inframe_deletion
1	8420958	T	TGTGGGGGGCCTGGGTGCTGCA	RERE	inframe_insertion
1	8421090	AGCGGGGGATGTGGCGAGGGATGCG	A	RERE	inframe_deletion
1	8421101	T	TGGCGAGGGATGC	RERE	inframe_insertion
1	8421101	TGGCGAGGGATGC	T	RERE	inframe_deletion
1	8421106	A	AGGGATGCGGCGG	RERE	inframe_insertion
1	8421155	C	CGCTGGG	RERE	inframe_insertion
1	8421263	GGGCGTGGGCCCT	G	RERE	inframe_deletion
1	8421902	CTCT	C	RERE	inframe_deletion
1	8422842	GGGT	G	RERE	inframe_deletion
1	8424217	T	TCTCAATGGGCGGGAG	RERE	inframe_insertion
1	8557546	T	TCAC	RERE	inframe_insertion
1	8557554	TGGA	T	RERE	inframe_deletion
1	8568720	G	GTAC	RERE	inframe_insertion
1	8716170	TGTC	T	RERE	inframe_deletion
1	8716291	CTCTCGGTCCCGG	C	RERE	inframe_deletion
1	9305323	A	ACTGAAGACGGCCGAGGACTATCAGGCC	H6PD	inframe_insertion
1	9305576	CAGG	C	H6PD	inframe_deletion
1	9322288	GGCA	G	H6PD	inframe_deletion
1	9324108	GGTT	G	H6PD	inframe_deletion
1	9324112	GTTC	G	H6PD	inframe_deletion
1	9324125	CAGCAGCCGG	C	H6PD	inframe_deletion
1	9324144	T	TGCCAGG	H6PD	inframe_insertion
1	9324465	CCCA	C	H6PD	inframe_deletion
1	9324729	A	ACCG	H6PD	inframe_insertion
1	9324813	TCAC	T	H6PD	inframe_deletion
1	9775783	TGAA	T	PIK3CD	inframe_deletion
1	9780710	CGAG	C	PIK3CD	inframe_deletion
1	10659379	AGGT	A	PEX14	inframe_deletion
1	10689855	CGAG	C	PEX14	inframe_deletion
1	10689869	GGGAGGACAA	G	PEX14	inframe_deletion
1	10689877	AAGGAGGACG	A	PEX14	inframe_deletion
1	10689894	TGAG	T	PEX14	inframe_deletion
1	10689900	G	GGAT	PEX14	inframe_insertion
1	10689900	GGAT	G	PEX14	inframe_deletion
1	10689926	AGGAGGACTGCCTGGGGGTGCAGAG	A	PEX14	inframe_deletion
1	10690022	GCAA	G	PEX14	inframe_deletion
1	11082339	TAGC	T	TARDBP	inframe_deletion
1	11082515	CGGGTAATAACCA	C	TARDBP	inframe_deletion
1	11087062	CCACCTCTCTGTTTCA	C	MASP2	inframe_deletion
1	11087330	GCTT	G	MASP2	inframe_deletion
1	11087522	GCGGATGCAT	G	MASP2	inframe_deletion
1	11087639	TCAC	T	MASP2	inframe_deletion
1	11090832	T	TCTCTTC	MASP2	inframe_insertion
1	11097782	TGGA	T	MASP2	inframe_deletion
1	11105531	G	GGTGGTTGTGGCA	MASP2	inframe_insertion
1	11106762	GTGGCCAGCACCT	G	MASP2	inframe_deletion
1	11182070	ATCT	A	MTOR	inframe_deletion
1	11189875	CAGG	C	MTOR	inframe_deletion
1	11190594	CCTT	C	MTOR	inframe_deletion
1	11190676	A	AGTGGTGGTGGCAGTGGCGGCC	MTOR	inframe_insertion
1	11190679	G	GGTGGTGGCAGTGGCGGCC	MTOR	inframe_insertion
1	11190684	T	TGGCAGTGGCGGC	MTOR	inframe_insertion
1	11190684	T	TGGCAGTGGCGGCCGTGGTGGC	MTOR	inframe_insertion
1	11190684	TGGCAGTGGCGGCCGTGGTGGC	T	MTOR	inframe_deletion
1	11190688	AGTGGCGGCCGTG	A	MTOR	inframe_deletion
1	11190725	ATGT	A	MTOR	inframe_deletion
1	11288757	C	CCCCATCACA	MTOR	inframe_insertion
1	11288758	G	GACTCGAATGACA	MTOR	inframe_insertion
1	11298554	A	AGGT	MTOR	inframe_insertion
1	11298579	G	GGGA	MTOR	inframe_insertion
1	11298616	G	GTGC	MTOR	inframe_insertion
1	11308088	CTTT	C	MTOR	inframe_deletion
1	11308100	TGTC	T	MTOR	inframe_deletion
1	11316201	GGAA	G	MTOR	inframe_deletion
1	11319439	T	TGGC	MTOR	inframe_insertion
1	11346049	C	CCTT	UBIAD1	inframe_insertion
1	11346169	G	GCGA	UBIAD1	inframe_insertion
1	11850883	T	TGTCGTG	MTHFR	inframe_insertion
1	11850901	ACTC	A	MTHFR	inframe_deletion
1	11852373	ACTT	A	MTHFR	inframe_deletion
1	11854142	G	GTCCTGGGAGACTTGCCCAGGAGAC	MTHFR	inframe_insertion
1	11854486	TCAGCTCCTCCCCCCACATCTTCAG	T	MTHFR	inframe_deletion
1	11856397	CCTT	C	MTHFR	inframe_deletion
1	11861281	TCTC	T	MTHFR	inframe_deletion
1	11861365	TGGA	T	MTHFR	inframe_deletion
1	11866342	T	TGTGCTGCTGCTGCAGGTG	CLCN6	inframe_insertion
1	11866342	TGTGCTGCTGCTGCAGGTG	T	CLCN6	inframe_deletion
1	11866343	G	GTGC	CLCN6	inframe_insertion
1	11866346	C	CTGCTGCTGCAGGTGG	CLCN6	inframe_insertion
1	11866346	CTGCTGCTGCAGGTGG	C	CLCN6	inframe_deletion
1	11866361	GTGC	G	CLCN6	inframe_deletion
1	11867206	C	CAGG	CLCN6	inframe_insertion
1	11867206	CAGG	C	CLCN6	inframe_deletion
1	11882853	A	ATTGAGG	CLCN6	inframe_insertion
1	11887247	CCTT	C	CLCN6	inframe_deletion
1	11894632	A	AGGTGGAAAT	CLCN6	inframe_insertion
1	11907265	GCAGCGCCCT	G	NPPA	inframe_deletion
1	11907703	AAGG	A	NPPA	inframe_deletion
1	11907717	C	CGGT	NPPA	inframe_insertion
1	11907717	CGGT	C	NPPA	inframe_deletion
1	12009931	CAAG	C	PLOD1	inframe_deletion
1	12010424	CTGT	C	PLOD1	inframe_deletion
1	12012735	G	GGACAGC	PLOD1	inframe_insertion
1	12012776	TGGACCC	T	PLOD1	inframe_deletion
1	12034849	CCTT	C	PLOD1	inframe_deletion
1	12049384	C	CCTGGAT	MFN2	inframe_insertion
1	12061880	AGAG	A	MFN2	inframe_deletion
1	12066627	CCCCAGCATG	C	MFN2	inframe_deletion
1	12066733	CTTG	C	MFN2	inframe_deletion
1	15768991	GGAAGAC	G	CTRC	inframe_deletion
1	15768997	CGAA	C	CTRC	inframe_deletion
1	15769987	GAGA	G	CTRC	inframe_deletion
1	15772203	G	GTCAACACCCGCAAGAAGCCGGTAC	CTRC	inframe_insertion
1	16199577	GTCCCCC	G	SPEN	inframe_deletion
1	16203117	AAGT	A	SPEN	inframe_deletion
1	16245978	CACG	C	SPEN	inframe_deletion
1	16254592	A	ATTC	SPEN	inframe_insertion
1	16254990	AGAG	A	SPEN	inframe_deletion
1	16256030	CAAG	C	SPEN	inframe_deletion
1	16256399	TCTC	T	SPEN	inframe_deletion
1	16256432	GTCGATT	G	SPEN	inframe_deletion
1	16257223	AAAG	A	SPEN	inframe_deletion
1	16257280	TAAA	T	SPEN	inframe_deletion
1	16257281	AAAG	A	SPEN	inframe_deletion
1	16257520	GAAAGAA	G	SPEN	inframe_deletion
1	16257530	G	GAAA	SPEN	inframe_insertion
1	16257532	A	AAAAGAC	SPEN	inframe_insertion
1	16257645	T	TTGGGCCTCCAAG	SPEN	inframe_insertion
1	16257698	GAGA	G	SPEN	inframe_deletion
1	16258370	GCTTCTAAAAACT	G	SPEN	inframe_deletion
1	16258487	TCTC	T	SPEN	inframe_deletion
1	16258943	G	GAAA	SPEN	inframe_insertion
1	16259647	TAGC	T	SPEN	inframe_deletion
1	16259690	AAAG	A	SPEN	inframe_deletion
1	16259770	CAAG	C	SPEN	inframe_deletion
1	16259912	ACTC	A	SPEN	inframe_deletion
1	16260262	G	GGCTCAGTCTACTCCATCTCCA	SPEN	inframe_insertion
1	16260823	TGTGAATGTTCTTACGGGGCCA	T	SPEN	inframe_deletion
1	16260863	CCAGTGAACGCCACGGTGGGCA	C	SPEN	inframe_deletion
1	16260922	G	GAGTGCAGTGAATGCCACAGCA	SPEN	inframe_insertion
1	16260928	AGTG	A	SPEN	inframe_deletion
1	16260934	T	TGCCACAGCAAGTGCAGTGACC	SPEN	inframe_insertion
1	16261043	TCAA	T	SPEN	inframe_deletion
1	16261886	TCCA	T	SPEN	inframe_deletion
1	16261964	GTCA	G	SPEN	inframe_deletion
1	16262090	TCTC	T	SPEN	inframe_deletion
1	16262429	GAAGCTGCCAAGACACCAGATGCCA	G	SPEN	inframe_deletion
1	16262456	G	GCTGCCCCCACCCCCACCC	SPEN	inframe_insertion
1	16262459	GCCCCCA	G	SPEN	inframe_deletion
1	16262472	CCCCTGCCCCCGTCCCTGT	C	SPEN	inframe_deletion
1	16262482	C	CGTCCCTGTCCCT	SPEN	inframe_insertion
1	16262482	CGTCCCT	C	SPEN	inframe_deletion
1	16262499	C	CTGT	SPEN	inframe_insertion
1	16262502	T	TTCCTGCCCCTGC	SPEN	inframe_insertion
1	16262502	TTCCTGCCCCTGC	T	SPEN	inframe_deletion
1	16262509	CCCTGCT	C	SPEN	inframe_deletion
1	16262515	TCCTGCC	T	SPEN	inframe_deletion
1	16263660	CCCT	C	SPEN	inframe_deletion
1	16263684	GCAGCCTCCT	G	SPEN	inframe_deletion
1	16263693	T	TCAGCCTGTGCAGTCCACA	SPEN	inframe_insertion
1	16263711	ACAGCCTGCC	A	SPEN	inframe_deletion
1	16263756	T	TCAGCCCGGC	SPEN	inframe_insertion
1	16263931	CCTGTGT	C	SPEN	inframe_deletion
1	16263992	A	AACAGCCGTTGTTTGTCCCAAC	SPEN	inframe_insertion
1	16264041	ACTGGTT	A	SPEN	inframe_deletion
1	16265343	TCAA	T	SPEN	inframe_deletion
1	16350315	CAGA	C	CLCNKA	inframe_deletion
1	16352648	TGGA	T	CLCNKA	inframe_deletion
1	16354378	ATCT	A	CLCNKA	inframe_deletion
1	16354571	TTCA	T	CLCNKA	inframe_deletion
1	16356268	GGGT	G	CLCNKA	inframe_deletion
1	16356492	CTTGCCG	C	CLCNKA	inframe_deletion
1	16356502	C	CTTTTAT	CLCNKA	inframe_insertion
1	16357100	CCTT	C	CLCNKA	inframe_deletion
1	16376175	ATCT	A	CLCNKB	inframe_deletion
1	16377504	CACCATCTTTGGG	C	CLCNKB	inframe_deletion
1	16380214	T	TCAAGGTTGTGACCTCCACAGACGTGGC	CLCNKB	inframe_insertion
1	16464438	AGTTCAT	A	EPHA2	inframe_deletion
1	16475427	TCTC	T	EPHA2	inframe_deletion
1	17312999	CCAG	C	ATP13A2	inframe_deletion
1	17313705	TGTG	T	ATP13A2	inframe_deletion
1	17320255	C	CCAGGGGCAGGAATGCCTGCCCCTT	ATP13A2	inframe_insertion
1	17330868	GCGCTGGCCCTGGAAGAGGTAATAC	G	ATP13A2	inframe_deletion
1	17331245	C	CCCTCTGGTACCGCCCCAACTGCCGCCTGGCTCCGGCCAT	ATP13A2	inframe_insertion
1	17331961	GGAAGAGCAGCAA	G	ATP13A2	inframe_deletion
1	17331994	AGACCAC	A	ATP13A2	inframe_deletion
1	17354303	CCTT	C	SDHB	inframe_deletion
1	17597568	G	GAAC	PADI3	inframe_insertion
1	17599878	TCCCGGTGGTCTTTGACTC	T	PADI3	inframe_deletion
1	17607228	CATT	C	PADI3	inframe_deletion
1	17609417	TGGA	T	PADI3	inframe_deletion
1	18961637	TGAG	T	PAX7	inframe_deletion
1	19027301	C	CCAT	PAX7	inframe_insertion
1	19029651	T	TGGCTGCAGC	PAX7	inframe_insertion
1	19029701	C	CACAGCTTCTCCAGCTACTCTG	PAX7	inframe_insertion
1	19062181	TCTC	T	PAX7	inframe_deletion
1	19062350	T	TCAGTACGGC	PAX7	inframe_insertion
1	19062350	TCAGTACGGC	T	PAX7	inframe_deletion
1	19199388	TTGA	T	ALDH4A1	inframe_deletion
1	19201014	CGTT	C	ALDH4A1	inframe_deletion
1	19203721	GAGA	G	ALDH4A1	inframe_deletion
1	19208287	A	ATGT	ALDH4A1	inframe_insertion
1	19212020	TGTCTGCCGC	T	ALDH4A1	inframe_deletion
1	19216558	TCGTTGGCCA	T	ALDH4A1	inframe_deletion
1	19546185	TCTC	T	EMC1	inframe_deletion
1	19557356	ACACAGCCGT	A	EMC1	inframe_deletion
1	19557387	TAGA	T	EMC1	inframe_deletion
1	19561696	ACAC	A	EMC1	inframe_deletion
1	19563705	CCTT	C	EMC1	inframe_deletion
1	19564540	G	GGCT	EMC1	inframe_insertion
1	19567611	ACAC	A	EMC1	inframe_deletion
1	19568881	AGGT	A	EMC1	inframe_deletion
1	19570149	GTTA	G	EMC1	inframe_deletion
1	20412657	A	ACGGCTT	PLA2G5	inframe_insertion
1	20416317	TGGA	T	PLA2G5	inframe_deletion
1	20960209	TCGCAGGGTCGGGCTCGGGCTCCCTAACCGTCTC	T	PINK1	inframe_deletion
1	20960210	C	CGCAGGG	PINK1	inframe_insertion
1	20960211	G	GCAGGGT	PINK1	inframe_insertion
1	20960216	G	GTCGGGC	PINK1	inframe_insertion
1	20971141	GGACGCTGTTCCTCGTTAT	G	PINK1	inframe_deletion
1	20971159	TGAA	T	PINK1	inframe_deletion
1	20976930	C	CCAT	PINK1	inframe_insertion
1	20977034	C	CCAA	PINK1	inframe_insertion
1	20977034	CCAA	C	PINK1	inframe_deletion
1	20978880	ACTTCTC	A	DDOST	inframe_deletion
1	20978889	TCTC	T	DDOST	inframe_deletion
1	20978907	AGAC	A	DDOST	inframe_deletion
1	20979402	GTCA	G	DDOST	inframe_deletion
1	20980132	GACA	G	DDOST	inframe_deletion
1	20980202	CCCT	C	DDOST	inframe_deletion
1	20980753	TGAA	T	DDOST	inframe_deletion
1	20980777	CGAG	C	DDOST	inframe_deletion
1	21887217	GTCA	G	ALPL	inframe_deletion
1	21902267	CAGGCCCTGCATG	C	ALPL	inframe_deletion
1	21903878	CACA	C	ALPL	inframe_deletion
1	22159784	G	GTGACCT	HSPG2	inframe_insertion
1	22163454	GTGGACCCTGCTGGGA	G	HSPG2	inframe_deletion
1	22165565	G	GGCA	HSPG2	inframe_insertion
1	22169381	GCCT	G	HSPG2	inframe_deletion
1	22170748	GGGA	G	HSPG2	inframe_deletion
1	22173030	TCTCCCC	T	HSPG2	inframe_deletion
1	22173906	ATGT	A	HSPG2	inframe_deletion
1	22176916	TGCCCAACACTCGGCACACGTACTC	T	HSPG2	inframe_deletion
1	22178104	G	GCAC	HSPG2	inframe_insertion
1	22178605	CCCA	C	HSPG2	inframe_deletion
1	22180799	GGTGAGACCT	G	HSPG2	inframe_deletion
1	22181113	GGGA	G	HSPG2	inframe_deletion
1	22181235	C	CCGG	HSPG2	inframe_insertion
1	22182299	C	CGTGGGGCTCCCT	HSPG2	inframe_insertion
1	22191464	CGGA	C	HSPG2	inframe_deletion
1	22191799	G	GCTC	HSPG2	inframe_insertion
1	22191848	ATGT	A	HSPG2	inframe_deletion
1	22199216	GGCCGGCAGT	G	HSPG2	inframe_deletion
1	22199492	T	TGCACTGGCACTGACCAGCAGCATC	HSPG2	inframe_insertion
1	22202388	G	GGCCGGGGCTGGGCTC	HSPG2	inframe_insertion
1	22202429	ATGT	A	HSPG2	inframe_deletion
1	22202829	CGTT	C	HSPG2	inframe_deletion
1	22205503	T	TGTATGG	HSPG2	inframe_insertion
1	22211262	CGTT	C	HSPG2	inframe_deletion
1	22214115	TGTC	T	HSPG2	inframe_deletion
1	22222424	AGTCCCCGCTGCCCAG	A	HSPG2	inframe_deletion
1	22222785	C	CCCT	HSPG2	inframe_insertion
1	22447718	CATT	C	WNT4	inframe_deletion
1	22447816	ATGT	A	WNT4	inframe_deletion
1	22456214	C	CGCG	WNT4	inframe_insertion
1	22965740	CCAA	C	C1QA	inframe_deletion
1	22970557	AGCT	A	C1QC	inframe_deletion
1	22970570	C	CCTG	C1QC	inframe_insertion
1	22986056	CCATCCCTGG	C	C1QB	inframe_deletion
1	23346116	CGCG	C	KDM1A	inframe_deletion
1	23637333	TTCC	T	HNRNPR	inframe_deletion
1	23637347	CCTCTTA	C	HNRNPR	inframe_deletion
1	23637356	GCATAGCCAT	G	HNRNPR	inframe_deletion
1	23660061	GACC	G	HNRNPR	inframe_deletion
1	23665035	CCTT	C	HNRNPR	inframe_deletion
1	24172278	GAGATGA	G	FUCA1	inframe_deletion
1	24192041	G	GAGTTCC	FUCA1	inframe_insertion
1	24194668	AGCG	A	FUCA1	inframe_deletion
1	24194717	G	GAGC	FUCA1	inframe_insertion
1	24194717	G	GAGCAGCAGC	FUCA1	inframe_insertion
1	24194717	GAGC	G	FUCA1	inframe_deletion
1	24194725	G	GCAGCAA	FUCA1	inframe_insertion
1	24194728	G	GCAA	FUCA1	inframe_insertion
1	24680929	A	ACAT	GRHL3	inframe_insertion
1	25889154	C	CCGTAGCCCAGGCCTTCAAAGT	LDLRAP1	inframe_insertion
1	26380421	ATCT	A	TRIM63	inframe_deletion
1	26385062	TACA	T	TRIM63	inframe_deletion
1	26387715	AACACCT	A	TRIM63	inframe_deletion
1	26392837	TCCATGA	T	TRIM63	inframe_deletion
1	26784328	TCTC	T	DHDDS	inframe_deletion
1	27022913	C	CCCG	ARID1A	inframe_insertion
1	27022913	CCCG	C	ARID1A	inframe_deletion
1	27023140	TGGC	T	ARID1A	inframe_deletion
1	27023144	GGCGGCGGCGGAGCCGGCA	G	ARID1A	inframe_deletion
1	27023156	GCCGGCAGCGGCGGCGGGC	G	ARID1A	inframe_deletion
1	27023376	T	TCGC	ARID1A	inframe_insertion
1	27023376	TCGC	T	ARID1A	inframe_deletion
1	27023376	TCGCCGC	T	ARID1A	inframe_deletion
1	27023450	A	AGCG	ARID1A	inframe_insertion
1	27023620	C	CGCG	ARID1A	inframe_insertion
1	27023620	CGCG	C	ARID1A	inframe_deletion
1	27023674	CTCG	C	ARID1A	inframe_deletion
1	27023911	TGCG	T	ARID1A	inframe_deletion
1	27023926	TGCG	T	ARID1A	inframe_deletion
1	27056330	G	GGGC	ARID1A	inframe_insertion
1	27057726	T	TCAG	ARID1A	inframe_insertion
1	27057873	TCAG	T	ARID1A	inframe_deletion
1	27058044	TCAG	T	ARID1A	inframe_deletion
1	27087375	C	CCATGGAGGT	ARID1A	inframe_insertion
1	27087572	CCTG	C	ARID1A	inframe_deletion
1	27089487	TATA	T	ARID1A	inframe_deletion
1	27089536	GCATAAACCC	G	ARID1A	inframe_deletion
1	27089549	GGGT	G	ARID1A	inframe_deletion
1	27089554	CCGGAGGTCAAATGCA	C	ARID1A	inframe_deletion
1	27094288	GTTC	G	ARID1A	inframe_deletion
1	27094467	AAGG	A	ARID1A	inframe_deletion
1	27099461	A	ATGG	ARID1A	inframe_insertion
1	27099873	G	GCCCCAA	ARID1A	inframe_insertion
1	27100162	TCTC	T	ARID1A	inframe_deletion
1	27100181	C	CGCAGCAGCA	ARID1A	inframe_insertion
1	27100181	CGCAGCAGCA	C	ARID1A	inframe_deletion
1	27100203	G	GCAA	ARID1A	inframe_insertion
1	27101312	ATGC	A	ARID1A	inframe_deletion
1	27105675	G	GGAA	ARID1A	inframe_insertion
1	27105675	GGAA	G	ARID1A	inframe_deletion
1	27105675	GGAAGAA	G	ARID1A	inframe_deletion
1	27105707	TAGAAGAGGAAGA	T	ARID1A	inframe_deletion
1	27105714	GGAA	G	ARID1A	inframe_deletion
1	27105792	TGAG	T	ARID1A	inframe_deletion
1	27107030	GCCT	G	ARID1A	inframe_deletion
1	27427757	AGTT	A	SLC9A1	inframe_deletion
1	27436222	C	CCCA	SLC9A1	inframe_insertion
1	27648723	TGCC	T	TMEM222	inframe_deletion
1	27657274	CGCG	C	TMEM222	inframe_deletion
1	27661909	TCTC	T	TMEM222	inframe_deletion
1	29314197	TCTC	T	EPB41	inframe_deletion
1	29314314	TTGA	T	EPB41	inframe_deletion
1	29319888	AAGG	A	EPB41	inframe_deletion
1	29319926	AAAG	A	EPB41	inframe_deletion
1	29379779	CGAGCCACCTGAGCAAGCT	C	EPB41	inframe_deletion
1	29391500	G	GACA	EPB41	inframe_insertion
1	29391660	CAGG	C	EPB41	inframe_deletion
1	29391663	GAGA	G	EPB41	inframe_deletion
1	29528487	GCTC	G	MECR	inframe_deletion
1	29557318	TAGG	T	MECR	inframe_deletion
1	31426742	GGCTGGAGGC	G	PUM1	inframe_deletion
1	31439014	T	TGCTGGG	PUM1	inframe_insertion
1	31447516	A	AGCCTGT	PUM1	inframe_insertion
1	31447552	T	TGCTGCA	PUM1	inframe_insertion
1	31447555	T	TGCAGCG	PUM1	inframe_insertion
1	31447555	TGCAGCG	T	PUM1	inframe_deletion
1	31454192	A	ACTG	PUM1	inframe_insertion
1	31465355	AAGGGGACACTCTGGG	A	PUM1	inframe_deletion
1	31467916	TCTG	T	PUM1	inframe_deletion
1	31532097	CTAT	C	PUM1	inframe_deletion
1	31532199	GCAA	G	PUM1	inframe_deletion
1	31532202	ACTC	A	PUM1	inframe_deletion
1	31532302	AAAC	A	PUM1	inframe_deletion
1	32745571	GACA	G	LCK	inframe_deletion
1	33354643	CAAG	C	HPCA	inframe_deletion
1	35226974	CGGA	C	GJB4	inframe_deletion
1	35226997	CAGA	C	GJB4	inframe_deletion
1	35227399	GAGA	G	GJB4	inframe_deletion
1	35250505	CAGA	C	GJB3	inframe_deletion
1	35250556	TACG	T	GJB3	inframe_deletion
1	35250783	CATT	C	GJB3	inframe_deletion
1	35250789	GTTCCTC	G	GJB3	inframe_deletion
1	35250936	GGTGGGC	G	GJB3	inframe_deletion
1	35251013	GCCTGCACAAGGA	G	GJB3	inframe_deletion
1	36028135	A	ACGAGGAGGC	NCDN	inframe_insertion
1	36028135	ACGAGGAGGC	A	NCDN	inframe_deletion
1	36563198	AAGG	A	COL8A2	inframe_deletion
1	36563676	AGGCCCCAGG	A	COL8A2	inframe_deletion
1	36563692	A	AGGGGGTCCCGGGGGCCCG	COL8A2	inframe_insertion
1	36563710	GGGAGGCCCC	G	COL8A2	inframe_deletion
1	36563716	CCCCGGAGGG	C	COL8A2	inframe_deletion
1	36563725	GCCCGTGATTCCAGGGGAGCCAGGGACCCCTGGGGGC	G	COL8A2	inframe_deletion
1	36563865	GGCC	G	COL8A2	inframe_deletion
1	36564486	G	GCTC	COL8A2	inframe_insertion
1	36564586	ACCAGGGAGGCCGGGGGGGCCGGGGGCACCCCCCTGCCCTGGGGCC	A	COL8A2	inframe_deletion
1	36564602	GGGCCGGGGGCACCCCCCTGCCCTGGGGCCCCAGGCAGCCCGGGCT	G	COL8A2	inframe_deletion
1	36565006	GCCAGGGGGACCCCGAGGCCCGGGCTTC	G	COL8A2	inframe_deletion
1	36565782	C	CCCAGCA	COL8A2	inframe_insertion
1	36565799	T	TAGC	COL8A2	inframe_insertion
1	36565799	TAGC	T	COL8A2	inframe_deletion
1	36933200	GAGC	G	CSF3R	inframe_deletion
1	36933488	AGGT	A	CSF3R	inframe_deletion
1	36937147	G	GTGGTGT	CSF3R	inframe_insertion
1	36940986	CGCAGCTCAACCTGGTCCAGGATCT	C	CSF3R	inframe_deletion
1	36945046	GCAGGATGATCAGGGCAGCCCAAGT	G	CSF3R	inframe_deletion
1	38078462	TCCCTTGCTGCTG	T	RSPO1	inframe_deletion
1	38078571	G	GCCTCCCTTCCTCCTCTTCTGC	RSPO1	inframe_insertion
1	39317307	AATTACAACATCG	A	RRAGC	inframe_deletion
1	39318049	TATAAAG	T	RRAGC	inframe_deletion
1	39325172	G	GCCTGCC	RRAGC	inframe_insertion
1	39325197	C	CCCG	RRAGC	inframe_insertion
1	39325197	C	CCCGCCG	RRAGC	inframe_insertion
1	39325214	C	CTCT	RRAGC	inframe_insertion
1	39325217	TTCC	T	RRAGC	inframe_deletion
1	39325291	TCTC	T	RRAGC	inframe_deletion
1	39753107	ATTC	A	MACF1	inframe_deletion
1	39782142	CAAG	C	MACF1	inframe_deletion
1	39784224	AATG	A	MACF1	inframe_deletion
1	39789904	GTTA	G	MACF1	inframe_deletion
1	39793007	TCAC	T	MACF1	inframe_deletion
1	39797866	G	GTAT	MACF1	inframe_insertion
1	39797942	C	CTGG	MACF1	inframe_insertion
1	39797943	ACAG	A	MACF1	inframe_deletion
1	39798033	G	GTGA	MACF1	inframe_insertion
1	39799056	G	GGCAGGGAAATTTTTCTGTCAT	MACF1	inframe_insertion
1	39799341	CATA	C	MACF1	inframe_deletion
1	39800112	A	ATTG	MACF1	inframe_insertion
1	39800942	TAAA	T	MACF1	inframe_deletion
1	39801887	CCTT	C	MACF1	inframe_deletion
1	39801889	TTCA	T	MACF1	inframe_deletion
1	39812785	T	TGCA	MACF1	inframe_insertion
1	39815276	CAGA	C	MACF1	inframe_deletion
1	39816609	GGCGCTCCAGGAAGAGACACGT	G	MACF1	inframe_deletion
1	39826514	ATCT	A	MACF1	inframe_deletion
1	39827076	CACCCGTGAGATGGTG	C	MACF1	inframe_deletion
1	39844160	CTGTAGGCAG	C	MACF1	inframe_deletion
1	39852961	A	AAGC	MACF1	inframe_insertion
1	39853094	ACTT	A	MACF1	inframe_deletion
1	39853781	TCTC	T	MACF1	inframe_deletion
1	39893714	TCTC	T	MACF1	inframe_deletion
1	39893834	AGGC	A	MACF1	inframe_deletion
1	39895658	GGGAGGTGGA	G	MACF1	inframe_deletion
1	39903607	T	TGAGGCCTTGAAGCGCCGTGGA	MACF1	inframe_insertion
1	39907920	CATT	C	MACF1	inframe_deletion
1	39908472	AGAT	A	MACF1	inframe_deletion
1	39919450	G	GGCT	MACF1	inframe_insertion
1	39924784	C	CCTCCCATGCCAATCCTTT	MACF1	inframe_insertion
1	39951233	C	CCTGGGAGTCGGG	MACF1	inframe_insertion
1	39951233	CCTGGGAGTCGGG	C	MACF1	inframe_deletion
1	39951247	T	TGGGAGTCGAGCC	MACF1	inframe_insertion
1	40307535	ATCT	A	TRIT1	inframe_deletion
1	40323057	CTTG	C	TRIT1	inframe_deletion
1	40422777	AAAC	A	MFSD2A	inframe_deletion
1	40431541	AAGTGCTGGGCAC	A	MFSD2A	inframe_deletion
1	40431556	T	TGCGGGGCACGGC	MFSD2A	inframe_insertion
1	40726524	AAAC	A	ZMPSTE24	inframe_deletion
1	40735787	A	AGTT	ZMPSTE24	inframe_insertion
1	40737676	C	CTTT	ZMPSTE24	inframe_insertion
1	40747189	CTAAAGT	C	ZMPSTE24	inframe_deletion
1	40751620	TGAG	T	ZMPSTE24	inframe_deletion
1	40751689	CATT	C	ZMPSTE24	inframe_deletion
1	40758262	GGTT	G	ZMPSTE24	inframe_deletion
1	40771419	G	GGCCCTGCGGGCCCGGCTC	COL9A2	inframe_insertion
1	40776782	C	CAGG	COL9A2	inframe_insertion
1	40779895	G	GTCTGGCCCA	COL9A2	inframe_insertion
1	40781295	T	TCCCGGGGGA	COL9A2	inframe_insertion
1	40782823	TGGA	T	COL9A2	inframe_deletion
1	41250004	A	ACCG	KCNQ4	inframe_insertion
1	41282971	G	GTGC	KCNQ4	inframe_insertion
1	41283925	TCGCTTC	T	KCNQ4	inframe_deletion
1	41298718	AGCTACCAGT	A	KCNQ4	inframe_deletion
1	41303431	AGCATGATGGGAC	A	KCNQ4	inframe_deletion
1	42922296	TGAG	T	PPCS	inframe_deletion
1	42922479	GTTC	G	PPCS	inframe_deletion
1	42922554	GCCTTCGGGCCCAGCC	G	PPCS	inframe_deletion
1	42922556	CTTCGGGCCCAGCCCT	C	PPCS	inframe_deletion
1	43395362	CCTT	C	SLC2A1	inframe_deletion
1	43804961	TATC	T	MPL	inframe_deletion
1	43806136	C	CCCA	MPL	inframe_insertion
1	43806142	GCTT	G	MPL	inframe_deletion
1	43812580	CAGG	C	MPL	inframe_deletion
1	43824996	GCCCGGC	G	CDC20	inframe_deletion
1	43825298	CCCA	C	CDC20	inframe_deletion
1	43825451	AGATCCTTCG	A	CDC20	inframe_deletion
1	43825464	CAGT	C	CDC20	inframe_deletion
1	43825971	ATGG	A	CDC20	inframe_deletion
1	43828704	G	GCTA	CDC20	inframe_insertion
1	43828748	GGGA	G	CDC20	inframe_deletion
1	44056992	G	GGCGGCCTCAGCCCTTTCTCGGAATATGCCTTCCGCGTGC	PTPRF	inframe_insertion
1	44069663	GCAT	G	PTPRF	inframe_deletion
1	44071941	GAGC	G	PTPRF	inframe_deletion
1	44071942	A	AGCAGCGGCG	PTPRF	inframe_insertion
1	44071942	AGCAGCG	A	PTPRF	inframe_deletion
1	44071945	A	AGCG	PTPRF	inframe_insertion
1	44071945	A	AGCGGCG	PTPRF	inframe_insertion
1	44071945	AGCG	A	PTPRF	inframe_deletion
1	44071945	AGCGGCG	A	PTPRF	inframe_deletion
1	44072541	CCAG	C	PTPRF	inframe_deletion
1	44072596	ATCC	A	PTPRF	inframe_deletion
1	44083231	CTAT	C	PTPRF	inframe_deletion
1	44083566	TGGA	T	PTPRF	inframe_deletion
1	44085852	CCAT	C	PTPRF	inframe_deletion
1	44467091	TGAA	T	SLC6A9	inframe_deletion
1	44468005	CTTG	C	SLC6A9	inframe_deletion
1	44474208	GAGA	G	SLC6A9	inframe_deletion
1	44474215	AGTAGTAGAAGGCGATGCAGATGACCACATT	A	SLC6A9	inframe_deletion
1	44878268	ACACAGCTGC	A	RNF220	inframe_deletion
1	44878317	GGAA	G	RNF220	inframe_deletion
1	45092022	A	ACCC	RNF220	inframe_insertion
1	45101724	AGGATGATGCTGT	A	RNF220	inframe_deletion
1	45101752	GAAC	G	RNF220	inframe_deletion
1	45120349	C	CGGCGTGCCA	TMEM53	inframe_insertion
1	45120832	GAGA	G	TMEM53	inframe_deletion
1	45288764	A	ACAGCAGCACAGG	PTCH2	inframe_insertion
1	45292218	A	ACCAGCAGGATGCAGACGG	PTCH2	inframe_insertion
1	45293731	GACC	G	PTCH2	inframe_deletion
1	45295148	TGGA	T	PTCH2	inframe_deletion
1	45297834	G	GTGA	PTCH2	inframe_insertion
1	45340389	G	GTAATAGTCACTC	EIF2B3	inframe_insertion
1	45345602	TCTC	T	EIF2B3	inframe_deletion
1	45478841	TCAG	T	UROD	inframe_deletion
1	45478992	CCAT	C	UROD	inframe_deletion
1	45479012	CTTG	C	UROD	inframe_deletion
1	45479399	C	CCAT	UROD	inframe_insertion
1	45793071	ACGTGGCGGACGCCGG	A	HPDL	inframe_deletion
1	45793229	GGCT	G	HPDL	inframe_deletion
1	45793430	ACAG	A	HPDL	inframe_deletion
1	45793797	TCAC	T	HPDL	inframe_deletion
1	45793894	GCAGTCCGTA	G	HPDL	inframe_deletion
1	45796990	GAGA	G	MUTYH	inframe_deletion
1	45798784	ATAG	A	MUTYH	inframe_deletion
1	45800072	CAGA	C	MUTYH	inframe_deletion
1	45805953	T	TTTCAGCTCCCGCAGC	TOE1	inframe_insertion
1	45806761	CACA	C	TOE1	inframe_deletion
1	45806793	TTCC	T	TOE1	inframe_deletion
1	45806845	CCTG	C	TOE1	inframe_deletion
1	45807638	GGCT	G	TOE1	inframe_deletion
1	45808638	CCGT	C	TOE1	inframe_deletion
1	45808845	A	AGCGGCGACG	TOE1	inframe_insertion
1	45808846	G	GCGGCGA	TOE1	inframe_insertion
1	45808846	GCGGCGA	G	TOE1	inframe_deletion
1	45809052	A	AGAT	TOE1	inframe_insertion
1	45973917	GACT	G	MMACHC	inframe_deletion
1	45973997	CCAA	C	MMACHC	inframe_deletion
1	45973999	AACG	A	MMACHC	inframe_deletion
1	45974703	ACTT	A	MMACHC	inframe_deletion
1	45974800	ACCCGCC	A	MMACHC	inframe_deletion
1	45974824	TCCCAGCAGAGCCCGGAGCTGGCTCAGC	T	MMACHC	inframe_deletion
1	45980234	CACAGAGCGGCCA	C	PRDX1	inframe_deletion
1	45980269	TCTGCCG	T	PRDX1	inframe_deletion
1	45980287	TATC	T	PRDX1	inframe_deletion
1	45981457	AAAG	A	PRDX1	inframe_deletion
1	46655168	GTTC	G	POMGNT1	inframe_deletion
1	46655553	GTCA	G	POMGNT1	inframe_deletion
1	47716847	TAAG	T	STIL	inframe_deletion
1	47716894	CAGA	C	STIL	inframe_deletion
1	47735332	ATTC	A	STIL	inframe_deletion
1	47746106	GAAC	G	STIL	inframe_deletion
1	47759140	CAGA	C	STIL	inframe_deletion
1	47761455	GAAT	G	STIL	inframe_deletion
1	47882387	C	CGCGAGCCGG	FOXE3	inframe_insertion
1	47882392	GCCGGGCAAC	G	FOXE3	inframe_deletion
1	47882559	ACGCGCC	A	FOXE3	inframe_deletion
1	47882719	C	CGCCGCA	FOXE3	inframe_insertion
1	47882736	TCCCGCCCTGCGCTGCCGCCGCCTC	T	FOXE3	inframe_deletion
1	52854222	CTCT	C	ORC1	inframe_deletion
1	52859165	T	TCTCTGTCCCCCACTGATAGGGGTA	ORC1	inframe_insertion
1	52859171	TCCCCCACTGATA	T	ORC1	inframe_deletion
1	53413741	GCTATGT	G	SCP2	inframe_deletion
1	53446196	ACTG	A	SCP2	inframe_deletion
1	53675886	TGCAAAAAGTGACACTATC	T	CPT2	inframe_deletion
1	53675950	T	TATG	CPT2	inframe_insertion
1	53676256	CAGA	C	CPT2	inframe_deletion
1	53676266	TGAG	T	CPT2	inframe_deletion
1	53676612	C	CTTT	CPT2	inframe_insertion
1	53679090	GGGCTTTGCCCCTGTGGTCTCTGAT	G	CPT2	inframe_deletion
1	53679209	TGGA	T	CPT2	inframe_deletion
1	53679211	GAGA	G	CPT2	inframe_deletion
1	55223697	CCTT	C	PARS2	inframe_deletion
1	55505552	A	ACTGCTG	PCSK9	inframe_insertion
1	55505552	A	ACTGCTGCTG	PCSK9	inframe_insertion
1	55505552	A	ACTGCTGCTGCTG	PCSK9	inframe_insertion
1	55505552	ACTG	A	PCSK9	inframe_deletion
1	55505570	G	GCTGCTC	PCSK9	inframe_insertion
1	55512233	ACTC	A	PCSK9	inframe_deletion
1	55518404	A	ATGCGCAGCC	PCSK9	inframe_insertion
1	55521713	C	CTGG	PCSK9	inframe_insertion
1	55524181	T	TAAA	PCSK9	inframe_insertion
1	57320635	CAGG	C	C8A	inframe_deletion
1	57373738	TTCC	T	C8A	inframe_deletion
1	57420474	AAAG	A	C8B	inframe_deletion
1	57425767	TAAC	T	C8B	inframe_deletion
1	59041969	G	GCCACCACGA	TACSTD2	inframe_insertion
1	59041969	GCCACCACGA	G	TACSTD2	inframe_deletion
1	59041996	ATGAGGCCGGCGG	A	TACSTD2	inframe_deletion
1	59042011	A	AGGC	TACSTD2	inframe_insertion
1	59042672	AGCGGCCGCC	A	TACSTD2	inframe_deletion
1	59042771	C	CCAG	TACSTD2	inframe_insertion
1	59137561	C	CTAA	MYSM1	inframe_insertion
1	59147545	T	TTTC	MYSM1	inframe_insertion
1	59147864	C	CTTT	MYSM1	inframe_insertion
1	59148048	ACTT	A	MYSM1	inframe_deletion
1	59165681	A	ACCACGTCCCCTTCGATAT	MYSM1	inframe_insertion
1	61818206	TGAG	T	NFIA	inframe_deletion
1	61872289	T	TGCCACC	NFIA	inframe_insertion
1	61872289	TGCCACC	T	NFIA	inframe_deletion
1	63063513	CAAA	C	ANGPTL3	inframe_deletion
1	63063514	AAAG	A	ANGPTL3	inframe_deletion
1	63069700	TACG	T	ANGPTL3	inframe_deletion
1	63070385	AGAG	A	ANGPTL3	inframe_deletion
1	63070433	C	CTTT	ANGPTL3	inframe_insertion
1	63070434	TATAAAA	T	ANGPTL3	inframe_deletion
1	63877625	ATTG	A	ALG6	inframe_deletion
1	63877695	TAAG	T	ALG6	inframe_deletion
1	63894707	TGAA	T	ALG6	inframe_deletion
1	63902637	C	CATTATT	ALG6	inframe_insertion
1	64059371	TCCA	T	PGM1	inframe_deletion
1	64117462	TGGA	T	PGM1	inframe_deletion
1	64117464	GAGA	G	PGM1	inframe_deletion
1	64603061	TGAA	T	ROR1	inframe_deletion
1	64624678	AAGG	A	ROR1	inframe_deletion
1	64624750	CTCT	C	ROR1	inframe_deletion
1	65313264	ATCT	A	JAK1	inframe_deletion
1	65313285	CCTT	C	JAK1	inframe_deletion
1	65330620	CTTCAGT	C	JAK1	inframe_deletion
1	65332777	CTTG	C	JAK1	inframe_deletion
1	65335004	TGGG	T	JAK1	inframe_deletion
1	65335088	TATC	T	JAK1	inframe_deletion
1	65852536	A	ACCT	DNAJC6	inframe_insertion
1	65871653	T	TGGC	DNAJC6	inframe_insertion
1	66058472	CCTT	C	LEPR	inframe_deletion
1	66102431	CTAT	C	LEPR	inframe_deletion
1	66102581	TATC	T	LEPR	inframe_deletion
1	67474812	TCCA	T	SLC35D1	inframe_deletion
1	67486111	TGGCGTACATTAA	T	SLC35D1	inframe_deletion
1	67519670	ATGC	A	SLC35D1	inframe_deletion
1	68591970	ATAG	A	WLS	inframe_deletion
1	68591972	AGTG	A	WLS	inframe_deletion
1	68615899	CAGA	C	WLS	inframe_deletion
1	68697906	ATTT	A	WLS	inframe_deletion
1	68896752	ATCT	A	RPE65	inframe_deletion
1	68904698	AAGG	A	RPE65	inframe_deletion
1	74797152	CAACATGGAG	C	TNNI3K	inframe_deletion
1	74801742	TGAAGTTGGA	T	TNNI3K	inframe_deletion
1	74834719	TCTC	T	TNNI3K	inframe_deletion
1	74957892	AGTC	A	TNNI3K	inframe_deletion
1	76194129	C	CAAA	ACADM	inframe_insertion
1	76200511	AAAG	A	ACADM	inframe_deletion
1	76205718	CAAAGCAGAAAAG	C	ACADM	inframe_deletion
1	76205732	AAGG	A	ACADM	inframe_deletion
1	76262701	CCTT	C	MSH4	inframe_deletion
1	76262859	G	GAGC	MSH4	inframe_insertion
1	76262859	G	GAGCAGC	MSH4	inframe_insertion
1	76262859	G	GAGCAGCAGC	MSH4	inframe_insertion
1	76262859	GAGCAGC	G	MSH4	inframe_deletion
1	76262867	G	GCAGCAT	MSH4	inframe_insertion
1	76269475	T	TTTGGTGCAA	MSH4	inframe_insertion
1	76276416	AAAT	A	MSH4	inframe_deletion
1	76378509	CAAG	C	MSH4	inframe_deletion
1	76378522	AAAG	A	MSH4	inframe_deletion
1	77620242	C	CTCT	PIGK	inframe_insertion
1	77685071	CTGTCGG	C	PIGK	inframe_deletion
1	78381795	AATG	A	NEXN	inframe_deletion
1	78392116	ACTT	A	NEXN	inframe_deletion
1	78392534	TAGA	T	NEXN	inframe_deletion
1	78395101	GAGA	G	NEXN	inframe_deletion
1	78395122	CAGA	C	NEXN	inframe_deletion
1	78398971	TAGATGA	T	NEXN	inframe_deletion
1	78399129	CAAG	C	NEXN	inframe_deletion
1	78401656	TAGA	T	NEXN	inframe_deletion
1	78401671	CAAG	C	NEXN	inframe_deletion
1	78407710	AGAT	A	NEXN	inframe_deletion
1	78407805	G	GAGA	NEXN	inframe_insertion
1	78407805	GAGA	G	NEXN	inframe_deletion
1	78407805	GAGAAGA	G	NEXN	inframe_deletion
1	78407820	AAAG	A	NEXN	inframe_deletion
1	78408154	A	AGAG	NEXN	inframe_insertion
1	78408154	AGAG	A	NEXN	inframe_deletion
1	78408154	AGAGGAG	A	NEXN	inframe_deletion
1	78408198	CTGAAGA	C	NEXN	inframe_deletion
1	78408238	CAAG	C	NEXN	inframe_deletion
1	78408303	CAGG	C	NEXN	inframe_deletion
1	78408430	TGGA	T	NEXN	inframe_deletion
1	78408502	AAGT	A	NEXN	inframe_deletion
1	78470906	TCTC	T	DNAJB4	inframe_deletion
1	78478775	TACC	T	DNAJB4	inframe_deletion
1	78481883	ATCT	A	DNAJB4	inframe_deletion
1	84649792	CTTG	C	PRKACB	inframe_deletion
1	86891024	AATG	A	CLCA2	inframe_deletion
1	86898134	A	AAAG	CLCA2	inframe_insertion
1	86900306	GACTTTCACC	G	CLCA2	inframe_deletion
1	86909579	GTGGTCCTCC	G	CLCA2	inframe_deletion
1	87380741	ATGCCGCCCAAGT	A	HS2ST1	inframe_deletion
1	87380772	T	TGGCCTTCGCGGTGGC	HS2ST1	inframe_insertion
1	87558279	CTTA	C	HS2ST1	inframe_deletion
1	92712171	CAAA	C	GLMN	inframe_deletion
1	92737110	T	TTTC	GLMN	inframe_insertion
1	92737110	TTTC	T	GLMN	inframe_deletion
1	92754544	AAGG	A	GLMN	inframe_deletion
1	92755776	AAAG	A	GLMN	inframe_deletion
1	92757020	ATCC	A	GLMN	inframe_deletion
1	92948497	G	GCTGTCTGGGGATGCGGAGGCT	GFI1	inframe_insertion
1	94463446	ACTC	A	ABCA4	inframe_deletion
1	94463503	G	GGGA	ABCA4	inframe_insertion
1	94463503	GGGA	G	ABCA4	inframe_deletion
1	94481317	CAAGGGCAGG	C	ABCA4	inframe_deletion
1	94485285	GGCAACC	G	ABCA4	inframe_deletion
1	94487442	CCAA	C	ABCA4	inframe_deletion
1	94495019	C	CCCG	ABCA4	inframe_insertion
1	94502312	TGAATCA	T	ABCA4	inframe_deletion
1	94510181	ATGT	A	ABCA4	inframe_deletion
1	94512639	AAAG	A	ABCA4	inframe_deletion
1	94639541	TAGGTTGACC	T	ARHGAP29	inframe_deletion
1	94639687	CTGA	C	ARHGAP29	inframe_deletion
1	94639726	TGTTGAGGCTGCA	T	ARHGAP29	inframe_deletion
1	94639882	CTTG	C	ARHGAP29	inframe_deletion
1	94643550	ATCT	A	ARHGAP29	inframe_deletion
1	94645429	CTTG	C	ARHGAP29	inframe_deletion
1	94668140	AGTT	A	ARHGAP29	inframe_deletion
1	94668485	GCTC	G	ARHGAP29	inframe_deletion
1	95448806	A	AAGG	ALG14	inframe_insertion
1	95492750	C	CGGT	ALG14	inframe_insertion
1	95492760	CCAG	C	ALG14	inframe_deletion
1	95530515	A	AGGT	ALG14	inframe_insertion
1	100327823	AGTG	A	AGL	inframe_deletion
1	100329996	G	GCTA	AGL	inframe_insertion
1	100340357	T	TACC	AGL	inframe_insertion
1	100343320	CTGCAACTTATTTCCA	C	AGL	inframe_deletion
1	100346660	GTAC	G	AGL	inframe_deletion
1	100346686	TGTGCTAGTGGAA	T	AGL	inframe_deletion
1	100349683	TGAA	T	AGL	inframe_deletion
1	100572971	ATTCCTTTTG	A	SASS6	inframe_deletion
1	100575951	C	CTGTTTTGTAGCTGGTGGA	SASS6	inframe_insertion
1	100584583	TTTTTCC	T	SASS6	inframe_deletion
1	100587974	AAGG	A	SASS6	inframe_deletion
1	100661950	TCTC	T	DBT	inframe_deletion
1	100672148	C	CAAA	DBT	inframe_insertion
1	100684282	TCAA	T	DBT	inframe_deletion
1	100684290	ATCT	A	DBT	inframe_deletion
1	100696382	AACG	A	DBT	inframe_deletion
1	100696456	CCTT	C	DBT	inframe_deletion
1	100706321	AGTT	A	DBT	inframe_deletion
1	100706360	T	TGAA	DBT	inframe_insertion
1	100706407	C	CATT	DBT	inframe_insertion
1	100715365	G	GGGT	DBT	inframe_insertion
1	100928338	CTCT	C	CDC14A	inframe_deletion
1	100960385	AGAT	A	CDC14A	inframe_deletion
1	100964778	TTTC	T	CDC14A	inframe_deletion
1	101458196	GTTC	G	DPH5	inframe_deletion
1	101458201	TCTC	T	DPH5	inframe_deletion
1	101467057	GTTC	G	DPH5	inframe_deletion
1	101487263	G	GCTTCTTGTTCCA	DPH5	inframe_insertion
1	101490869	G	GCTT	DPH5	inframe_insertion
1	101490894	AGGT	A	DPH5	inframe_deletion
1	103352576	AGAT	A	COL11A1	inframe_deletion
1	103540270	TTTC	T	COL11A1	inframe_deletion
1	104068739	GCTC	G	RNPC3	inframe_deletion
1	104077954	TGAC	T	RNPC3	inframe_deletion
1	104088955	TCAAGAA	T	RNPC3	inframe_deletion
1	108686321	GGTTTTC	G	SLC25A24	inframe_deletion
1	108686322	GTTT	G	SLC25A24	inframe_deletion
1	108700086	G	GCATCATGAT	SLC25A24	inframe_insertion
1	108703858	TAAG	T	SLC25A24	inframe_deletion
1	108728453	CATT	C	SLC25A24	inframe_deletion
1	109440678	CAGA	C	GPSM2	inframe_deletion
1	109441319	TTTGGAAATC	T	GPSM2	inframe_deletion
1	109441541	AAAG	A	GPSM2	inframe_deletion
1	109465090	CGATTTCAAA	C	GPSM2	inframe_deletion
1	109465162	ACAACTT	A	GPSM2	inframe_deletion
1	109466667	ATCT	A	GPSM2	inframe_deletion
1	109466683	ACAGAGTCGCCGTCTGGATGAC	A	GPSM2	inframe_deletion
1	109466715	GTTTCAGTAA	G	GPSM2	inframe_deletion
1	109607253	CAAG	C	TAF13	inframe_deletion
1	110129395	TAAC	T	GNAI3	inframe_deletion
1	110163731	TGTG	T	AMPD2	inframe_deletion
1	110172526	CCTT	C	AMPD2	inframe_deletion
1	110709700	CGGT	C	SLC6A17	inframe_deletion
1	110740212	CAAG	C	SLC6A17	inframe_deletion
1	113051942	GCCCCGGTCCCTGTGCCGTCGC	G	WNT2B	inframe_deletion
1	113460319	GTCT	G	SLC16A1	inframe_deletion
1	113460355	CTTT	C	SLC16A1	inframe_deletion
1	113471798	TGAA	T	SLC16A1	inframe_deletion
1	113616121	TCTC	T	LRIG2	inframe_deletion
1	113636101	CCTG	C	LRIG2	inframe_deletion
1	113637367	A	ATGG	LRIG2	inframe_insertion
1	113653108	TGAA	T	LRIG2	inframe_deletion
1	113653127	A	ATTGTTACTAATCACT	LRIG2	inframe_insertion
1	113657161	AGAT	A	LRIG2	inframe_deletion
1	113657187	AACG	A	LRIG2	inframe_deletion
1	113657200	TGCTGCA	T	LRIG2	inframe_deletion
1	113658967	TGAGCCACAG	T	LRIG2	inframe_deletion
1	113658978	A	AAGGCTACAGCAACTCTGAGGC	LRIG2	inframe_insertion
1	113659005	GTCA	G	LRIG2	inframe_deletion
1	113666548	ATCC	A	LRIG2	inframe_deletion
1	114438570	CACA	C	AP4B1	inframe_deletion
1	114439005	T	TCAACAA	AP4B1	inframe_insertion
1	114442594	AGCACCTGCT	A	AP4B1	inframe_deletion
1	114442896	G	GCTA	AP4B1	inframe_insertion
1	114443893	GACA	G	AP4B1	inframe_deletion
1	114443943	TCAC	T	AP4B1	inframe_deletion
1	114447288	ACAGAGCCTTCTT	A	AP4B1	inframe_deletion
1	115220035	CAGG	C	AMPD1	inframe_deletion
1	115222289	TGGA	T	AMPD1	inframe_deletion
1	115223085	CAGG	C	AMPD1	inframe_deletion
1	115231249	A	ATGTCCG	AMPD1	inframe_insertion
1	115251264	ATCT	A	NRAS	inframe_deletion
1	115258755	AACC	A	NRAS	inframe_deletion
1	115269617	TGAG	T	CSDE1	inframe_deletion
1	115269621	GAGA	G	CSDE1	inframe_deletion
1	115276703	TACA	T	CSDE1	inframe_deletion
1	115828744	T	TCCGGATAAA	NGF	inframe_insertion
1	115829045	G	GGAT	NGF	inframe_insertion
1	116243865	T	TTCA	CASQ2	inframe_insertion
1	116243865	T	TTCATCA	CASQ2	inframe_insertion
1	116243871	ATCATCG	A	CASQ2	inframe_deletion
1	116243874	ATCG	A	CASQ2	inframe_deletion
1	116243912	T	TATC	CASQ2	inframe_insertion
1	116243912	TATC	T	CASQ2	inframe_deletion
1	116243912	TATCATC	T	CASQ2	inframe_deletion
1	116243919	A	ATCATCATCATCT	CASQ2	inframe_insertion
1	116243919	ATCATCATCATCT	A	CASQ2	inframe_deletion
1	116243922	ATCATCATCT	A	CASQ2	inframe_deletion
1	116243928	ATCT	A	CASQ2	inframe_deletion
1	116243931	TTCA	T	CASQ2	inframe_deletion
1	116247851	G	GATC	CASQ2	inframe_insertion
1	116926683	T	TAAAAAGGGC	ATP1A1	inframe_insertion
1	116926683	TAAAAAGGGC	T	ATP1A1	inframe_deletion
1	116930802	TCTC	T	ATP1A1	inframe_deletion
1	118454649	AACC	A	GDAP2	inframe_deletion
1	118462831	CTTA	C	GDAP2	inframe_deletion
1	118506478	TAGA	T	SPAG17	inframe_deletion
1	118516066	C	CTTA	SPAG17	inframe_insertion
1	118516085	AAAT	A	SPAG17	inframe_deletion
1	118526454	TCTTGAACAG	T	SPAG17	inframe_deletion
1	118539059	ATTC	A	SPAG17	inframe_deletion
1	118550730	ACTGTCCTCACAGTTGGCGATAACAGTGGCATAGCGTGAG	A	SPAG17	inframe_deletion
1	118566026	AAGG	A	SPAG17	inframe_deletion
1	118567975	CCTCTGGGGGTAG	C	SPAG17	inframe_deletion
1	118574338	GTTC	G	SPAG17	inframe_deletion
1	118581938	TCTC	T	SPAG17	inframe_deletion
1	118584549	T	TTTCTCTGCGTTATCCTTGCCTTTCTTTTTACCAGCTTCTTTACCCTTC	SPAG17	inframe_insertion
1	118584593	CCTT	C	SPAG17	inframe_deletion
1	118598367	TTAA	T	SPAG17	inframe_deletion
1	118617181	T	TTTG	SPAG17	inframe_insertion
1	118629611	ATCT	A	SPAG17	inframe_deletion
1	118642237	TGAA	T	SPAG17	inframe_deletion
1	118642264	ACTG	A	SPAG17	inframe_deletion
1	118644389	TCTC	T	SPAG17	inframe_deletion
1	118693878	CCAT	C	SPAG17	inframe_deletion
1	118727738	A	AACT	SPAG17	inframe_insertion
1	118727765	CCTT	C	SPAG17	inframe_deletion
1	119427525	GAGA	G	TBX15	inframe_deletion
1	119427698	CTGGAGGCAGCATTGCCTGCCTGCA	C	TBX15	inframe_deletion
1	119530400	ATCT	A	TBX15	inframe_deletion
1	119530404	TCTC	T	TBX15	inframe_deletion
1	119575559	ACCT	A	WARS2	inframe_deletion
1	119575586	TCTTTGG	T	WARS2	inframe_deletion
1	119619020	CAAG	C	WARS2	inframe_deletion
1	119683205	CTTA	C	WARS2	inframe_deletion
1	119958127	AAGG	A	HSD3B2	inframe_deletion
1	119964628	TAATGGGTGG	T	HSD3B2	inframe_deletion
1	119964865	TGTC	T	HSD3B2	inframe_deletion
1	120295214	ACTC	A	HMGCS2	inframe_deletion
1	120302562	TACC	T	HMGCS2	inframe_deletion
1	120307225	GGGGACA	G	HMGCS2	inframe_deletion
1	120458209	G	GAGGCTGGGAAAGGATGAT	NOTCH2	inframe_insertion
1	120458602	GGGACTGGAT	G	NOTCH2	inframe_deletion
1	120458962	C	CCCTTGGCATCCTTTGCCT	NOTCH2	inframe_insertion
1	120462151	AGAAGAG	A	NOTCH2	inframe_deletion
1	120462164	G	GCATCTT	NOTCH2	inframe_insertion
1	120462164	GCATCTT	G	NOTCH2	inframe_deletion
1	120496169	T	TAAA	NOTCH2	inframe_insertion
1	145517293	CTCT	C	PEX11B	inframe_deletion
1	145517338	TACAGAA	T	PEX11B	inframe_deletion
1	145518142	CTGAGAT	C	PEX11B	inframe_deletion
1	145518244	CAGG	C	PEX11B	inframe_deletion
1	145522786	GTGA	G	PEX11B	inframe_deletion
1	147380387	TGGA	T	GJA8	inframe_deletion
1	147380410	GAGGCGGAGGAGCTGGGCCAGC	G	GJA8	inframe_deletion
1	147380469	C	CAAG	GJA8	inframe_insertion
1	147380469	CAAG	C	GJA8	inframe_deletion
1	147380888	TAGA	T	GJA8	inframe_deletion
1	147380982	CGAG	C	GJA8	inframe_deletion
1	147380986	GAGA	G	GJA8	inframe_deletion
1	147381007	CTGG	C	GJA8	inframe_deletion
1	147381124	GAGA	G	GJA8	inframe_deletion
1	147381163	CAGG	C	GJA8	inframe_deletion
1	147381246	GGAGAAGGTGTCAAAGCAAGGGCTGCCAGCT	G	GJA8	inframe_deletion
1	149899101	G	GACT	SF3B4	inframe_insertion
1	150321637	TGAG	T	PRPF3	inframe_deletion
1	150463922	ACAG	A	TARS2	inframe_deletion
1	150469295	CTCT	C	TARS2	inframe_deletion
1	150482415	CAGG	C	ECM1	inframe_deletion
1	150483624	T	TGCTGCC	ECM1	inframe_insertion
1	150484984	ATCG	A	ECM1	inframe_deletion
1	150526243	G	GCACAGAGCCCCCCTCACC	ADAMTSL4	inframe_insertion
1	150526273	TAGG	T	ADAMTSL4	inframe_deletion
1	150527934	TGCC	T	ADAMTSL4	inframe_deletion
1	150528767	CAGA	C	ADAMTSL4	inframe_deletion
1	150528773	ATCT	A	ADAMTSL4	inframe_deletion
1	150529180	GTCT	G	ADAMTSL4	inframe_deletion
1	150530558	C	CCAACAT	ADAMTSL4	inframe_insertion
1	150531010	GTGA	G	ADAMTSL4	inframe_deletion
1	150531457	C	CGGGAATCCA	ADAMTSL4	inframe_insertion
1	150531867	CCCCAGGCCCCCTGCCCTGCAG	C	ADAMTSL4	inframe_deletion
1	150532317	CCCT	C	ADAMTSL4	inframe_deletion
1	150675810	ACTT	A	HORMAD1	inframe_deletion
1	150769316	CGTT	C	CTSK	inframe_deletion
1	150772133	T	TACCCTCTGCATTTAGCTGCCTTGC	CTSK	inframe_insertion
1	150772158	C	CTGT	CTSK	inframe_insertion
1	150776637	AGAGTTT	A	CTSK	inframe_deletion
1	150778467	ATCT	A	CTSK	inframe_deletion
1	150778690	ATTTCAT	A	CTSK	inframe_deletion
1	150779176	GCTT	G	CTSK	inframe_deletion
1	151139641	AAGC	A	SCNM1	inframe_deletion
1	151141528	TGAG	T	SCNM1	inframe_deletion
1	151314783	GCCT	G	RFX5	inframe_deletion
1	151315217	C	CCTCTTGACA	RFX5	inframe_insertion
1	151315314	C	CGCCCAG	RFX5	inframe_insertion
1	151338065	GGTCAGAGAT	G	SELENBP1	inframe_deletion
1	151338255	GGCA	G	SELENBP1	inframe_deletion
1	151338298	CCTT	C	SELENBP1	inframe_deletion
1	151340705	AGCTGATCATCACTTCCCC	A	SELENBP1	inframe_deletion
1	151342196	G	GGTAATT	SELENBP1	inframe_insertion
1	151377409	T	TTTC	POGZ	inframe_insertion
1	151378621	T	TACC	POGZ	inframe_insertion
1	151378621	TACCACCACC	T	POGZ	inframe_deletion
1	151378654	G	GGGTGAC	POGZ	inframe_insertion
1	151379408	A	ATCT	POGZ	inframe_insertion
1	151396628	AGGTGTAGAAGAG	A	POGZ	inframe_deletion
1	151400347	A	AGCTGTT	POGZ	inframe_insertion
1	151400684	AGTG	A	POGZ	inframe_deletion
1	151400716	G	GCTGGGA	POGZ	inframe_insertion
1	151414569	T	TATA	POGZ	inframe_insertion
1	151538660	G	GGCTTTA	TUFT1	inframe_insertion
1	151542191	T	TGGCCAAGCTTCAGGA	TUFT1	inframe_insertion
1	151546816	TGGA	T	TUFT1	inframe_deletion
1	151787817	T	TGCTGTTGCC	RORC	inframe_insertion
1	152275181	CATAGTA	C	FLG	inframe_deletion
1	152275305	CGCACTT	C	FLG	inframe_deletion
1	152275752	CTCACTG	C	FLG	inframe_deletion
1	152276610	G	GTCT	FLG	inframe_insertion
1	152277653	T	TGGAAGC	FLG	inframe_insertion
1	152278547	C	CAGCTCT	FLG	inframe_insertion
1	152279381	ACTG	A	FLG	inframe_deletion
1	152279622	AGAGTCTTCT	A	FLG	inframe_deletion
1	152279962	C	CCCG	FLG	inframe_insertion
1	152280433	G	GAAT	FLG	inframe_insertion
1	152280728	CATG	C	FLG	inframe_deletion
1	152280760	TCTC	T	FLG	inframe_deletion
1	152281332	CTGG	C	FLG	inframe_deletion
1	152282909	C	CACGAATGGT	FLG	inframe_insertion
1	152285216	ACTGGAG	A	FLG	inframe_deletion
1	152286418	CCAGAGTGCCTCT	C	FLG	inframe_deletion
1	152286620	CAGT	C	FLG	inframe_deletion
1	152286724	CCTT	C	FLG	inframe_deletion
1	152286997	CTGTTTTCTT	C	FLG	inframe_deletion
1	152287047	ACTGTGCTTT	A	FLG	inframe_deletion
1	152287812	A	ATTCCTTTTCCAGAAG	FLG	inframe_insertion
1	152324310	T	TGGA	FLG2	inframe_insertion
1	152324448	TCCATGACTAGGGTGG	T	FLG2	inframe_deletion
1	152325004	CTGG	C	FLG2	inframe_deletion
1	152325008	C	CACT	FLG2	inframe_insertion
1	152325124	GTTA	G	FLG2	inframe_deletion
1	152326731	TGTG	T	FLG2	inframe_deletion
1	152327337	TCCAAAGCCAGAGGACTGACCTGAGCCTGATCCATGTTGG	T	FLG2	inframe_deletion
1	152327523	ATGT	A	FLG2	inframe_deletion
1	152327598	TCCA	T	FLG2	inframe_deletion
1	152328003	TCCTGAGCCAGACCCATGTTGTCCAAAGCCAGAGGACTGA	T	FLG2	inframe_deletion
1	152328210	ATGT	A	FLG2	inframe_deletion
1	152328249	ATGT	A	FLG2	inframe_deletion
1	152328321	TGACCCATGTTGTCCAAAGCCAGATGTCTGTCTA	T	FLG2	inframe_deletion
1	152328433	TCATGTTGTCCAAAGCCAGAGGATTGTCCTGAGCCAGACC	T	FLG2	inframe_deletion
1	152328663	T	TTGTCCAAAACCAGAGGATTGTCCTGAGACAGACCCATGC	FLG2	inframe_insertion
1	152328663	TTGTCCAAAACCAGAGGATTGTCCTGAGACAGACCCATGC	T	FLG2	inframe_deletion
1	152328741	C	CTGTCCAAAGCCAGAGGACTGACCTGAGCCTGACCCACAT	FLG2	inframe_insertion
1	152328741	CTGTCCAAAGCCAGAGGACTGACCTGAGCCTGACCCACAT	C	FLG2	inframe_deletion
1	152328925	ACAT	A	FLG2	inframe_deletion
1	152328927	ATGT	A	FLG2	inframe_deletion
1	152329503	A	AACT	FLG2	inframe_insertion
1	152329959	CTTCTTTGACCCT	C	FLG2	inframe_deletion
1	153784509	TATG	T	GATAD2B	inframe_deletion
1	153789884	TGTG	T	GATAD2B	inframe_deletion
1	154197642	GAAC	G	UBAP2L	inframe_deletion
1	154218708	ACAC	A	UBAP2L	inframe_deletion
1	154226532	TTCA	T	UBAP2L	inframe_deletion
1	154241371	ACCC	A	UBAP2L	inframe_deletion
1	154241403	TCAC	T	UBAP2L	inframe_deletion
1	154245843	C	CGAGATG	HAX1	inframe_insertion
1	154245844	GAGATGA	G	HAX1	inframe_deletion
1	154245848	TGAA	T	HAX1	inframe_deletion
1	154245851	AGAT	A	HAX1	inframe_deletion
1	154245860	T	TGAGGAA	HAX1	inframe_insertion
1	154245863	G	GGAA	HAX1	inframe_insertion
1	154245863	G	GGAAGAA	HAX1	inframe_insertion
1	154245863	GGAAGAA	G	HAX1	inframe_deletion
1	154245874	A	AAGAAGG	HAX1	inframe_insertion
1	154245891	GGCC	G	HAX1	inframe_deletion
1	154245941	T	TGGCTTC	HAX1	inframe_insertion
1	154245948	GGCTTCA	G	HAX1	inframe_deletion
1	154245964	CAGG	C	HAX1	inframe_deletion
1	154246302	GACACTTCGGGACTCA	G	HAX1	inframe_deletion
1	154246367	TGGA	T	HAX1	inframe_deletion
1	154248101	CACCAAG	C	HAX1	inframe_deletion
1	154426970	ATTC	A	IL6R	inframe_deletion
1	154437630	T	TGCGGGCTCTGAAGGAAGGCAAGACAAG	IL6R	inframe_insertion
1	154437822	ACAT	A	IL6R	inframe_deletion
1	154542836	TACA	T	CHRNB2	inframe_deletion
1	154543688	CCTT	C	CHRNB2	inframe_deletion
1	154544375	A	AGCGCCT	CHRNB2	inframe_insertion
1	154548302	TTGTCTG	T	CHRNB2	inframe_deletion
1	154562689	AGAG	A	ADAR	inframe_deletion
1	154570408	AAAG	A	ADAR	inframe_deletion
1	154570908	GGAT	G	ADAR	inframe_deletion
1	154570943	T	TGGCTTC	ADAR	inframe_insertion
1	154574701	CTGA	C	ADAR	inframe_deletion
1	154680585	A	AGCT	KCNN3	inframe_insertion
1	154841678	A	AGGTGGTGCTGCTGGC	KCNN3	inframe_insertion
1	154841933	A	AGGGGTT	KCNN3	inframe_insertion
1	154842207	C	CTGCTGCTGCTGCTGA	KCNN3	inframe_insertion
1	154842210	C	CTGCTGCTGCTGA	KCNN3	inframe_insertion
1	154842213	C	CTGCTGCTGT	KCNN3	inframe_insertion
1	154842216	C	CTGCTGCTGCTGCTGCTGA	KCNN3	inframe_insertion
1	154842218	G	GCTGCTGCTC	KCNN3	inframe_insertion
1	154842223	T	TGCTGCTGCTGCTGCA	KCNN3	inframe_insertion
1	154842223	T	TGCTGCTGCTGCTGCTGCTGCTGCTGCTGCTGCTGAA	KCNN3	inframe_insertion
1	154842224	G	GCTGCTGCTGCTGCTGCTGCTT	KCNN3	inframe_insertion
1	154842229	T	TGCTGCTGAA	KCNN3	inframe_insertion
1	154842231	C	CTGCTGCTGCTGCTGT	KCNN3	inframe_insertion
1	154842235	T	TGCTGCTGCTGCTGCTGCG	KCNN3	inframe_insertion
1	154842238	T	TGCTGCTGCTGCTGCGGAG	KCNN3	inframe_insertion
1	154842241	TGAA	T	KCNN3	inframe_deletion
1	154842249	CGGA	C	KCNN3	inframe_deletion
1	154842316	G	GGCTGCT	KCNN3	inframe_insertion
1	154842316	G	GGCTGCTGCTGCTGTTGCTGCT	KCNN3	inframe_insertion
1	154842316	GGCTGCTGCTGCTGTT	G	KCNN3	inframe_deletion
1	154842318	CTGCTGCTGCTGT	C	KCNN3	inframe_deletion
1	154842330	TTGCTGC	T	KCNN3	inframe_deletion
1	154842341	G	GCTT	KCNN3	inframe_insertion
1	154897634	GGTT	G	PMVK	inframe_deletion
1	154956361	AGTGCCCTGTAGACCTGGCAGGCCCCCC	A	FLAD1	inframe_deletion
1	154960603	CCTT	C	FLAD1	inframe_deletion
1	154961103	GAGGCCC	G	FLAD1	inframe_deletion
1	155264078	ATCT	A	PKLR	inframe_deletion
1	155264097	CCTT	C	PKLR	inframe_deletion
1	155265006	TGTTCGC	T	PKLR	inframe_deletion
1	155279614	GTCT	G	FDPS	inframe_deletion
1	155287979	C	CCATCAATGATGG	FDPS	inframe_insertion
1	155288682	ACTC	A	FDPS	inframe_deletion
1	155290212	CAGA	C	FDPS	inframe_deletion
1	155290301	T	TTACTAC	FDPS	inframe_insertion
1	155307467	T	TTTTCTGGGATAAACAAAG	ASH1L	inframe_insertion
1	155307902	AAGG	A	ASH1L	inframe_deletion
1	155385578	ACTT	A	ASH1L	inframe_deletion
1	155385677	CAGA	C	ASH1L	inframe_deletion
1	155429592	TGAA	T	ASH1L	inframe_deletion
1	155429610	TGAA	T	ASH1L	inframe_deletion
1	155448009	TTTA	T	ASH1L	inframe_deletion
1	155448067	CCTTATG	C	ASH1L	inframe_deletion
1	155448175	CAGA	C	ASH1L	inframe_deletion
1	155448411	AAAG	A	ASH1L	inframe_deletion
1	155448546	G	GGAA	ASH1L	inframe_insertion
1	155448733	AATG	A	ASH1L	inframe_deletion
1	155448988	GCCT	G	ASH1L	inframe_deletion
1	155448995	CTTT	C	ASH1L	inframe_deletion
1	155449168	TAGG	T	ASH1L	inframe_deletion
1	155449689	GTCT	G	ASH1L	inframe_deletion
1	155449862	ACTG	A	ASH1L	inframe_deletion
1	155449966	ACCT	A	ASH1L	inframe_deletion
1	155450490	GCCA	G	ASH1L	inframe_deletion
1	155450517	CTTCCTT	C	ASH1L	inframe_deletion
1	155450526	CTTT	C	ASH1L	inframe_deletion
1	155450526	CTTTTTT	C	ASH1L	inframe_deletion
1	155450595	GCAGATA	G	ASH1L	inframe_deletion
1	155450798	ACTATGACCAACTGAC	A	ASH1L	inframe_deletion
1	155450894	TGTA	T	ASH1L	inframe_deletion
1	155451251	TACA	T	ASH1L	inframe_deletion
1	155451882	CCAA	C	ASH1L	inframe_deletion
1	155581787	C	CTTT	MSTO1	inframe_insertion
1	155582335	GTCAGCT	G	MSTO1	inframe_deletion
1	155582933	ACCCCACTGT	A	MSTO1	inframe_deletion
1	155629583	CTCT	C	YY1AP1	inframe_deletion
1	155629629	CCTT	C	YY1AP1	inframe_deletion
1	155629818	GGTA	G	YY1AP1	inframe_deletion
1	155630052	G	GGGT	YY1AP1	inframe_insertion
1	155630245	T	TAGC	YY1AP1	inframe_insertion
1	155631121	GTTC	G	YY1AP1	inframe_deletion
1	155631201	GTCT	G	YY1AP1	inframe_deletion
1	155638432	CAGG	C	YY1AP1	inframe_deletion
1	155644805	CATATCCTGG	C	YY1AP1	inframe_deletion
1	155649204	GAGCTTGAGGGGTGTTAAAGTT	G	YY1AP1	inframe_deletion
1	155649246	GCTC	G	YY1AP1	inframe_deletion
1	156108389	AGGAGCCCAGGTG	A	LMNA	inframe_deletion
1	156837952	GGGA	G	NTRK1	inframe_deletion
1	156844178	CCTT	C	NTRK1	inframe_deletion
1	156844185	G	GCAGCAGGAGGGAGGCTACTACTCA	NTRK1	inframe_insertion
1	156844392	GAGA	G	NTRK1	inframe_deletion
1	156845384	T	TGTC	NTRK1	inframe_insertion
1	156849029	CTGG	C	NTRK1	inframe_deletion
1	159141575	C	CGCTCCT	CADM3	inframe_insertion
1	159161753	CAGT	C	CADM3	inframe_deletion
1	159162415	C	CTCAGCA	CADM3	inframe_insertion
1	159166728	AGAT	A	CADM3	inframe_deletion
1	159170685	GGAC	G	CADM3	inframe_deletion
1	160000335	TAAG	T	PIGM	inframe_deletion
1	160000776	CCCA	C	PIGM	inframe_deletion
1	160001130	TAAG	T	PIGM	inframe_deletion
1	160098859	GAGA	G	ATP1A2	inframe_deletion
1	160165782	AGAG	A	CASQ1	inframe_deletion
1	160165802	TGGA	T	CASQ1	inframe_deletion
1	160171148	C	CGAT	CASQ1	inframe_insertion
1	160171148	CGAT	C	CASQ1	inframe_deletion
1	160171148	CGATGAT	C	CASQ1	inframe_deletion
1	160251915	T	TCCCTTC	PEX19	inframe_insertion
1	160251920	TCCC	T	PEX19	inframe_deletion
1	160252804	CTTCATTGCCTTCTCG	C	PEX19	inframe_deletion
1	160264295	ATCT	A	COPA	inframe_deletion
1	160264349	ATCC	A	COPA	inframe_deletion
1	160264608	GTGTCAA	G	COPA	inframe_deletion
1	160313237	CCTT	C	NCSTN	inframe_deletion
1	160319914	T	TGGGCCA	NCSTN	inframe_insertion
1	160325509	C	CCTGAAGAGGACCTGAACTTTGTAA	NCSTN	inframe_insertion
1	161127086	TGAGTTTGACATC	T	UFC1	inframe_deletion
1	161127422	CCTA	C	UFC1	inframe_deletion
1	161139792	AAGG	A	PPOX	inframe_deletion
1	161140917	G	GTGGGCGCCAGGCAGCAGTCAGTGTCCTGGGCACAGAACC	PPOX	inframe_insertion
1	161275704	CCTT	C	MPZ	inframe_deletion
1	161276178	A	AAGC	MPZ	inframe_insertion
1	161279631	AAAG	A	MPZ	inframe_deletion
1	161761287	GAAGGAAGAT	G	ATF6	inframe_deletion
1	161771930	TGGG	T	ATF6	inframe_deletion
1	161771957	CGTG	C	ATF6	inframe_deletion
1	161823070	CAAG	C	ATF6	inframe_deletion
1	161928365	CCAA	C	ATF6	inframe_deletion
1	161928370	A	ACCT	ATF6	inframe_insertion
1	162735802	TACA	T	DDR2	inframe_deletion
1	164761841	T	TCGGCGGCAG	PBX1	inframe_insertion
1	164761841	TCGGCGGCAG	T	PBX1	inframe_deletion
1	164761858	A	AGCG	PBX1	inframe_insertion
1	165177330	CTTGCTG	C	LMX1A	inframe_deletion
1	165177331	T	TTGC	LMX1A	inframe_insertion
1	165177331	T	TTGCTGC	LMX1A	inframe_insertion
1	165182987	TCAG	T	LMX1A	inframe_deletion
1	165324728	CGAG	C	LMX1A	inframe_deletion
1	165324769	TCTC	T	LMX1A	inframe_deletion
1	165697281	A	AGGT	TMCO1	inframe_insertion
1	167779041	GTCT	G	ADCY10	inframe_deletion
1	167780052	CCCA	C	ADCY10	inframe_deletion
1	167780116	CCAGTGG	C	ADCY10	inframe_deletion
1	167794053	AGGT	A	ADCY10	inframe_deletion
1	167794053	AGGTGGT	A	ADCY10	inframe_deletion
1	167815401	AAAC	A	ADCY10	inframe_deletion
1	167823648	C	CAAACATCAT	ADCY10	inframe_insertion
1	167823661	ATGT	A	ADCY10	inframe_deletion
1	167825567	AATG	A	ADCY10	inframe_deletion
1	167847763	TAAAAAA	T	ADCY10	inframe_deletion
1	167847826	GGTA	G	ADCY10	inframe_deletion
1	167847832	A	ACAT	ADCY10	inframe_insertion
1	167874357	ATTC	A	ADCY10	inframe_deletion
1	168250353	CGGAAGCCCAGCG	C	TBX19	inframe_deletion
1	169435108	ACTTGATTGTGGATCTTCCAGCTTT	A	SLC19A2	inframe_deletion
1	169438041	TTTA	T	SLC19A2	inframe_deletion
1	169446549	AAAG	A	SLC19A2	inframe_deletion
1	169446896	GAAC	G	SLC19A2	inframe_deletion
1	169454957	G	GGCCGCC	SLC19A2	inframe_insertion
1	169454957	GGCCGCC	G	SLC19A2	inframe_deletion
1	169511958	GTTA	G	F5	inframe_deletion
1	169512077	ACTC	A	F5	inframe_deletion
1	169512078	CTCT	C	F5	inframe_deletion
1	169512258	TTCA	T	F5	inframe_deletion
1	169515754	ATGT	A	F5	inframe_deletion
1	169521893	CGTACTGTGT	C	F5	inframe_deletion
1	170508375	TCCCCGC	T	GORAB	inframe_deletion
1	170508444	GGCTTCAAGATGGATC	G	GORAB	inframe_deletion
1	170521379	CAAG	C	GORAB	inframe_deletion
1	170521392	CAAG	C	GORAB	inframe_deletion
1	170633457	ACTT	A	PRRX1	inframe_deletion
1	171079983	CTGGGACAATGGTTATCCT	C	FMO3	inframe_deletion
1	171083207	TGTGTCC	T	FMO3	inframe_deletion
1	171605592	A	ACACCACAGCACCCGTGCTTTC	MYOC	inframe_insertion
1	171621369	C	CGCTCCCGCCTCAGGGTGCCCA	MYOC	inframe_insertion
1	172411662	AGGAATCGCC	A	PIGC	inframe_deletion
1	172628473	G	GCCA	FASLG	inframe_insertion
1	172628473	GCCA	G	FASLG	inframe_deletion
1	172628473	GCCACCA	G	FASLG	inframe_deletion
1	172628473	GCCACCACCACCACCGCCACCGCCA	G	FASLG	inframe_deletion
1	172628475	CACCACCACCACCGCCACCGCCACCACT	C	FASLG	inframe_deletion
1	172628479	ACCACCACCG	A	FASLG	inframe_deletion
1	172628482	A	ACCACCG	FASLG	inframe_insertion
1	172628482	ACCACCG	A	FASLG	inframe_deletion
1	172628491	A	ACCGCCACCACTACCACCTCCGCCGCCG	FASLG	inframe_insertion
1	172628491	ACCGCCACCACTACCACCTCCGCCGCCG	A	FASLG	inframe_deletion
1	172628509	TCCGCCG	T	FASLG	inframe_deletion
1	172628521	G	GCCA	FASLG	inframe_insertion
1	173703031	G	GTGA	KLHL20	inframe_insertion
1	173744851	CAGT	C	KLHL20	inframe_deletion
1	173873065	T	TTAA	SERPINC1	inframe_insertion
1	173883915	CCTT	C	SERPINC1	inframe_deletion
1	175299215	G	GTGCCGT	TNR	inframe_insertion
1	175372455	C	CACCTCAGTTCCCTGCAGTCCTCGCCAGTGT	TNR	inframe_insertion
1	176525687	A	AACT	PAPPA2	inframe_insertion
1	176525968	CACT	C	PAPPA2	inframe_deletion
1	176563750	GCTT	G	PAPPA2	inframe_deletion
1	176564455	TCCA	T	PAPPA2	inframe_deletion
1	176664881	G	GGCA	PAPPA2	inframe_insertion
1	176679264	CAAG	C	PAPPA2	inframe_deletion
1	176708868	CCGA	C	PAPPA2	inframe_deletion
1	179520386	C	CTGA	NPHS2	inframe_insertion
1	179520419	CAGT	C	NPHS2	inframe_deletion
1	179533858	CATGATGATGAAGAGCAGGGAA	C	NPHS2	inframe_deletion
1	179544770	CCCT	C	NPHS2	inframe_deletion
1	179851776	ACTC	A	TOR1AIP1	inframe_deletion
1	179851959	T	TCTAGGCAGC	TOR1AIP1	inframe_insertion
1	179870444	TGAA	T	TOR1AIP1	inframe_deletion
1	179886920	ATTC	A	TOR1AIP1	inframe_deletion
1	180199700	TGTC	T	LHX4	inframe_deletion
1	180199715	G	GGAGATGCTA	LHX4	inframe_insertion
1	180199731	C	CCGA	LHX4	inframe_insertion
1	180241007	TGAA	T	LHX4	inframe_deletion
1	180241081	CAGG	C	LHX4	inframe_deletion
1	180241089	G	GGAGAGC	LHX4	inframe_insertion
1	180382518	TCACATC	T	ACBD6	inframe_deletion
1	180772667	GTCCAACATAGAAATA	G	XPR1	inframe_deletion
1	181701650	CCCCTCAACCCGCTCAGCT	C	CACNA1E	inframe_deletion
1	181701739	CCTGGCCCTGGAG	C	CACNA1E	inframe_deletion
1	181701990	ATCG	A	CACNA1E	inframe_deletion
1	181702689	C	CGGAGCA	CACNA1E	inframe_insertion
1	181754855	GCCC	G	CACNA1E	inframe_deletion
1	181762814	GTGAATTAAAAAGCGTGCAGCCCTCTAACCA	G	CACNA1E	inframe_deletion
1	181764062	T	TTCC	CACNA1E	inframe_insertion
1	181767483	CAAG	C	CACNA1E	inframe_deletion
1	181767595	CGAG	C	CACNA1E	inframe_deletion
1	181767763	TGAG	T	CACNA1E	inframe_deletion
1	181767934	CCTG	C	CACNA1E	inframe_deletion
1	182354502	TCTC	T	GLUL	inframe_deletion
1	182357846	T	TGGC	GLUL	inframe_insertion
1	182821420	AAGG	A	DHX9	inframe_deletion
1	182827354	AAAG	A	DHX9	inframe_deletion
1	182844047	AAAG	A	DHX9	inframe_deletion
1	182852325	ATGT	A	DHX9	inframe_deletion
1	182856255	TACG	T	DHX9	inframe_deletion
1	182856300	GGTGGAGGCTATGGCGGTGGCTATAGCA	G	DHX9	inframe_deletion
1	182856317	T	TGGCTATAGCAGTGGA	DHX9	inframe_insertion
1	182856329	T	TGGAGGCTATGGTAGC	DHX9	inframe_insertion
1	182856329	TGGAGGCTATGGTAGC	T	DHX9	inframe_deletion
1	182856397	TTGG	T	DHX9	inframe_deletion
1	182856449	AGGAGACTACAGAGGGCCTAGT	A	DHX9	inframe_deletion
1	182856513	AGGG	A	DHX9	inframe_deletion
1	183191312	CCAA	C	LAMC2	inframe_deletion
1	183192453	C	CGTGTAA	LAMC2	inframe_insertion
1	183196791	CGGA	C	LAMC2	inframe_deletion
1	183197675	AGCCGGCATCTACTGC	A	LAMC2	inframe_deletion
1	183201823	TGAG	T	LAMC2	inframe_deletion
1	183204811	T	TCGGAAG	LAMC2	inframe_insertion
1	183204821	A	AAGCGGT	LAMC2	inframe_insertion
1	183204825	G	GGTAGCC	LAMC2	inframe_insertion
1	183206592	AAAG	A	LAMC2	inframe_deletion
1	183206603	A	ACAG	LAMC2	inframe_insertion
1	183208547	TGAA	T	LAMC2	inframe_deletion
1	183533146	CTCT	C	NCF2	inframe_deletion
1	183536377	CCTT	C	NCF2	inframe_deletion
1	183542340	CCTT	C	NCF2	inframe_deletion
1	183559304	GTCATGTTCT	G	NCF2	inframe_deletion
1	184663292	T	TAAC	EDEM3	inframe_insertion
1	184663529	TTGA	T	EDEM3	inframe_deletion
1	184675899	GAAC	G	EDEM3	inframe_deletion
1	184677395	CTGT	C	EDEM3	inframe_deletion
1	184686680	TAAG	T	EDEM3	inframe_deletion
1	184688641	TGGATATGCACATCAAGTAGAA	T	EDEM3	inframe_deletion
1	186266035	C	CTGT	PRG4	inframe_insertion
1	186273343	CAAG	C	PRG4	inframe_deletion
1	186273950	AGTC	A	PRG4	inframe_deletion
1	186273951	G	GTCC	PRG4	inframe_insertion
1	186273951	GTCCTCC	G	PRG4	inframe_deletion
1	186273966	CTCCTCT	C	PRG4	inframe_deletion
1	186273972	TTCC	T	PRG4	inframe_deletion
1	186273975	CTCT	C	PRG4	inframe_deletion
1	186273975	CTCTTCT	C	PRG4	inframe_deletion
1	186275882	TCACCACTCCCAAGGAGCCCACGCC	T	PRG4	inframe_deletion
1	186275960	CCAT	C	PRG4	inframe_deletion
1	186275963	TCAAGTCTGCACCCACCACCCCCAAGGAGCCTGCACCCACCACCAC	T	PRG4	inframe_deletion
1	186275974	CCCA	C	PRG4	inframe_deletion
1	186275982	CCCCAAGGAGCCTGCACCCACCACCACCAAGTCTGCACCCACCACT	C	PRG4	inframe_deletion
1	186275998	C	CCCA	PRG4	inframe_insertion
1	186275998	CCCA	C	PRG4	inframe_deletion
1	186276013	TCTGCACCCACCACTCCCAAGGAGCCTGCACCCACCACCACCAAGGAGC	T	PRG4	inframe_deletion
1	186276028	C	CCCAAGGAGCCTGCACCCACCACCA	PRG4	inframe_insertion
1	186276028	CCCAAGGAGCCTGCACCCACCACCA	C	PRG4	inframe_deletion
1	186276043	CCCA	C	PRG4	inframe_deletion
1	186276052	A	ACCAAGGAGCCTGCATCCACCACTC	PRG4	inframe_insertion
1	186276052	ACCAAGGAGCCTGCACCCACCACTC	A	PRG4	inframe_deletion
1	186276076	C	CCCAAGGAGCCTGCACCCACCACCA	PRG4	inframe_insertion
1	186276091	CCCA	C	PRG4	inframe_deletion
1	186276115	CCCA	C	PRG4	inframe_deletion
1	186276130	TCTGCACCCACCACTCCCAAGGAGC	T	PRG4	inframe_deletion
1	186276144	T	TCCCAAGGAGCCTGCACCCACCACCCCCAAGAAGCCTGCCCCAACTACC	PRG4	inframe_insertion
1	186276165	CACCCCCAAGAAGCCTGCCCCAACT	C	PRG4	inframe_deletion
1	186276166	ACCCCCAAGAAGC	A	PRG4	inframe_deletion
1	186276180	TGCCCCAACTACC	T	PRG4	inframe_deletion
1	186276217	C	CCCAAGGAGCCTACACCCACCACTCCCAAGGAGCCTGCACCCACCA	PRG4	inframe_insertion
1	186276241	C	CCCAAGGAGCCTGCACCCACCA	PRG4	inframe_insertion
1	186276241	CCCAAGGAGCCTGCACCCACCA	C	PRG4	inframe_deletion
1	186276283	ACTC	A	PRG4	inframe_deletion
1	186276307	GCCC	G	PRG4	inframe_deletion
1	186276333	C	CCCCAAGGAGCCTGCACCCACCACT	PRG4	inframe_insertion
1	186276333	CCCCAAGGAGCCTGCACCCACCACT	C	PRG4	inframe_deletion
1	186276358	CCCAAGGAGCCTGCACCCACCACCA	C	PRG4	inframe_deletion
1	186276373	CCCA	C	PRG4	inframe_deletion
1	186276382	ACCAAGGAGCCTTCACCCACCACTC	A	PRG4	inframe_deletion
1	186276406	CCCAAGGAGCCTGCACCCACCACCACCAAGTCTGCACCCACCACTA	C	PRG4	inframe_deletion
1	186276421	C	CCCA	PRG4	inframe_insertion
1	186276421	CCCA	C	PRG4	inframe_deletion
1	186276433	AAGTCTGCACCCACCACTACCAAGG	A	PRG4	inframe_deletion
1	186276436	TCTGCACCCACCACTACCAAGGAGC	T	PRG4	inframe_deletion
1	186276460	CCTGCACCCACCACTACCAAGT	C	PRG4	inframe_deletion
1	186276475	A	ACCAAGTCTGCACCCACCACTC	PRG4	inframe_insertion
1	186276484	GCACCCACCACTCCCAAGGAGCCTT	G	PRG4	inframe_deletion
1	186276496	C	CCCAAGGAGCCTTCACCCACCACCA	PRG4	inframe_insertion
1	186276511	CCCA	C	PRG4	inframe_deletion
1	186276520	A	ACCAAGGAGCCTGCACCCACCACTC	PRG4	inframe_insertion
1	186276520	ACCAAGGAGCCTGCACCCACCACTC	A	PRG4	inframe_deletion
1	186276521	CCAA	C	PRG4	inframe_deletion
1	186276598	G	GAGCCTGCACCCACCACTCCCAAGGAACCTGCACCCACCACCACCAAGA	PRG4	inframe_insertion
1	186276600	GCCTGCACCCACCACTCCCAAGGAA	G	PRG4	inframe_deletion
1	186276616	C	CCCAAGGAACCTGCACCCACCACCA	PRG4	inframe_insertion
1	186276624	ACCTGCACCCACCACCACCAAGAAG	A	PRG4	inframe_deletion
1	186276631	CCCA	C	PRG4	inframe_deletion
1	186276684	TACCCCCAAGGAGACTGCACCCACC	T	PRG4	inframe_deletion
1	186276685	ACCC	A	PRG4	inframe_deletion
1	186276702	A	ACCAACTACCCCCAAGGAGACTGCC	PRG4	inframe_insertion
1	186276715	A	AAGAAGCTCACGCCCACCACCCCCG	PRG4	inframe_insertion
1	186276715	AAGAAGCTCACGCCCACCACCCCCG	A	PRG4	inframe_deletion
1	186276726	G	GCCCACCACCCCCGAGAAGCTCGCA	PRG4	inframe_insertion
1	186276726	GCCCACCACCCCCGAGAAGCTCGCA	G	PRG4	inframe_deletion
1	186276739	GAGA	G	PRG4	inframe_deletion
1	186276742	A	AAGCCCGCACCCACCACCCCTGAGG	PRG4	inframe_insertion
1	186276742	AAGCTCGCACCCACCACCCCTGAGAAGCCCGCACCCACCACCCCTGAGG	A	PRG4	inframe_deletion
1	186276746	TCGCACCCACCACCCCTGAGAAGCC	T	PRG4	inframe_deletion
1	186276770	C	CCGCACCCACCACCCCTGAGGAGCT	PRG4	inframe_insertion
1	186276770	CCGCACCCACCACCCCTGAGGAGCT	C	PRG4	inframe_deletion
1	186276772	GCACCCACCACCCCTGAGGAGCTCGCACCCACCACCCCTGAGGAGCCCA	G	PRG4	inframe_deletion
1	186276794	T	TCGCACCCACCACCCCTGAGGAGCC	PRG4	inframe_insertion
1	186276796	GCACCCACCACCCCTGAGGAGCCCA	G	PRG4	inframe_deletion
1	186276834	TGAG	T	PRG4	inframe_deletion
1	186276876	C	CACCCCTAAGGAGCCTGCTCCAACT	PRG4	inframe_insertion
1	186276876	CACCCCTAAGGAGCCTGCTCCAACT	C	PRG4	inframe_deletion
1	186276876	CACCCCTAAGGAGCCTGCTCCAACTACCCCTAAGGAGCCTGCTCCAACT	C	PRG4	inframe_deletion
1	186276913	CCTGCTCCAACTACCCCTAAGGAGCCTGCTCCAACTACCCCTAAGGAGA	C	PRG4	inframe_deletion
1	186276937	C	CCTGCTCCAACTACCCCTAAGGAGA	PRG4	inframe_insertion
1	186276959	AGACTGCTCCAACTACCCCTAAAGG	A	PRG4	inframe_deletion
1	186277038	CCCCAAGGAGCTTGCA	C	PRG4	inframe_deletion
1	186277039	C	CCCAAGGAGCTTGCACCCACCACCA	PRG4	inframe_insertion
1	186277054	CCCA	C	PRG4	inframe_deletion
1	186277079	CCACCACCTG	C	PRG4	inframe_deletion
1	186277098	C	CGCTCCAACTACCCCTAAGGGGACT	PRG4	inframe_insertion
1	186277118	GGACTGCTCCAAC	G	PRG4	inframe_deletion
1	186277120	A	ACTGCTCCAACTACCCCTAAGGAGC	PRG4	inframe_insertion
1	186277132	ACCCCTAAGGAGC	A	PRG4	inframe_deletion
1	186277168	CCTGCTCCAACTACCCCTAAGGGGA	C	PRG4	inframe_deletion
1	186277261	C	CCCA	PRG4	inframe_insertion
1	186277285	TCCA	T	PRG4	inframe_deletion
1	186277291	ACCT	A	PRG4	inframe_deletion
1	186277303	CCTGCTCCAACTACACCTAAGGAGA	C	PRG4	inframe_deletion
1	186277327	ACTGCTCCAACTACCCCCAAGGAGC	A	PRG4	inframe_deletion
1	186277335	AACTACCCCCAAGGAGCCTGCACCC	A	PRG4	inframe_deletion
1	186277584	GACT	G	PRG4	inframe_deletion
1	186277675	GCAACTA	G	PRG4	inframe_deletion
1	186277677	AACT	A	PRG4	inframe_deletion
1	186277737	TACC	T	PRG4	inframe_deletion
1	186277781	AAAC	A	PRG4	inframe_deletion
1	186277806	AACT	A	PRG4	inframe_deletion
1	186277814	CAAA	C	PRG4	inframe_deletion
1	186277833	CACT	C	PRG4	inframe_deletion
1	186277854	TGAA	T	PRG4	inframe_deletion
1	186277945	ACTT	A	PRG4	inframe_deletion
1	186277991	AGAC	A	PRG4	inframe_deletion
1	186278048	CAAG	C	PRG4	inframe_deletion
1	186278073	AACC	A	PRG4	inframe_deletion
1	186278227	C	CCGAGAGTACCCA	PRG4	inframe_insertion
1	186281309	GGCAGCATTCAGCAGTATA	G	PRG4	inframe_deletion
1	186282002	TATG	T	PRG4	inframe_deletion
1	186901968	CATT	C	PLA2G4A	inframe_deletion
1	186908207	CTAA	C	PLA2G4A	inframe_deletion
1	186919833	AGTG	A	PLA2G4A	inframe_deletion
1	193181573	ATGC	A	CDC73	inframe_deletion
1	196250049	TAGA	T	KCNT2	inframe_deletion
1	196303033	TAGA	T	KCNT2	inframe_deletion
1	196459056	GTATCCT	G	KCNT2	inframe_deletion
1	196659239	TGGA	T	CFH	inframe_deletion
1	196695662	AAAG	A	CFH	inframe_deletion
1	196695957	CTTA	C	CFH	inframe_deletion
1	196697482	ATAAACT	A	CFH	inframe_deletion
1	196709785	GTGT	G	CFH	inframe_deletion
1	196709821	GAGA	G	CFH	inframe_deletion
1	196712584	ACCT	A	CFH	inframe_deletion
1	196716391	GAAC	G	CFH	inframe_deletion
1	196946797	G	GTATATACGA	CFHR5	inframe_insertion
1	196952061	TGAA	T	CFHR5	inframe_deletion
1	196952095	ACAG	A	CFHR5	inframe_deletion
1	196952174	CAGA	C	CFHR5	inframe_deletion
1	196953234	GGCTGGTCCACTCCTCCCATAT	G	CFHR5	inframe_deletion
1	196953243	ACTC	A	CFHR5	inframe_deletion
1	196964987	CAAT	C	CFHR5	inframe_deletion
1	196967271	TAAG	T	CFHR5	inframe_deletion
1	197008516	TTAAGGG	T	F13B	inframe_deletion
1	197021793	TCTC	T	F13B	inframe_deletion
1	197026317	TCTC	T	F13B	inframe_deletion
1	197029653	TAAA	T	F13B	inframe_deletion
1	197055985	TAGA	T	ASPM	inframe_deletion
1	197055992	ATTC	A	ASPM	inframe_deletion
1	197057423	AAAC	A	ASPM	inframe_deletion
1	197057462	GCAACTTTATTAC	G	ASPM	inframe_deletion
1	197057540	ACTG	A	ASPM	inframe_deletion
1	197059411	TTTG	T	ASPM	inframe_deletion
1	197059490	TTCC	T	ASPM	inframe_deletion
1	197060023	CGGA	C	ASPM	inframe_deletion
1	197062307	AAGC	A	ASPM	inframe_deletion
1	197069636	AATG	A	ASPM	inframe_deletion
1	197069815	ATCT	A	ASPM	inframe_deletion
1	197069886	TTTC	T	ASPM	inframe_deletion
1	197069904	CAAA	C	ASPM	inframe_deletion
1	197069939	TTGAGAA	T	ASPM	inframe_deletion
1	197069977	CAGA	C	ASPM	inframe_deletion
1	197070145	G	GAAT	ASPM	inframe_insertion
1	197070214	TATA	T	ASPM	inframe_deletion
1	197070374	AACTGCTTGGGTACGC	A	ASPM	inframe_deletion
1	197070409	ATCT	A	ASPM	inframe_deletion
1	197070487	GAAT	G	ASPM	inframe_deletion
1	197070838	GATA	G	ASPM	inframe_deletion
1	197070865	CATGTTT	C	ASPM	inframe_deletion
1	197070952	ACTT	A	ASPM	inframe_deletion
1	197070959	CTTT	C	ASPM	inframe_deletion
1	197071106	TCTC	T	ASPM	inframe_deletion
1	197071416	TATG	T	ASPM	inframe_deletion
1	197071537	ATCT	A	ASPM	inframe_deletion
1	197071565	TCTC	T	ASPM	inframe_deletion
1	197071734	GTTA	G	ASPM	inframe_deletion
1	197071860	TGAA	T	ASPM	inframe_deletion
1	197071862	AAGG	A	ASPM	inframe_deletion
1	197072050	TTCTAAC	T	ASPM	inframe_deletion
1	197072099	CTTCAAA	C	ASPM	inframe_deletion
1	197072181	CTATAGGTTGCATATTTCT	C	ASPM	inframe_deletion
1	197072368	TATA	T	ASPM	inframe_deletion
1	197072394	GCTT	G	ASPM	inframe_deletion
1	197072397	TTTTTCATGA	T	ASPM	inframe_deletion
1	197072413	ACTT	A	ASPM	inframe_deletion
1	197072417	CTTT	C	ASPM	inframe_deletion
1	197072450	TATG	T	ASPM	inframe_deletion
1	197072697	CTAA	C	ASPM	inframe_deletion
1	197072984	CAAG	C	ASPM	inframe_deletion
1	197073112	AAAT	A	ASPM	inframe_deletion
1	197073567	ATCT	A	ASPM	inframe_deletion
1	197073627	GTCT	G	ASPM	inframe_deletion
1	197073899	AATG	A	ASPM	inframe_deletion
1	197073940	A	ATTC	ASPM	inframe_insertion
1	197073968	TATG	T	ASPM	inframe_deletion
1	197073985	TTTC	T	ASPM	inframe_deletion
1	197074045	T	TAGCTTTTACTTGTGA	ASPM	inframe_insertion
1	197074260	GAAT	G	ASPM	inframe_deletion
1	197102714	T	TAGC	ASPM	inframe_insertion
1	197111465	TTTC	T	ASPM	inframe_deletion
1	197111534	TTTC	T	ASPM	inframe_deletion
1	197111545	CTGA	C	ASPM	inframe_deletion
1	197111577	ATTC	A	ASPM	inframe_deletion
1	197111762	ATCT	A	ASPM	inframe_deletion
1	197111856	T	TGGG	ASPM	inframe_insertion
1	197111974	GATT	G	ASPM	inframe_deletion
1	197112028	CAAA	C	ASPM	inframe_deletion
1	197112382	ATTCTAG	A	ASPM	inframe_deletion
1	197112812	GCTC	G	ASPM	inframe_deletion
1	197115347	ACCT	A	ASPM	inframe_deletion
1	197115470	GCCT	G	ASPM	inframe_deletion
1	197297973	GGATGGAATT	G	CRB1	inframe_deletion
1	197326080	CCTT	C	CRB1	inframe_deletion
1	197390941	CTCA	C	CRB1	inframe_deletion
1	197398628	TCTC	T	CRB1	inframe_deletion
1	197411388	A	ATGT	CRB1	inframe_insertion
1	197411412	G	GCGAGGTGGA	CRB1	inframe_insertion
1	197411416	G	GGTGGAC	CRB1	inframe_insertion
1	198677355	G	GTGA	PTPRC	inframe_insertion
1	198717296	A	AAAG	PTPRC	inframe_insertion
1	198718602	A	ATGATTCAGATGAATCCTCTGATGATGACAG	PTPRC	inframe_insertion
1	198725109	C	CCAT	PTPRC	inframe_insertion
1	200522725	AGAG	A	KIF14	inframe_deletion
1	200522772	GTTACTCTACTCTCATAGC	G	KIF14	inframe_deletion
1	200539104	ATTC	A	KIF14	inframe_deletion
1	200555330	TGGC	T	KIF14	inframe_deletion
1	200558357	CAAT	C	KIF14	inframe_deletion
1	200558395	T	TTTCCTG	KIF14	inframe_insertion
1	200569610	T	TTTGCAA	KIF14	inframe_insertion
1	200572979	TCCATTAGTG	T	KIF14	inframe_deletion
1	200587022	GTTC	G	KIF14	inframe_deletion
1	200587389	CATT	C	KIF14	inframe_deletion
1	200587573	TCTC	T	KIF14	inframe_deletion
1	200587605	T	TAGG	KIF14	inframe_insertion
1	200587773	G	GTGA	KIF14	inframe_insertion
1	200619768	CTTG	C	DDX59	inframe_deletion
1	200628236	TATG	T	DDX59	inframe_deletion
1	200633100	CAAG	C	DDX59	inframe_deletion
1	200635458	TAGA	T	DDX59	inframe_deletion
1	201008980	GGTCTCC	G	CACNA1S	inframe_deletion
1	201009433	TCTC	T	CACNA1S	inframe_deletion
1	201012439	CTGTTGCCATAGGCGACAT	C	CACNA1S	inframe_deletion
1	201013556	GCCTCTT	G	CACNA1S	inframe_deletion
1	201016284	ACTC	A	CACNA1S	inframe_deletion
1	201016358	ACCT	A	CACNA1S	inframe_deletion
1	201016706	ATCT	A	CACNA1S	inframe_deletion
1	201019615	CATG	C	CACNA1S	inframe_deletion
1	201022627	CCTT	C	CACNA1S	inframe_deletion
1	201030538	GGTT	G	CACNA1S	inframe_deletion
1	201030559	CGTCCTCCGCATTGGA	C	CACNA1S	inframe_deletion
1	201044726	GTCT	G	CACNA1S	inframe_deletion
1	201046106	G	GTCA	CACNA1S	inframe_insertion
1	201046177	GAGC	G	CACNA1S	inframe_deletion
1	201079309	AGTT	A	CACNA1S	inframe_deletion
1	201282397	C	CCACCGG	PKP1	inframe_insertion
1	201289463	T	TGGCCTATGTCCAGAACTGTGTAGC	PKP1	inframe_insertion
1	201294231	ACAT	A	PKP1	inframe_deletion
1	201868422	GTTC	G	LMOD1	inframe_deletion
1	201869630	CCTT	C	LMOD1	inframe_deletion
1	201869680	ATCT	A	LMOD1	inframe_deletion
1	201869691	C	CTCT	LMOD1	inframe_insertion
1	202565950	TGGGCCTCCGGGG	T	SYT2	inframe_deletion
1	202568404	GTCT	G	SYT2	inframe_deletion
1	202568422	GTCT	G	SYT2	inframe_deletion
1	202572189	TCTC	T	SYT2	inframe_deletion
1	202572233	GCGT	G	SYT2	inframe_deletion
1	202573632	CCCTTCT	C	SYT2	inframe_deletion
1	202573636	TCTC	T	SYT2	inframe_deletion
1	202573639	CCTT	C	SYT2	inframe_deletion
1	202573646	GTTC	G	SYT2	inframe_deletion
1	202573646	GTTCTTC	G	SYT2	inframe_deletion
1	202574753	TCTC	T	SYT2	inframe_deletion
1	202574878	TTCC	T	SYT2	inframe_deletion
1	202698842	CCTT	C	KDM5B	inframe_deletion
1	202698969	GCTCTCT	G	KDM5B	inframe_deletion
1	202701043	ATGT	A	KDM5B	inframe_deletion
1	202714991	TTCTTGTTGA	T	KDM5B	inframe_deletion
1	202715278	ATATTTG	A	KDM5B	inframe_deletion
1	202736176	G	GCTT	KDM5B	inframe_insertion
1	204125023	GCCC	G	REN	inframe_deletion
1	204125316	CTCT	C	REN	inframe_deletion
1	204129697	G	GTCC	REN	inframe_insertion
1	204131146	T	TGTA	REN	inframe_insertion
1	204375226	TTGC	T	PPP1R15B	inframe_deletion
1	204378773	CTTT	C	PPP1R15B	inframe_deletion
1	204378805	CTGA	C	PPP1R15B	inframe_deletion
1	204379003	CCTT	C	PPP1R15B	inframe_deletion
1	204379579	CATT	C	PPP1R15B	inframe_deletion
1	204379655	ATGG	A	PPP1R15B	inframe_deletion
1	204380024	CTGTGCT	C	PPP1R15B	inframe_deletion
1	204380211	TTCAGGGCTC	T	PPP1R15B	inframe_deletion
1	204945801	TGAA	T	NFASC	inframe_deletion
1	204948506	TGAA	T	NFASC	inframe_deletion
1	204956587	C	CTGG	NFASC	inframe_insertion
1	204966371	TGCCACCACCGAA	T	NFASC	inframe_deletion
1	204966419	T	TACCACCATCGCCACCACC	NFASC	inframe_insertion
1	204966424	CCAT	C	NFASC	inframe_deletion
1	204966426	ATCGCCACCACCACCACCG	A	NFASC	inframe_deletion
1	204966429	G	GCCA	NFASC	inframe_insertion
1	204966429	GCCA	G	NFASC	inframe_deletion
1	204966443	C	CGTCGCCACAACTACTACAACCACTGCT	NFASC	inframe_insertion
1	204966474	GCCA	G	NFASC	inframe_deletion
1	204966474	GCCACCACCACCACGGAGAGTCCTC	G	NFASC	inframe_deletion
1	204966477	A	ACCACCACCAAGGAGAGTCCTC	NFASC	inframe_insertion
1	204966498	CCCA	C	NFASC	inframe_deletion
1	204985525	A	ATGGCGAGGG	NFASC	inframe_insertion
1	205027321	T	TGGTACCGAGATGAAGCTGGAGCCA	CNTN2	inframe_insertion
1	205038647	CGGA	C	CNTN2	inframe_deletion
1	205041635	TCTC	T	CNTN2	inframe_deletion
1	205116694	AATC	A	DSTYK	inframe_deletion
1	205156852	GATC	G	DSTYK	inframe_deletion
1	205180551	A	AGGTAGCGGC	DSTYK	inframe_insertion
1	205180597	T	TTCC	DSTYK	inframe_insertion
1	205180598	T	TCCG	DSTYK	inframe_insertion
1	205180613	G	GCCGGGA	DSTYK	inframe_insertion
1	207495124	GGCCGAGCGTGCCCGCGGCGCT	G	CD55	inframe_deletion
1	207495754	C	CTAA	CD55	inframe_insertion
1	207495849	GAGA	G	CD55	inframe_deletion
1	207499048	CCTT	C	CD55	inframe_deletion
1	207510081	TACCACAGTAAATGTTCCA	T	CD55	inframe_deletion
1	207510125	AGAAAACCACCAC	A	CD55	inframe_deletion
1	207510720	A	AAGG	CD55	inframe_insertion
1	207641929	A	AGAG	CR2	inframe_insertion
1	207644154	GAAC	G	CR2	inframe_deletion
1	207646955	TCTGGGATGA	T	CR2	inframe_deletion
1	207648554	CAAA	C	CR2	inframe_deletion
1	207649712	CCTT	C	CR2	inframe_deletion
1	207925643	ACTC	A	CD46	inframe_deletion
1	207925646	CCTT	C	CD46	inframe_deletion
1	207940480	GACACAATTGTCTGTGACAGTA	G	CD46	inframe_deletion
1	207940492	TGTGACA	T	CD46	inframe_deletion
1	209789913	ACTC	A	LAMB3	inframe_deletion
1	209790823	CCTG	C	LAMB3	inframe_deletion
1	209791815	GCCTGCAACCGGCGGGCACGCGCAATGT	G	LAMB3	inframe_deletion
1	209796481	CATG	C	LAMB3	inframe_deletion
1	209796925	G	GCCT	LAMB3	inframe_insertion
1	209799353	C	CGGA	LAMB3	inframe_insertion
1	209965726	GTTGCCCACACTGCAA	G	IRF6	inframe_deletion
1	209968640	A	ATGTTCAGGAAGGGGAAGG	IRF6	inframe_insertion
1	210536200	CGAA	C	HHAT	inframe_deletion
1	210536257	AAAG	A	HHAT	inframe_deletion
1	210573931	G	GTCTCAGCTCCTGACGTGGCTCTGT	HHAT	inframe_insertion
1	210573958	T	TCTC	HHAT	inframe_insertion
1	210856877	TGGGACTCCGATCCTG	T	KCNH1	inframe_deletion
1	213032076	G	GAGC	FLVCR1	inframe_insertion
1	213032168	GGATCCAGTA	G	FLVCR1	inframe_deletion
1	213032378	TGCA	T	FLVCR1	inframe_deletion
1	213061311	TATC	T	FLVCR1	inframe_deletion
1	214542816	ATCT	A	PTPN14	inframe_deletion
1	214542912	G	GGTTGCA	PTPN14	inframe_insertion
1	214557048	G	GCCT	PTPN14	inframe_insertion
1	214557048	G	GCCTCCT	PTPN14	inframe_insertion
1	214557048	GCCTCCTCCT	G	PTPN14	inframe_deletion
1	214557115	TGTG	T	PTPN14	inframe_deletion
1	214557626	TACC	T	PTPN14	inframe_deletion
1	214585065	A	ATTG	PTPN14	inframe_insertion
1	214788289	AAGG	A	CENPF	inframe_deletion
1	214794153	ATCT	A	CENPF	inframe_deletion
1	214794169	G	GAAC	CENPF	inframe_insertion
1	214794225	TAGC	T	CENPF	inframe_deletion
1	214795505	GAACTCC	G	CENPF	inframe_deletion
1	214811213	TGAA	T	CENPF	inframe_deletion
1	214813327	ACTC	A	CENPF	inframe_deletion
1	214815363	GAGA	G	CENPF	inframe_deletion
1	214815366	AAGG	A	CENPF	inframe_deletion
1	214815369	GAGA	G	CENPF	inframe_deletion
1	214815404	TAGA	T	CENPF	inframe_deletion
1	214815562	AAAC	A	CENPF	inframe_deletion
1	214815572	G	GAAC	CENPF	inframe_insertion
1	214815695	G	GGCAGAA	CENPF	inframe_insertion
1	214815782	T	TGAA	CENPF	inframe_insertion
1	214818342	A	AACTCCATTT	CENPF	inframe_insertion
1	214818740	CAGA	C	CENPF	inframe_deletion
1	214818746	G	GTTA	CENPF	inframe_insertion
1	214818760	TGAA	T	CENPF	inframe_deletion
1	214819615	TTCA	T	CENPF	inframe_deletion
1	214820148	AAAT	A	CENPF	inframe_deletion
1	214820465	GAGA	G	CENPF	inframe_deletion
1	214822087	GAGC	G	CENPF	inframe_deletion
1	214822093	CAAG	C	CENPF	inframe_deletion
1	214830644	A	AGCT	CENPF	inframe_insertion
1	215802242	CGCT	C	USH2A	inframe_deletion
1	215802341	GTGT	G	USH2A	inframe_deletion
1	215824106	C	CTAG	USH2A	inframe_insertion
1	215848207	ATGCTGGTGGGTT	A	USH2A	inframe_deletion
1	215901414	ATCG	A	USH2A	inframe_deletion
1	215914732	TTGA	T	USH2A	inframe_deletion
1	215914808	CAGG	C	USH2A	inframe_deletion
1	215956174	ATCT	A	USH2A	inframe_deletion
1	215972278	TCTC	T	USH2A	inframe_deletion
1	215972280	TCCA	T	USH2A	inframe_deletion
1	215972398	CTGCCACAGCAGGAATCACCAA	C	USH2A	inframe_deletion
1	215987142	GCCA	G	USH2A	inframe_deletion
1	216017714	CTTA	C	USH2A	inframe_deletion
1	216017764	AAGG	A	USH2A	inframe_deletion
1	216017799	TTGA	T	USH2A	inframe_deletion
1	216040434	CGTT	C	USH2A	inframe_deletion
1	216040474	C	CTGT	USH2A	inframe_insertion
1	216051140	AATAAATATTGTGCCACCG	A	USH2A	inframe_deletion
1	216052380	G	GCAT	USH2A	inframe_insertion
1	216073462	CAAATCCATT	C	USH2A	inframe_deletion
1	216073540	CAGA	C	USH2A	inframe_deletion
1	216219928	TGTG	T	USH2A	inframe_deletion
1	216251559	CTTGCTG	C	USH2A	inframe_deletion
1	216370021	CGAAGAGAGGGGAAAGACT	C	USH2A	inframe_deletion
1	216371903	ATAG	A	USH2A	inframe_deletion
1	216420289	ATGCACTGCCCTG	A	USH2A	inframe_deletion
1	216420303	CTTAGCA	C	USH2A	inframe_deletion
1	216498745	CATT	C	USH2A	inframe_deletion
1	216595255	GAGA	G	USH2A	inframe_deletion
1	216595258	AAGG	A	USH2A	inframe_deletion
1	216595357	AGCTACTGAG	A	USH2A	inframe_deletion
1	218520278	CAGG	C	TGFB2	inframe_deletion
1	218520297	GGGC	G	TGFB2	inframe_deletion
1	220088850	CGTG	C	SLC30A10	inframe_deletion
1	220101236	TCGGGTCCGCCGCGCGCCG	T	SLC30A10	inframe_deletion
1	220101310	A	AGCTGCTGCC	SLC30A10	inframe_insertion
1	220101716	CGAA	C	SLC30A10	inframe_deletion
1	220279370	TACG	T	IARS2	inframe_deletion
1	220324617	T	TTCC	RAB3GAP2	inframe_insertion
1	220324703	CTGT	C	RAB3GAP2	inframe_deletion
1	220325003	CCTT	C	RAB3GAP2	inframe_deletion
1	220340903	CCTT	C	RAB3GAP2	inframe_deletion
1	220359024	A	AGTGATGTTT	RAB3GAP2	inframe_insertion
1	220363477	CTCT	C	RAB3GAP2	inframe_deletion
1	220368471	GCTT	G	RAB3GAP2	inframe_deletion
1	220369602	TAGA	T	RAB3GAP2	inframe_deletion
1	220387311	CCTT	C	RAB3GAP2	inframe_deletion
1	222800959	CATA	C	MIA3	inframe_deletion
1	222801013	GCTA	G	MIA3	inframe_deletion
1	222801087	G	GGAACCT	MIA3	inframe_insertion
1	222801464	ATGATTT	A	MIA3	inframe_deletion
1	222801516	TGAG	T	MIA3	inframe_deletion
1	222801526	CAAG	C	MIA3	inframe_deletion
1	222801801	A	AGAT	MIA3	inframe_insertion
1	222801801	AGATGAT	A	MIA3	inframe_deletion
1	222801833	AACAGGGGAAACC	A	MIA3	inframe_deletion
1	222801927	CAAA	C	MIA3	inframe_deletion
1	222802407	TGAGGAATTGAAA	T	MIA3	inframe_deletion
1	222802748	AACT	A	MIA3	inframe_deletion
1	222803356	GAAC	G	MIA3	inframe_deletion
1	222803527	ATAGCAG	A	MIA3	inframe_deletion
1	222826462	ATAATAT	A	MIA3	inframe_deletion
1	222832837	G	GCCT	MIA3	inframe_insertion
1	222833323	AAAT	A	MIA3	inframe_deletion
1	222833629	C	CGAAGAGATATGCCTAGAA	MIA3	inframe_insertion
1	222835460	CCTT	C	MIA3	inframe_deletion
1	222837392	GCAC	G	MIA3	inframe_deletion
1	224301868	G	GGAGGCGGCGGCC	FBXO28	inframe_insertion
1	224588764	TCTC	T	WDR26	inframe_deletion
1	224606002	GATT	G	WDR26	inframe_deletion
1	224621453	GCTT	G	WDR26	inframe_deletion
1	224621537	T	TGGCTGAGGATGCGGCGGC	WDR26	inframe_insertion
1	224621661	G	GGAC	WDR26	inframe_insertion
1	224621661	GGAC	G	WDR26	inframe_deletion
1	224621736	C	CCCGCCGCCCCCTCCTCCTCCACCG	WDR26	inframe_insertion
1	224621736	CCCGCCGCCCCCTCCTCCTCCACCG	C	WDR26	inframe_deletion
1	224621736	CCCGCCGCCCCCTCCTCCTCCACCGCCG	C	WDR26	inframe_deletion
1	224621742	GCCCCCTCCTCCTCCACCGCCGCCGCCGCCACCT	G	WDR26	inframe_deletion
1	224621745	C	CCCTCCTCCTCCACCGCCGCCGCCGCCA	WDR26	inframe_insertion
1	224621745	CCCTCCTCCTCCACCGCCGCCGCCGCCA	C	WDR26	inframe_deletion
1	224621766	G	GCCGCCA	WDR26	inframe_insertion
1	224621769	GCCA	G	WDR26	inframe_deletion
1	224621772	A	ACCT	WDR26	inframe_insertion
1	225606989	C	CCTT	LBR	inframe_insertion
1	225607081	ACTT	A	LBR	inframe_deletion
1	225609877	GTCGACCAGGGGA	G	LBR	inframe_deletion
1	226034814	CTGA	C	TMEM63A	inframe_deletion
1	226034838	G	GTCT	TMEM63A	inframe_insertion
1	226034839	T	TCTG	TMEM63A	inframe_insertion
1	226034839	T	TCTGCTG	TMEM63A	inframe_insertion
1	226034839	T	TCTGCTGCTG	TMEM63A	inframe_insertion
1	226034839	TCTGCTG	T	TMEM63A	inframe_deletion
1	226036667	GAGC	G	TMEM63A	inframe_deletion
1	226036669	GCAGCAGCACCAGGAAGGTGAA	G	TMEM63A	inframe_deletion
1	226037629	AAAG	A	TMEM63A	inframe_deletion
1	226046982	GGAAGAGGGT	G	TMEM63A	inframe_deletion
1	226049934	TCTC	T	TMEM63A	inframe_deletion
1	226053624	CTGG	C	TMEM63A	inframe_deletion
1	226054830	ATTG	A	TMEM63A	inframe_deletion
1	226108920	CAGG	C	PYCR2	inframe_deletion
1	226109996	GGAT	G	PYCR2	inframe_deletion
1	226111465	A	AATC	PYCR2	inframe_insertion
1	227073322	G	GCGTCAT	PSEN2	inframe_insertion
1	227083191	ATCACGTTCGGGC	A	PSEN2	inframe_deletion
1	228345538	T	TGGCTCACGGTGC	GJC2	inframe_insertion
1	228345878	ACCTGGGCGAGGAGGAGCCCATGCTGGG	A	GJC2	inframe_deletion
1	228345912	C	CGAG	GJC2	inframe_insertion
1	228345912	C	CGAGGAG	GJC2	inframe_insertion
1	228345963	A	AGCGGAGGAGGCAGGC	GJC2	inframe_insertion
1	228345963	A	AGCGGAGGAGGCAGGCGCGGAGGAG	GJC2	inframe_insertion
1	228345996	T	TAAGGCGGTCGGCGCTGACGGC	GJC2	inframe_insertion
1	228346004	T	TCGGCGCTGACGGCAAGGCGGC	GJC2	inframe_insertion
1	228346034	CGGGCCCGACCGG	C	GJC2	inframe_deletion
1	228346044	CGGGCAACACGAT	C	GJC2	inframe_deletion
1	228346264	CTGG	C	GJC2	inframe_deletion
1	228346712	AGCC	A	GJC2	inframe_deletion
1	228353764	CCTGCGGCCGCGGGGGCCCCGCCTG	C	IBA57	inframe_deletion
1	228353815	CTGAACG	C	IBA57	inframe_deletion
1	228362601	ATCC	A	IBA57	inframe_deletion
1	228363115	AGAG	A	IBA57	inframe_deletion
1	229584916	CATTTAT	C	NUP133	inframe_deletion
1	229602404	TCAC	T	NUP133	inframe_deletion
1	229619845	T	TTCCTGGGCTATAGTTTCATTCTTTGTAGTGGTCTCAAAAATC	NUP133	inframe_insertion
1	229635487	C	CTGT	NUP133	inframe_insertion
1	230371779	C	CGGG	GALNT2	inframe_insertion
1	230410206	AAGG	A	GALNT2	inframe_deletion
1	230415141	C	CGTG	GALNT2	inframe_insertion
1	230798941	AAAC	A	COG2	inframe_deletion
1	230800246	T	TTATACACACGAA	COG2	inframe_insertion
1	230820966	CTGTGTT	C	COG2	inframe_deletion
1	230823854	A	AAATGAT	COG2	inframe_insertion
1	230827252	G	GCGA	COG2	inframe_insertion
1	230829099	TTGCTGC	T	COG2	inframe_deletion
1	230841814	GAGA	G	AGT	inframe_deletion
1	230845990	GCTGGGCCTGGCTATCAGCCCTGCC	G	AGT	inframe_deletion
1	231115013	GATAACC	G	ARV1	inframe_deletion
1	231131602	CATT	C	ARV1	inframe_deletion
1	231131611	TATC	T	ARV1	inframe_deletion
1	231132894	CCTT	C	ARV1	inframe_deletion
1	231132942	ACTT	A	ARV1	inframe_deletion
1	231398494	CTGT	C	GNPAT	inframe_deletion
1	231411919	C	CAACCAAATT	GNPAT	inframe_insertion
1	231471484	TCTC	T	EXOC8	inframe_deletion
1	231471746	C	CCCT	EXOC8	inframe_insertion
1	231471747	GTCA	G	EXOC8	inframe_deletion
1	231472525	G	GAAC	EXOC8	inframe_insertion
1	231472534	GTTC	G	EXOC8	inframe_deletion
1	231473140	A	AGGC	EXOC8	inframe_insertion
1	231473256	TAGG	T	EXOC8	inframe_deletion
1	231473473	C	CCGACAT	EXOC8	inframe_insertion
1	231473476	A	ACATCGC	EXOC8	inframe_insertion
1	231474245	TGGACCCCACACC	T	SPRTN	inframe_deletion
1	231474294	ATTC	A	SPRTN	inframe_deletion
1	231488942	G	GTAT	SPRTN	inframe_insertion
1	231557160	TCTC	T	EGLN1	inframe_deletion
1	235498592	CAAG	C	GGPS1	inframe_deletion
1	235505692	AAAG	A	GGPS1	inframe_deletion
1	235505872	GTGCAGAATATCT	G	GGPS1	inframe_deletion
1	235506075	AGAAAAT	A	GGPS1	inframe_deletion
1	235616407	A	ATCTTTTAGG	B3GALNT2	inframe_insertion
1	235618947	A	AGTC	B3GALNT2	inframe_insertion
1	235658089	TACC	T	B3GALNT2	inframe_deletion
1	235658103	GAGT	G	B3GALNT2	inframe_deletion
1	235880054	A	ATAT	LYST	inframe_insertion
1	235907437	CAAT	C	LYST	inframe_deletion
[truncated: 22,937 more rows]

## Sheet: ClinVar 2025
name	consq_label	clinical_significance	gene	b37_chr	b37_pos	b37_ref	b37_alt	b38_chr	b38_pos	b38_ref	b38_alt
NM_002617.4(PEX10):c.820_828del (p.Thr274_Cys276del)	inframe_deletion	Pathogenic	PEX10	1	2338006	GGCACAGGGT	G	1	2406567	GGCACAGGGT	G
NM_007262.5(PARK7):c.471_473del (p.Pro158del)	inframe_deletion	Likely pathogenic	PARK7	1	8045014	GGCC	G	1	7984954	GGCC	G
NM_001042681.2(RERE):c.3546_3575dup (p.Glu1195_Arg1196insLysGluLysGluLysGluArgGluArgGlu)	inframe_insertion	Likely benign	RERE	1	8419866	C	CCGCTCCTTCTCCTTCTCCTTCTCCCGCTCT	1	8359806	C	CCGCTCCTTCTCCTTCTCCTTCTCCCGCTCT
NM_004958.4(MTOR):c.5599AAG[1] (p.Lys1868del)	inframe_deletion	Likely benign	MTOR	1	11190594	CCTT	C	1	11130537	CCTT	C
NM_005957.5(MTHFR):c.1252_1275del (p.Leu418_Leu425del)	inframe_deletion	Pathogenic	MTHFR	1	11854486	TCAGCTCCTCCCCCCACATCTTCAG	T	1	11794429	TCAGCTCCTCCCCCCACATCTTCAG	T
NM_005957.5(MTHFR):c.671TCA[2] (p.Ile226del)	inframe_deletion	Likely pathogenic	MTHFR	1	11856363	GTGA	G	1	11796306	GTGA	G
NM_014874.4(MFN2):c.283_285del (p.Arg95del)	inframe_deletion	Pathogenic	MFN2	1	12052716	CGGA	C	1	11992659	CGGA	C
NM_015001.3(SPEN):c.9753TGTCCC[1] (p.3250VP[2])	inframe_deletion	Likely benign	SPEN	1	16262482	CGTCCCT	C	1	15935987	CGTCCCT	C
NM_003000.3(SDHB):c.258_260dup (p.Thr86_Leu87insPhe)	inframe_insertion	Likely pathogenic	SDHB	1	17359580	C	CAAA	1	17033085	C	CAAA
NM_000478.6(ALPL):c.202_204del (p.Thr68del)	inframe_deletion	Likely pathogenic	ALPL	1	21887608	TGAC	T	1	21561115	TGAC	T
NM_000478.6(ALPL):c.303_311del (p.Asn102_Asn104del)	inframe_deletion	Pathogenic	ALPL	1	21889606	TACAACACCA	T	1	21563113	TACAACACCA	T
NM_000478.6(ALPL):c.565_575delinsAG (p.Asp189_Met192delinsArg)	inframe_indel	Pathogenic/Likely pathogenic	ALPL	1	21890626	GACAACGAGAT	AG	1	21564133	GACAACGAGAT	AG
NM_000478.6(ALPL):c.649_650insCTA (p.Val217delinsAlaMet)	inframe_indel	Pathogenic	ALPL	1	21894597	G	GCTA	1	21568104	G	GCTA
NM_000478.6(ALPL):c.650delinsCTAA (p.Val217delinsAlaLys)	inframe_indel	Pathogenic/Likely pathogenic	ALPL	1	21894598	T	CTAA	1	21568105	T	CTAA
NM_000478.6(ALPL):c.797_802del (p.Ser266_His267del)	inframe_deletion	Likely pathogenic	ALPL	1	21896797	GCACTCC	G	1	21570304	GCACTCC	G
NM_000478.6(ALPL):c.799_804del (p.His267_Phe268del)	inframe_deletion	Likely pathogenic	ALPL	1	21896802	CCCACTT	C	1	21570309	CCCACTT	C
NM_000478.6(ALPL):c.875_881delinsT (p.Pro292_Asp294delinsLeu)	inframe_indel	Likely pathogenic	ALPL	1	21900170	CAGGGGA	T	1	21573677	CAGGGGA	T
NM_000478.6(ALPL):c.876_882delinsT (p.Gly293_Asp294del)	inframe_deletion	Pathogenic/Likely pathogenic	ALPL	1	21900171	AGGGGAC	T	1	21573678	AGGGGAC	T
NM_000478.6(ALPL):c.1351_1353del (p.His451del)	inframe_deletion	Likely pathogenic	ALPL	1	21903915	GCCA	G	1	21577422	GCCA	G
NM_006015.6(ARID1A):c.114GGC[3] (p.Ala44_Ala45del)	inframe_deletion	Likely benign	ARID1A	1	27023007	AGGCGGC	A	1	26696516	AGGCGGC	A
NM_006015.6(ARID1A):c.114GGC[7] (p.Ala44_Ala45dup)	inframe_insertion	Likely benign	ARID1A	1	27023007	A	AGGCGGC	1	26696516	A	AGGCGGC
NM_006015.6(ARID1A):c.114GGC[9] (p.Ala45_Glu46insAlaAlaAlaAla)	inframe_insertion	Benign	ARID1A	1	27023007	A	AGGCGGCGGCGGC	1	26696516	A	AGGCGGCGGCGGC
NM_006015.6(ARID1A):c.268_285del (p.Ser90_Gly95del)	inframe_deletion	Likely benign	ARID1A	1	27023156	GCCGGCAGCGGCGGCGGGC	G	1	26696665	GCCGGCAGCGGCGGCGGGC	G
NM_006015.6(ARID1A):c.442_444dup (p.Tyr148_Gly149insTyr)	inframe_insertion	Likely benign	ARID1A	1	27023334	C	CCTA	1	26696843	C	CCTA
NM_006015.6(ARID1A):c.783GTC[1] (p.Ser265del)	inframe_deletion	Likely benign	ARID1A	1	27023674	CTCG	C	1	26697183	CTCG	C
NM_006015.6(ARID1A):c.1026_1043del (p.Ala344_Ala349del)	inframe_deletion	Likely benign	ARID1A	1	27023911	TGCGGCGGCGGCAGCTGCG	T	1	26697420	TGCGGCGGCGGCAGCTGCG	T
NM_006015.6(ARID1A):c.2804_2806del (p.Asn935del)	inframe_deletion	Likely benign	ARID1A	1	27092780	TTAA	T	1	26766289	TTAA	T
NM_006015.6(ARID1A):c.3961_3963del (p.Pro1321del)	inframe_deletion	Likely benign	ARID1A	1	27100162	TCTC	T	1	26773671	TCTC	T
NM_006015.6(ARID1A):c.3978GCA[5] (p.Gln1332_Gln1334del)	inframe_deletion	Likely benign	ARID1A	1	27100181	CGCAGCAGCA	C	1	26773690	CGCAGCAGCA	C
NM_006015.6(ARID1A):c.5287GAA[4] (p.Glu1767del)	inframe_deletion	Benign/Likely benign	ARID1A	1	27105675	GGAA	G	1	26779184	GGAA	G
NM_001371928.1(AHDC1):c.595GAGCCT[4] (p.Pro204_Arg205insGluPro)	inframe_insertion	Likely benign	AHDC1	1	27878014	T	TAGGCTC	1	27551503	T	TAGGCTC
NM_005857.5(ZMPSTE24):c.1259_1270dup (p.Lys423_Lys424insThrPheAlaLys)	inframe_insertion	Likely pathogenic	ZMPSTE24	1	40758171	G	GCATTTGCCAAGA	1	40292499	G	GCATTTGCCAAGA
NM_006516.4(SLC2A1):c.377_382dup (p.Phe127_Ile128insSerPhe)	inframe_insertion	Likely pathogenic	SLC2A1	1	43396430	A	ATGAAGC	1	42930759	A	ATGAAGC
NM_001365999.1(SZT2):c.6120_6122del (p.Val2041del)	inframe_deletion	Pathogenic/Likely pathogenic	SZT2	1	43902924	CGTT	C	1	43437253	CGTT	C
NM_000374.5(UROD):c.264TGT[1] (p.Val90del)	inframe_deletion	Likely pathogenic	UROD	1	45479012	CTTG	C	1	45013340	CTTG	C
NM_001048174.2(MUTYH):c.764_772del (p.Met255_Gly258delinsArg)	inframe_indel	Pathogenic	MUTYH	1	45797914	CCTAGCTCCA	C	1	45332242	CCTAGCTCCA	C
NM_015506.3(MMACHC):c.436_450del (p.Ser146_Ile150del)	inframe_deletion	Pathogenic	MMACHC	1	45974468	CGCATATCAGGTGTGT	C	1	45508796	CGCATATCAGGTGTGT	C
NM_015506.3(MMACHC):c.455_457del (p.Pro152del)	inframe_deletion	Likely pathogenic	MMACHC	1	45974490	ACCC	A	1	45508818	ACCC	A
NM_015506.3(MMACHC):c.561_572del (p.Asp188_Ala191del)	inframe_deletion	Likely pathogenic	MMACHC	1	45974596	AGCTGACCGTATC	A	1	45508924	AGCTGACCGTATC	A
NM_000098.3(CPT2):c.541_558del (p.Ala181_Ile186del)	inframe_deletion	Pathogenic	CPT2	1	53675886	TGCAAAAAGTGACACTATC	T	1	53210214	TGCAAAAAGTGACACTATC	T
NM_174936.4(PCSK9):c.61_69dup (p.Leu23_Gly24insLeuLeuLeu)	inframe_insertion	Likely benign	PCSK9	1	55505567	G	GCTGCTGCTC	1	55039894	G	GCTGCTGCTC
NM_174936.4(PCSK9):c.287GCC[1] (p.Arg97del)	inframe_deletion	Likely benign	PCSK9	1	55509592	CCCG	C	1	55043919	CCCG	C
NM_000329.3(RPE65):c.1440AGA[1] (p.Glu481del)	inframe_deletion	Likely pathogenic	RPE65	1	68896752	ATCT	A	1	68431069	ATCT	A
NM_000016.6(ACADM):c.536_568del (p.Lys179_Lys189del)	inframe_deletion	Pathogenic/Likely pathogenic	ACADM	1	76205727	AAAGAAAGGAGATGAGTATATTATTAATGGTCAG	A	1	75740042	AAAGAAAGGAGATGAGTATATTATTAATGGTCAG	A
NM_000016.6(ACADM):c.1228_1230del (p.Ile410del)	inframe_deletion	Pathogenic	ACADM	1	76228407	CTTA	C	1	75762722	CTTA	C
NM_000350.3(ABCA4):c.5630_5644dup (p.Ala1881_Met1882insLysAsnLeuPheAla)	inframe_insertion	Pathogenic	ABCA4	1	94476425	A	ATGGCAAACAGGTTCT	1	94010869	A	ATGGCAAACAGGTTCT
NM_000350.3(ABCA4):c.5528_5533del (p.Arg1843_Gly1844del)	inframe_deletion	Pathogenic	ABCA4	1	94476868	AGGCCCC	A	1	94011312	AGGCCCC	A
NM_000350.3(ABCA4):c.4669_4674del (p.Tyr1557_Gly1558del)	inframe_deletion	Pathogenic	ABCA4	1	94487500	CTCCATA	C	1	94021944	CTCCATA	C
NM_000350.3(ABCA4):c.3032ACA[1] (p.Asn1012del)	inframe_deletion	Pathogenic	ABCA4	1	94510181	ATGT	A	1	94044625	ATGT	A
NM_000350.3(ABCA4):c.1032_1043del (p.Tyr345_Phe348del)	inframe_deletion	Pathogenic	ABCA4	1	94546089	AAAGGCCTTATAG	A	1	94080533	AAAGGCCTTATAG	A
NM_000350.3(ABCA4):c.30_32del (p.Leu10_Leu11delinsPhe)	inframe_indel	Pathogenic	ABCA4	1	94586569	GAGC	G	1	94121013	GAGC	G
NM_001918.5(DBT):c.260AAG[1] (p.Glu88del)	inframe_deletion	Pathogenic/Likely pathogenic	DBT	1	100696456	CCTT	C	1	100230900	CCTT	C
NM_006513.4(SARS1):c.1483GCA[4] (p.Ala497_Arg498insAla)	inframe_insertion	Likely pathogenic	SARS1	1	109780446	A	AAGC	1	109237824	A	AAGC
NM_001378969.1(KCND3):c.877_885dup (p.Arg296_Ile297insValPheArg)	inframe_insertion	Likely pathogenic	KCND3	1	112524463	T	TGAAGACGCG	1	111981841	T	TGAAGACGCG
NM_002524.5(NRAS):c.191_196dup (p.Ser65_Ala66insAspSer)	inframe_insertion	Likely pathogenic	NRAS	1	115256514	G	GCACTGT	1	114713893	G	GCACTGT
NM_000427.3(LORICRIN):c.835GGC[6] (p.Gly283dup)	inframe_insertion	Benign	LORICRIN	1	153234259	A	AGGC	1	153261783	A	AGGC
NM_152263.4(TPM3):c.654AGA[1] (p.Glu219del)	inframe_deletion	Likely pathogenic	TPM3	1	154143170	ATCT	A	1	154170694	ATCT	A
NM_170707.4(LMNA):c.96GGA[1] (p.Glu33del)	inframe_deletion	Pathogenic	LMNA	1	156084803	AAGG	A	1	156115012	AAGG	A
NM_170707.4(LMNA):c.603GGA[1] (p.Glu203del)	inframe_deletion	Pathogenic	LMNA	1	156104281	AAGG	A	1	156134490	AAGG	A
NM_170707.4(LMNA):c.740_748del (p.Glu247_Arg249del)	inframe_deletion	Pathogenic	LMNA	1	156104693	AGGAACTGCG	A	1	156134902	AGGAACTGCG	A
NM_002529.4(NTRK1):c.1727_1735del (p.Phe576_Val578del)	inframe_deletion	Pathogenic	NTRK1	1	156846282	TTCTTCGGCG	T	1	156876490	TTCTTCGGCG	T
NM_016406.4(UFC1):c.244_255delATCGAGTTTGAC (p.79EFDI[1])	inframe_deletion	Pathogenic	UFC1	1	161127086	TGAGTTTGACATC	T	1	161157296	TGAGTTTGACATC	T
NM_000130.5(F5):c.2248_2250del (p.Glu750del)	inframe_deletion	Likely benign	F5	1	169512077	ACTC	A	1	169542839	ACTC	A
NM_001205293.3(CACNA1E):c.3054_3059del (p.His1018_Val1020delinsGln)	inframe_indel	Likely benign	CACNA1E	1	181702677	ACGTGGT	A	1	181733541	ACGTGGT	A
NM_001205293.3(CACNA1E):c.6456AAG[2] (p.Arg2154del)	inframe_deletion	Likely benign	CACNA1E	1	181767483	CAAG	C	1	181798347	CAAG	C
NM_001205293.3(CACNA1E):c.6569AGG[1] (p.Glu2191del)	inframe_deletion	Likely benign	CACNA1E	1	181767595	CGAG	C	1	181798459	CGAG	C
NM_001357.5(DHX9):c.3586_3600del (p.1191SGGYG[1])	inframe_deletion	Likely benign	DHX9	1	182856329	TGGAGGCTATGGTAGC	T	1	182887194	TGGAGGCTATGGTAGC	T
NM_000186.4(CFH):c.668AGA[1] (p.Lys224del)	inframe_deletion	Pathogenic	CFH	1	196648800	CAGA	C	1	196679670	CAGA	C
NM_201253.3(CRB1):c.1055_1063del (p.Gly352_Cys354del)	inframe_deletion	Likely pathogenic	CRB1	1	197326024	ATGGGGAATG	A	1	197356894	ATGGGGAATG	A
NM_172351.3(CD46):c.811_816del (p.Asp271_Ser272del)	inframe_deletion	Likely pathogenic	CD46	1	207940492	TGTGACA	T	1	207767147	TGTGACA	T
NM_206933.4(USH2A):c.6225_6227del (p.Trp2075_Asn2076delinsCys)	inframe_indel	Pathogenic	USH2A	1	216219870	GTTC	G	1	216046528	GTTC	G
NM_206933.4(USH2A):c.4431_4448del (p.Ile1478_Ile1483del)	inframe_deletion	Likely pathogenic	USH2A	1	216348772	GATTGTTGTGCTGTTGATT	G	1	216175430	GATTGTTGTGCTGTTGATT	G
NM_206933.4(USH2A):c.4107_4124del (p.Val1370_Ser1375del)	inframe_deletion	Pathogenic	USH2A	1	216370021	CGAAGAGAGGGGAAAGACT	C	1	216196679	CGAAGAGAGGGGAAAGACT	C
NM_206933.4(USH2A):c.1039_1041del (p.Asp347del)	inframe_deletion	Pathogenic	USH2A	1	216498748	TATC	T	1	216325406	TATC	T
NM_001379403.1(WDR26):c.336_338del (p.Gly125del)	inframe_deletion	Likely benign	WDR26	1	224621769	GCCA	G	1	224434067	GCCA	G
NM_020247.5(COQ8A):c.1747ACC[1] (p.Thr584del)	inframe_deletion	Pathogenic/Likely pathogenic	COQ8A	1	227174239	GCAC	G	1	226986538	GCAC	G
NM_020435.4(GJC2):c.196_201del (p.Val66_Cys67del)	inframe_deletion	Likely pathogenic	GJC2	1	228345653	ACGTCTG	A	1	228157952	ACGTCTG	A
NM_001100.4(ACTA1):c.461_478del (p.Val154_Asp159del)	inframe_deletion	Pathogenic	ACTA1	1	229568154	CCGTCGCCGGAGTCCAGCA	C	1	229432407	CCGTCGCCGGAGTCCAGCA	C
NM_000081.4(LYST):c.9827_9832del (p.Asn3276_Thr3277del)	inframe_deletion	Likely pathogenic	LYST	1	235875449	GTTGTAT	G	1	235712149	GTTGTAT	G
NM_020066.5(FMN2):c.2984_2985insAGGAATACCTCCTCCACCCCCTCTACCCGGAGC (p.Gly1104_Val1105insAlaGlyIleProProProProProLeuProGly)	inframe_insertion	Likely benign	FMN2	1	240371088	T	TCCCGGAGCAGGAATACCTCCTCCACCCCCTCTA	1	240207788	T	TCCCGGAGCAGGAATACCTCCTCCACCCCCTCTA
NM_000143.4(FH):c.1176_1181del (p.Ala393_Val394del)	inframe_deletion	Pathogenic	FH	1	241665797	GACAGCA	G	1	241502497	GACAGCA	G
NM_000143.4(FH):c.1117_1119del (p.Asn373del)	inframe_deletion	Pathogenic/Likely pathogenic	FH	1	241665859	GGTT	G	1	241502559	GGTT	G
NM_198076.6(COX20):c.296TAT[1] (p.Leu100del)	inframe_deletion	Likely pathogenic	COX20	1	245006416	ATAT	A	1	244843114	ATAT	A
NM_031844.3(HNRNPU):c.651AGGCGGCGG[1] (p.Gly221_Gly223del)	inframe_deletion	Likely benign	HNRNPU	1	245026941	ACCGCCGCCT	A	1	244863639	ACCGCCGCCT	A
NM_031844.3(HNRNPU):c.365AGG[5] (p.Glu125dup)	inframe_insertion	Likely benign	HNRNPU	1	245027233	G	GCCT	1	244863931	G	GCCT
NM_031844.3(HNRNPU):c.255_263del (p.Glu92_Glu94del)	inframe_deletion	Likely benign	HNRNPU	1	245027346	TTCCTCCTCC	T	1	244864044	TTCCTCCTCC	T
NM_001206744.2(TPO):c.666TGA[1] (p.Asp224del)	inframe_deletion	Pathogenic	TPO	2	1459898	AGAT	A	2	1456126	AGAT	A
NM_001206744.2(TPO):c.670_672del (p.Asp224del)	inframe_deletion	Pathogenic/Likely pathogenic	TPO	2	1459904	TGAC	T	2	1456132	TGAC	T
NM_003108.4(SOX11):c.675CGA[10] (p.Asp233_Glu234insAsp)	inframe_insertion	Likely benign	SOX11	2	5833525	G	GGAC	2	5693393	G	GGAC
NM_003108.4(SOX11):c.675CGA[11] (p.Asp233_Glu234insAspAsp)	inframe_insertion	Likely benign	SOX11	2	5833525	G	GGACGAC	2	5693393	G	GGACGAC
NM_003108.4(SOX11):c.675CGA[8] (p.Asp233del)	inframe_deletion	Likely benign	SOX11	2	5833525	GGAC	G	2	5693393	GGAC	G
NM_003108.4(SOX11):c.1042_1050del (p.Gly348_Ser350del)	inframe_deletion	Likely benign	SOX11	2	5833886	AGCAGCAGCG	A	2	5693754	AGCAGCAGCG	A
NM_020738.4(KIDINS220):c.2137_2145del (p.Gln713_Leu715del)	inframe_deletion	Pathogenic	KIDINS220	2	8925954	CCAGCACTTG	C	2	8785824	CCAGCACTTG	C
NM_000384.3(APOB):c.18_26del (p.9LAL[1])	inframe_deletion	Likely benign	APOB	2	21266791	CAGCAGCGCG	C	2	21043919	CAGCAGCGCG	C
NM_000183.3(HADHB):c.1174_1176del (p.Ala392del)	inframe_deletion	Likely pathogenic	HADHB	2	26507774	AGCC	A	2	26284906	AGCC	A
NM_194248.3(OTOF):c.5209ATC[1] (p.Ile1738del)	inframe_deletion	Likely pathogenic	OTOF	2	26685027	AGAT	A	2	26462159	AGAT	A
NM_194248.3(OTOF):c.5109_5110insTTC (p.Arg1703_Leu1704insPhe)	inframe_insertion	Pathogenic	OTOF	2	26686433	G	GGAA	2	26463565	G	GGAA
NM_194248.3(OTOF):c.2610_2615dup (p.Leu870_Leu871dup)	inframe_insertion	Likely pathogenic	OTOF	2	26699819	G	GAAGAGC	2	26476951	G	GAAGAGC
NM_004304.5(ALK):c.3081_3089del (p.Glu1028_His1030del)	inframe_deletion	Benign	ALK	2	29448409	GTGTGGCTCC	G	2	29225543	GTGTGGCTCC	G
NM_004304.5(ALK):c.3087_3089del (p.His1030del)	inframe_deletion	Benign	ALK	2	29448409	GTGT	G	2	29225543	GTGT	G
NM_014946.4(SPAST):c.301TCGGCC[3] (p.Ala104_Pro105insSerAla)	inframe_insertion	Likely benign	SPAST	2	32289197	T	TGCCTCG	2	32064128	T	TGCCTCG
NM_014946.4(SPAST):c.1525_1530del (p.Pro509_Asn510del)	inframe_deletion	Likely pathogenic	SPAST	2	32367003	ACCAAAT	A	2	32141934	ACCAAAT	A
NM_014946.4(SPAST):c.1762_1785del (p.Ser588_Ser595del)	inframe_deletion	Pathogenic	SPAST	2	32379475	ATCCTTGAAAAAAATAAAACGCAGC	A	2	32154406	ATCCTTGAAAAAAATAAAACGCAGC	A
NM_000104.4(CYP1B1):c.1403_1429dup (p.Arg468_Ser476dup)	inframe_insertion	Pathogenic/Likely pathogenic	CYP1B1	2	38298067	T	TTAGAAAGTTCTTCGCCAATGCACCGCC	2	38070924	T	TTAGAAAGTTCTTCGCCAATGCACCGCC
NM_000104.4(CYP1B1):c.1400_1411del (p.Lys467_Cys470del)	inframe_deletion	Pathogenic	CYP1B1	2	38298085	ATGCACCGCCTTT	A	2	38070942	ATGCACCGCCTTT	A
NM_000104.4(CYP1B1):c.982_990del (p.Phe328_Ala330del)	inframe_deletion	Pathogenic	CYP1B1	2	38301541	TGGCGCCGAA	T	2	38074398	TGGCGCCGAA	T
NM_000104.4(CYP1B1):c.797GCAACTTCA[1] (p.Ser269_Phe271del)	inframe_deletion	Pathogenic	CYP1B1	2	38301717	ATGAAGTTGC	A	2	38074574	ATGAAGTTGC	A
NM_005633.4(SOS1):c.1290_1294delinsGGGAATATTCAGAAGAATATTGA (p.Asp430_Trp432delinsGluGlyIlePheArgArgIleLeuArg)	inframe_indel	Likely pathogenic	SOS1	2	39250275	AACCA	TCAATATTCTTCTGAATATTCCC	2	39023134	AACCA	TCAATATTCTTCTGAATATTCCC
NM_022437.3(ABCG8):c.1709_1711del (p.Phe570del)	inframe_deletion	Likely pathogenic	ABCG8	2	44102502	CCTT	C	2	43875363	CCTT	C
NM_002354.3(EPCAM):c.83_88del (p.Val28_Cys29del)	inframe_deletion	Likely pathogenic	EPCAM	2	47600603	ATGTGTC	A	2	47373464	ATGTGTC	A
NM_000251.3(MSH2):c.987_1004delinsTGT (p.Leu329_Thr335delinsPheVal)	inframe_indel	Likely pathogenic	MSH2	2	47643479	GCTGAATAAGTGTAAAAC	TGT	2	47416340	GCTGAATAAGTGTAAAAC	TGT
NM_000251.3(MSH2):c.1568_1570del (p.Phe523_Arg524delinsCys)	inframe_indel	Pathogenic	MSH2	2	47693853	TTTC	T	2	47466714	TTTC	T
NM_000251.3(MSH2):c.2078_2080del (p.Cys693del)	inframe_deletion	Likely pathogenic	MSH2	2	47703576	GTGT	G	2	47476437	GTGT	G
NM_000251.3(MSH2):c.2167_2169del (p.Ser723del)	inframe_deletion	Likely pathogenic	MSH2	2	47703665	TCTC	T	2	47476526	TCTC	T
NM_000179.3(MSH6):c.170_171insTGGTCC (p.Pro57_Arg58insGlyPro)	inframe_insertion	Likely benign	MSH6	2	48010540	G	GCCTGGT	2	47783401	G	GCCTGGT
NM_000179.3(MSH6):c.1304_1306del (p.Leu435_Tyr436delinsHis)	inframe_indel	Likely pathogenic	MSH6	2	48026425	CTGT	C	2	47799286	CTGT	C
NM_000179.3(MSH6):c.1763_1771dup (p.Pro590_Pro591insHisTyrPro)	inframe_insertion	Likely pathogenic	MSH6	2	48026883	A	ACACTATCCC	2	47799744	A	ACACTATCCC
NM_000179.3(MSH6):c.2299_2304del (p.Thr767_Pro768del)	inframe_deletion	Pathogenic	MSH6	2	48027419	ATACTCC	A	2	47800280	ATACTCC	A
NM_000179.3(MSH6):c.3037AAG[1] (p.Lys1014del)	inframe_deletion	Pathogenic/Likely pathogenic	MSH6	2	48028158	AAAG	A	2	47801019	AAAG	A
NM_000179.3(MSH6):c.3482CTG[1] (p.Ala1162del)	inframe_deletion	Pathogenic/Likely pathogenic	MSH6	2	48032091	CCTG	C	2	47804952	CCTG	C
NM_000179.3(MSH6):c.3691GTT[1] (p.Val1232del)	inframe_deletion	Likely pathogenic	MSH6	2	48033386	AGTT	A	2	47806247	AGTT	A
NM_001190274.2(FBXO11):c.183_191del (p.Pro64_Pro66del)	inframe_deletion	Likely benign	FBXO11	2	48132668	AGGCGGCGGT	A	2	47905529	AGGCGGCGGT	A
NM_001190274.2(FBXO11):c.148_149insCGCAGC (p.Pro49_Gln50insProGln)	inframe_insertion	Likely benign	FBXO11	2	48132711	T	TGCTGCG	2	47905572	T	TGCTGCG
NM_001190274.2(FBXO11):c.117GCC[1] (p.Pro41del)	inframe_deletion	Likely benign	FBXO11	2	48132737	GGGC	G	2	47905598	GGGC	G
NM_000233.4(LHCGR):c.55_56insTGCTGAAGCTGCTGCTGCTGCTGCAGCTGCAGC (p.Gln18_Pro19insLeuLeuLysLeuLeuLeuLeuLeuGlnLeuGln)	inframe_insertion	Pathogenic	LHCGR	2	48982755	G	GGCTGCAGCTGCAGCAGCAGCAGCAGCTTCAGCA	2	48755616	G	GGCTGCAGCTGCAGCAGCAGCAGCAGCTTCAGCA
NM_001130987.2(DYSF):c.1722_1723insGTT (p.Leu574_Leu575insVal)	inframe_insertion	Pathogenic	DYSF	2	71778764	C	CTTG	2	71551634	C	CTTG
NM_001130987.2(DYSF):c.3333_3335del (p.Trp1112del)	inframe_deletion	Pathogenic	DYSF	2	71801430	CGCT	C	2	71574300	CGCT	C
NM_001130987.2(DYSF):c.5921CAGCCAAGA[1] (p.Thr1977_Lys1979del)	inframe_deletion	Likely pathogenic	DYSF	2	71906222	CCAGCCAAGA	C	2	71679092	CCAGCCAAGA	C
NM_001378454.1(ALMS1):c.68_69insAGAGGA (p.Glu27_Glu28dup)	inframe_insertion	Likely benign	ALMS1	2	73613059	G	GGAGGAA	2	73385931	G	GGAGGAA
NM_001378454.1(ALMS1):c.91GCG[7] (p.Ala34_Ala35dup)	inframe_insertion	Benign/Likely benign	ALMS1	2	73613086	A	AGCGGCG	2	73385958	A	AGCGGCG
NM_001378454.1(ALMS1):c.10221TGC[6] (p.Ala3412dup)	inframe_insertion	Likely benign	ALMS1	2	73786105	G	GTGC	2	73558978	G	GTGC
NM_001287491.2(TET3):c.5275AAG[1] (p.Lys1760del)	inframe_deletion	Likely benign	TET3	2	74329187	GAGA	G	2	74102060	GAGA	G
NM_001298.3(CNGA3):c.1126GAG[1] (p.Glu377del)	inframe_deletion	Likely pathogenic	CNGA3	2	99012758	TGAG	T	2	98396295	TGAG	T
NM_001386135.1(AFF3):c.1781_1787delinsG (p.Thr594_Ala596delinsSer)	inframe_indel	Benign	AFF3	2	100210336	GCTGAGG	C	2	99593874	GCTGAGG	C
NM_006236.3(POU3F3):c.582AGCCGC[1] (p.Ala203_Ala204del)	inframe_deletion	Likely benign	POU3F3	2	105472544	TGCCGCA	T	2	104856086	TGCCGCA	T
NM_006343.3(MERTK):c.601_609del (p.Lys201_Pro203del)	inframe_deletion	Likely pathogenic	MERTK	2	112704985	ACTAAGCAGC	A	2	111947408	ACTAAGCAGC	A
NM_014795.4(ZEB2):c.3437_3439dup (p.Asp1146_Gly1147insAsp)	inframe_insertion	Likely benign	ZEB2	2	145147223	C	CCAT	2	144389656	C	CCAT
NM_014795.4(ZEB2):c.3208_3213del (p.Tyr1070_Ser1071del)	inframe_deletion	Likely pathogenic	ZEB2	2	145147449	GCGAGTA	G	2	144389882	GCGAGTA	G
NM_014795.4(ZEB2):c.3119ACC[3] (p.His1041_Leu1042insHis)	inframe_insertion	Likely pathogenic	ZEB2	2	145147538	A	AGGT	2	144389971	A	AGGT
NM_001164508.2(NEB):c.21796_21810del (p.Pro7266_Gln7270del)	inframe_deletion	Pathogenic	NEB	2	152384024	CCTGGAGGAAGTCCGG	C	2	151527510	CCTGGAGGAAGTCCGG	C
[truncated: 991 more rows]
